# Supplementary material for: Synthesis, crystal structure and Hirshfeld surface analysis of N-(4-chloro­phen­yl)-5-cyclo­propyl-1-(4-meth­oxy­phen­yl)-1H-1,2,3-triazole-4-carboxamide
Source: Acta Crystallogr E Crystallogr Commun. 2020 Apr 30;76(Pt 5):756–60. doi: 10.1107/S2056989020005848 (PMC7199270; doi:10.1107/S2056989020005848)
Supplement: Supplementary file 1 [file e-76-00756-sup1.cif]

##############################################################################
#                                                                            #
# This CIF contains the data in a paper accepted for publication in          #
# Acta Crystallographica Section E. It conforms to the requirements of       #
# Notes for Authors for Acta Crystallographica Section E, and has been       #
# peer reviewed under the auspices of the IUCr Commission on Journals.       #
#                                                                            #
# Full details of the Crystallographic Information File format               #
# are given in the paper "The Crystallographic Information File (CIF):       #
# a New Standard Archive File for Crystallography" by S. R. Hall, F. H.      #
# Allen and I. D. Brown [Acta Cryst. (1991), A47, 655-685].                  #
#                                                                            #
# The current version of the core CIF dictionary is obtainable from          #
# ftp://ftp.iucr.org/pub/cif_core.dic.                                       #
#                                                                            #
# Software is freely available for graphical display of the structure(s)     #
# in this CIF. For information consult the CIF software page                 #
# http://www.iucr.org/resources/cif/software.                                #
#                                                                            #
# This file may be used for bona fide research purposes within the           #
# scientific community so long as proper attribution is given to the journal # 
# article from which it was obtained.                                        #
#                                                                            #
##############################################################################
data_global
_audit_creation_method
;
Olex2 1.2
(compiled 2018.05.29 svn.r3508 for OlexSys, GUI svn.r5506)
;
_journal_date_recd_electronic     2020-03-26
_journal_date_accepted     2020-04-28
_journal_name_full     'Acta Crystallographica, Section E'
_journal_year     2020
_journal_volume     76
_journal_issue      5
_journal_page_first     756
_journal_page_last     760
_journal_paper_category     GO
_journal_paper_doi     10.1107/S2056989020005848
_journal_coeditor_code     HB7901
_publ_contact_author_name     'Nazariy Pokhodylo'
_publ_contact_author_address
;Department of Organic Chemistry,
Ivan Franko National University of Lviv,
Kyryla i Mefodia Str, 6,
79005 L'viv,
Ukraine
;
_publ_contact_author_email     pokhodylo@gmail.com
_publ_section_title
;\
Synthesis, crystal structure and Hirshfeld surface analysis of
<i>N</i>-(4-chlorophenyl)-5-cyclopropyl-1-(4-methoxyphenyl)-1<i>H</i>-1,2,3-\
triazole-4-carboxamide
;
loop_
    _publ_author_name
    _publ_author_address
    'Pokhodylo, Nazariy'
;
Department of Organic Chemistry,
Ivan Franko National University of Lviv,
Kyryla i Mefodia Str, 6,
79005 L'viv,
Ukraine
;
    'Slyvka, Yurii'
;
Department of Inorganic Chemistry,
Ivan Franko National University of Lviv,
Kyryla i Mefodia Str, 6,
79005 L'viv,
Ukraine
;
    'Pavlyuk, Volodymyr'
;
Department of Inorganic Chemistry,
Ivan Franko National University of Lviv,
Kyryla i Mefodia Str, 6,
79005 L'viv,
Ukraine
;
_publ_section_synopsis
;
The title compound was obtained <i>via</i> a two-step synthesis involving the
enole-mediated click Dimroth reaction of 4-azidoanisole with methyl
3-cyclopropyl-3-oxopropanoate leading to the
5-cyclopropyl-1-(4-methoxyphenyl)-1<i>H-</i>1,2,3-triazole-4-carboxylic acid
and subsequent acid amidation with 4-chloroaniline by 1,1'-carbonyldiimidazole
(CDI). In the extended structure, two molecules arranged in a near coplanar
position relative to the triazole ring planes are interconnected by N---H...N
and C---H...N hydrogen bonds into a homodimer. The dimers are linked by
C---H...O interactions into ribbons.
;
data_I
_publ_section_title_footnote     .
_chemical_name_systematic
;\
<i>N</i>-(4-Chlorophenyl)-5-cyclopropyl-1-(4-methoxyphenyl)-1<i>H</i>-1,2,3-\
triazole-4-carboxamide
;
_chemical_name_common     ?
_chemical_formula_moiety     'C19 H17 Cl N4 O2'
_chemical_formula_sum     'C19 H17 Cl N4 O2'
_chemical_formula_iupac     'C19 H17 Cl N4 O2'
_chemical_formula_weight     368.82
_chemical_melting_point     ?
_space_group_crystal_system     monoclinic
_space_group_name_H-M_alt     'P 21/n'
_space_group_name_Hall     '-P 2yn'
loop_
    _space_group_symop_operation_xyz
    'x, y, z'
    '-x+1/2, y+1/2, -z+1/2'
    '-x, -y, -z'
    'x-1/2, -y-1/2, z-1/2'
_cell_length_a     10.5673(4)
_cell_length_b     8.0182(3)
_cell_length_c     21.2318(10)
_cell_angle_alpha     90
_cell_angle_beta     95.282(4)
_cell_angle_gamma     90
_cell_volume     1791.35(13)
_cell_formula_units_Z     4
_cell_measurement_reflns_used     1540
_cell_measurement_theta_min     0.892
_cell_measurement_theta_max     0.984
_cell_measurement_temperature     293(2)
_exptl_crystal_description     prism
_exptl_crystal_colour     'colourless'
_exptl_crystal_size_max     0.5
_exptl_crystal_size_mid     0.08
_exptl_crystal_size_min     0.07
_exptl_crystal_density_diffrn     1.368
_exptl_crystal_density_meas     ?
_exptl_crystal_density_method     ?
_exptl_crystal_F_000     768
_exptl_absorpt_coefficient_mu     0.235
_exptl_absorpt_correction_type     multi-scan
_exptl_absorpt_process_details
;
(CrysAlis RED; Oxford Diffraction, 2005)
;
_exptl_absorpt_correction_T_min     0.890
_exptl_absorpt_correction_T_max     0.982
_diffrn_ambient_temperature     293(2)
_diffrn_source     ?
_diffrn_radiation_type     MoK\a
_diffrn_radiation_wavelength     0.71073
_diffrn_measurement_device_type     'Oxford Diffraction Xcalibur3 CCD'
_diffrn_measurement_method     \w
_diffrn_detector_area_resol_mean     ?
_diffrn_reflns_number     10913
_diffrn_reflns_av_R_equivalents     0.0458
_diffrn_reflns_av_unetI/netI     0.0803
_diffrn_reflns_theta_min     2.717
_diffrn_reflns_theta_max     25.994
_diffrn_reflns_theta_full     25.242
_diffrn_measured_fraction_theta_max     0.989
_diffrn_measured_fraction_theta_full     0.990
_diffrn_reflns_limit_h_min     -12
_diffrn_reflns_limit_h_max     12
_diffrn_reflns_limit_k_min     -5
_diffrn_reflns_limit_k_max     9
_diffrn_reflns_limit_l_min     -25
_diffrn_reflns_limit_l_max     26
_refine_special_details     ?
_reflns_number_total     3475
_reflns_number_gt     1534
_reflns_threshold_expression     'I > 2\s(I)'
_refine_ls_structure_factor_coef     Fsqd
_refine_ls_matrix_type     full
_refine_ls_R_factor_all     0.1169
_refine_ls_R_factor_gt     0.0400
_refine_ls_wR_factor_gt     0.0493
_refine_ls_wR_factor_ref     0.0534
_refine_ls_goodness_of_fit_ref     1.053
_refine_ls_restrained_S_all     1.053
_refine_ls_number_reflns     3475
_refine_ls_number_parameters     236
_refine_ls_number_restraints     0
_refine_ls_hydrogen_treatment     constr
_refine_ls_weighting_scheme     calc
_refine_ls_weighting_details
              'w=1/[\s^2^(Fo^2^)+(0.0071P)^2^+0.0500P] where P=(Fo^2^+2Fc^2^)/3'
_atom_sites_solution_hydrogens     geom
_atom_sites_solution_primary     ?
_atom_sites_solution_secondary     ?
_refine_ls_shift/su_max     0.001
_refine_ls_shift/su_mean     0.000
_refine_diff_density_max     0.143
_refine_diff_density_min     -0.187
_refine_ls_extinction_method     none
_refine_ls_extinction_coef     .
loop_
    _atom_type_symbol
    _atom_type_description
    _atom_type_scat_dispersion_real
    _atom_type_scat_dispersion_imag
    _atom_type_scat_source
    C C 0.0033 0.0016 'International Tables Vol C Tables 4.2.6.8 and 6.1.1.4'
    H H 0.0000 0.0000 'International Tables Vol C Tables 4.2.6.8 and 6.1.1.4'
    Cl Cl 0.1484 0.1585 'International Tables Vol C Tables 4.2.6.8 and 6.1.1.4'
    N N 0.0061 0.0033 'International Tables Vol C Tables 4.2.6.8 and 6.1.1.4'
    O O 0.0106 0.0060 'International Tables Vol C Tables 4.2.6.8 and 6.1.1.4'
_computing_data_collection
;
CrysAlis Pro (Oxford Diffraction, 2005)
;
_computing_cell_refinement
;
CrysAlis Pro (Oxford Diffraction, 2005)
;
_computing_data_reduction
;
CrysAlis Pro (Oxford Diffraction, 2005)
;
_computing_structure_solution
;
ShelXT (Sheldrick, 2015a)
;
_computing_structure_refinement
;
ShelXL (Sheldrick, 2015b)
;
_computing_molecular_graphics
;
<i>OLEX2</i> (Dolomanov <i>et al.</i>,  2009)
;
_computing_publication_material
;
<i>OLEX2</i> (Dolomanov <i>et al.</i>,  2009)
;
loop_
    _atom_site_type_symbol
    _atom_site_label
    _atom_site_fract_x
    _atom_site_fract_y
    _atom_site_fract_z
    _atom_site_U_iso_or_equiv
    _atom_site_adp_type
    _atom_site_calc_flag
    _atom_site_occupancy
    _atom_site_disorder_assembly
    _atom_site_disorder_group
    Cl Cl1 1.19945(6) 0.04278(8) 0.35044(3) 0.0860(2) Uani d 1 . .
    O O1 0.80102(13) 0.41861(18) 0.54511(7) 0.0627(5) Uani d 1 . .
    O O2 0.01792(15) 0.44313(19) 0.73741(7) 0.0686(5) Uani d 1 . .
    N N4 0.75389(15) 0.1763(2) 0.49150(8) 0.0524(5) Uani d 1 . .
    H H4 0.695819 0.101374 0.485272 0.063 Uiso calc 1 . .
    N N1 0.43143(16) 0.3069(2) 0.60195(9) 0.0556(5) Uani d 1 . .
    C C14 0.8626(2) 0.1540(2) 0.45845(11) 0.0443(6) Uani d 1 . .
    C C1 0.3243(2) 0.3477(2) 0.63661(12) 0.0492(6) Uani d 1 . .
    C C9 0.5403(2) 0.3903(2) 0.59331(10) 0.0479(6) Uani d 1 . .
    C C4 0.1154(2) 0.4142(3) 0.70082(12) 0.0512(6) Uani d 1 . .
    C C10 0.7294(2) 0.3016(3) 0.53206(11) 0.0505(6) Uani d 1 . .
    N N3 0.53626(18) 0.1428(2) 0.54590(10) 0.0763(7) Uani d 1 . .
    C C15 0.9796(2) 0.2218(2) 0.47738(10) 0.0520(6) Uani d 1 . .
    H H15 0.989197 0.290445 0.512804 0.062 Uiso calc 1 . .
    C C8 0.6050(2) 0.2842(3) 0.55768(11) 0.0486(6) Uani d 1 . .
    C C3 0.11310(19) 0.4532(2) 0.63777(11) 0.0546(6) Uani d 1 . .
    H H3 0.041147 0.501519 0.616770 0.066 Uiso calc 1 . .
    N N2 0.43009(18) 0.1551(2) 0.57229(11) 0.0831(7) Uani d 1 . .
    C C19 0.84942(19) 0.0551(3) 0.40452(10) 0.0539(6) Uani d 1 . .
    H H19 0.770296 0.011077 0.390662 0.065 Uiso calc 1 . .
    C C2 0.2188(2) 0.4199(3) 0.60555(10) 0.0546(6) Uani d 1 . .
    H H2 0.218048 0.446667 0.562890 0.066 Uiso calc 1 . .
    C C16 1.0831(2) 0.1881(3) 0.44386(11) 0.0573(7) Uani d 1 . .
    H H16 1.162198 0.233351 0.456901 0.069 Uiso calc 1 . .
    C C11 0.57821(19) 0.5584(3) 0.61661(11) 0.0596(6) Uani d 1 . .
    H H11 0.658079 0.596910 0.601492 0.072 Uiso calc 1 . .
    C C18 0.9525(2) 0.0218(2) 0.37150(10) 0.0585(7) Uani d 1 . .
    H H18 0.943421 -0.045418 0.335686 0.070 Uiso calc 1 . .
    C C17 1.0685(2) 0.0881(3) 0.39158(11) 0.0533(6) Uani d 1 . .
    C C5 0.2213(2) 0.3398(3) 0.73129(11) 0.0635(7) Uani d 1 . .
    H H5 0.222148 0.312257 0.773873 0.076 Uiso calc 1 . .
    C C6 0.3263(2) 0.3056(3) 0.69943(12) 0.0623(7) Uani d 1 . .
    H H6 0.397430 0.254642 0.720160 0.075 Uiso calc 1 . .
    C C13 0.5580(2) 0.6216(3) 0.68014(12) 0.0782(8) Uani d 1 . .
    H H13A 0.511849 0.550992 0.707204 0.094 Uiso calc 1 . .
    H H13B 0.625552 0.687084 0.702118 0.094 Uiso calc 1 . .
    C C12 0.4869(2) 0.6965(3) 0.62524(13) 0.0809(8) Uani d 1 . .
    H H12A 0.510672 0.808059 0.613084 0.097 Uiso calc 1 . .
    H H12B 0.396882 0.671863 0.618174 0.097 Uiso calc 1 . .
    C C7 -0.0993(2) 0.4984(3) 0.70643(12) 0.0970(9) Uani d 1 . .
    H H7A -0.128382 0.419658 0.674241 0.146 Uiso calc 1 . .
    H H7B -0.087613 0.605304 0.687433 0.146 Uiso calc 1 . .
    H H7C -0.161144 0.507674 0.736641 0.146 Uiso calc 1 . .
loop_
    _atom_site_aniso_label
    _atom_site_aniso_U_11
    _atom_site_aniso_U_22
    _atom_site_aniso_U_33
    _atom_site_aniso_U_12
    _atom_site_aniso_U_13
    _atom_site_aniso_U_23
    Cl1 0.0723(5) 0.0988(5) 0.0925(5) 0.0004(4) 0.0379(4) -0.0087(4)
    O1 0.0573(10) 0.0568(10) 0.0765(12) -0.0187(8) 0.0189(9) -0.0171(9)
    O2 0.0585(11) 0.0879(12) 0.0627(12) 0.0026(9) 0.0231(10) 0.0082(9)
    N4 0.0475(12) 0.0478(12) 0.0639(14) -0.0110(9) 0.0167(11) -0.0108(10)
    N1 0.0512(13) 0.0499(12) 0.0682(15) -0.0072(11) 0.0186(12) -0.0094(11)
    C14 0.0454(15) 0.0413(14) 0.0468(15) -0.0044(11) 0.0087(14) -0.0008(12)
    C1 0.0468(16) 0.0458(14) 0.0565(18) -0.0048(12) 0.0130(15) -0.0036(13)
    C9 0.0480(15) 0.0428(14) 0.0534(16) -0.0059(12) 0.0067(14) -0.0038(12)
    C4 0.0516(17) 0.0527(15) 0.0507(17) -0.0039(12) 0.0127(15) 0.0017(13)
    C10 0.0562(17) 0.0463(15) 0.0501(16) 0.0002(13) 0.0103(15) -0.0024(13)
    N3 0.0591(14) 0.0633(15) 0.1115(19) -0.0171(11) 0.0347(14) -0.0363(12)
    C15 0.0512(15) 0.0488(15) 0.0553(18) -0.0033(12) 0.0013(15) -0.0112(12)
    C8 0.0436(15) 0.0443(15) 0.0589(17) -0.0099(12) 0.0110(14) -0.0123(12)
    C3 0.0493(15) 0.0617(15) 0.0540(17) 0.0043(12) 0.0109(14) 0.0055(13)
    N2 0.0665(16) 0.0618(14) 0.127(2) -0.0215(11) 0.0420(15) -0.0392(13)
    C19 0.0503(15) 0.0561(14) 0.0564(16) -0.0130(12) 0.0109(14) -0.0093(13)
    C2 0.0619(17) 0.0589(15) 0.0434(15) -0.0041(14) 0.0065(15) 0.0055(12)
    C16 0.0456(16) 0.0629(16) 0.0644(19) -0.0073(13) 0.0105(15) -0.0063(14)
    C11 0.0580(16) 0.0533(15) 0.0704(18) -0.0040(13) 0.0210(14) -0.0185(14)
    C18 0.0657(17) 0.0595(16) 0.0520(16) -0.0095(14) 0.0143(15) -0.0114(12)
    C17 0.0523(16) 0.0561(15) 0.0542(17) 0.0004(13) 0.0198(14) 0.0034(13)
    C5 0.0602(18) 0.0838(18) 0.0474(17) -0.0001(14) 0.0095(16) 0.0168(14)
    C6 0.0478(17) 0.0717(17) 0.067(2) 0.0024(13) 0.0025(16) 0.0143(15)
    C13 0.083(2) 0.0669(18) 0.085(2) -0.0152(15) 0.0110(19) -0.0197(16)
    C12 0.073(2) 0.0489(16) 0.119(2) 0.0045(14) -0.0003(19) -0.0099(17)
    C7 0.0580(18) 0.136(3) 0.102(2) 0.0258(17) 0.0314(17) 0.0219(19)
_geom_special_details
;
 All esds (except the esd in the dihedral angle between two l.s. planes)
 are estimated using the full covariance matrix.  The cell esds are taken
 into account individually in the estimation of esds in distances, angles
 and torsion angles; correlations between esds in cell parameters are only
 used when they are defined by crystal symmetry.  An approximate (isotropic)
 treatment of cell esds is used for estimating esds involving l.s. planes.
;
loop_
    _geom_bond_atom_site_label_1
    _geom_bond_atom_site_label_2
    _geom_bond_site_symmetry_2
    _geom_bond_distance
    _geom_bond_publ_flag
    Cl1 C17 . 1.742(2) ?
    O1 C10 . 1.221(2) ?
    O2 C4 . 1.366(2) ?
    O2 C7 . 1.419(2) ?
    N4 H4 . 0.8600 ?
    N4 C14 . 1.412(2) ?
    N4 C10 . 1.364(2) ?
    N1 C1 . 1.443(2) ?
    N1 C9 . 1.358(2) ?
    N1 N2 . 1.370(2) ?
    C14 C15 . 1.376(3) ?
    C14 C19 . 1.389(2) ?
    C1 C2 . 1.370(3) ?
    C1 C6 . 1.374(3) ?
    C9 C8 . 1.363(2) ?
    C9 C11 . 1.478(3) ?
    C4 C3 . 1.373(3) ?
    C4 C5 . 1.376(3) ?
    C10 C8 . 1.476(3) ?
    N3 C8 . 1.357(2) ?
    N3 N2 . 1.303(2) ?
    C15 H15 . 0.9300 ?
    C15 C16 . 1.385(3) ?
    C3 H3 . 0.9300 ?
    C3 C2 . 1.389(3) ?
    C19 H19 . 0.9300 ?
    C19 C18 . 1.375(3) ?
    C2 H2 . 0.9300 ?
    C16 H16 . 0.9300 ?
    C16 C17 . 1.367(3) ?
    C11 H11 . 0.9800 ?
    C11 C13 . 1.475(3) ?
    C11 C12 . 1.491(3) ?
    C18 H18 . 0.9300 ?
    C18 C17 . 1.367(3) ?
    C5 H5 . 0.9300 ?
    C5 C6 . 1.379(3) ?
    C6 H6 . 0.9300 ?
    C13 H13A . 0.9700 ?
    C13 H13B . 0.9700 ?
    C13 C12 . 1.457(3) ?
    C12 H12A . 0.9700 ?
    C12 H12B . 0.9700 ?
    C7 H7A . 0.9600 ?
    C7 H7B . 0.9600 ?
    C7 H7C . 0.9600 ?
loop_
    _geom_angle_atom_site_label_1
    _geom_angle_atom_site_label_2
    _geom_angle_atom_site_label_3
    _geom_angle_site_symmetry_1
    _geom_angle_site_symmetry_3
    _geom_angle
    _geom_angle_publ_flag
    C4 O2 C7 . . 117.47(18) ?
    C14 N4 H4 . . 115.9 ?
    C10 N4 H4 . . 115.9 ?
    C10 N4 C14 . . 128.10(18) ?
    C9 N1 C1 . . 132.18(19) ?
    C9 N1 N2 . . 110.40(17) ?
    N2 N1 C1 . . 117.40(17) ?
    C15 C14 N4 . . 123.7(2) ?
    C15 C14 C19 . . 119.1(2) ?
    C19 C14 N4 . . 117.2(2) ?
    C2 C1 N1 . . 119.5(2) ?
    C2 C1 C6 . . 120.7(2) ?
    C6 C1 N1 . . 119.8(2) ?
    N1 C9 C8 . . 103.98(17) ?
    N1 C9 C11 . . 127.6(2) ?
    C8 C9 C11 . . 128.4(2) ?
    O2 C4 C3 . . 124.7(2) ?
    O2 C4 C5 . . 115.5(2) ?
    C3 C4 C5 . . 119.9(2) ?
    O1 C10 N4 . . 124.08(19) ?
    O1 C10 C8 . . 122.9(2) ?
    N4 C10 C8 . . 113.0(2) ?
    N2 N3 C8 . . 108.94(17) ?
    C14 C15 H15 . . 119.9 ?
    C14 C15 C16 . . 120.2(2) ?
    C16 C15 H15 . . 119.9 ?
    C9 C8 C10 . . 130.9(2) ?
    N3 C8 C9 . . 109.70(18) ?
    N3 C8 C10 . . 119.4(2) ?
    C4 C3 H3 . . 120.2 ?
    C4 C3 C2 . . 119.6(2) ?
    C2 C3 H3 . . 120.2 ?
    N3 N2 N1 . . 106.97(17) ?
    C14 C19 H19 . . 119.8 ?
    C18 C19 C14 . . 120.4(2) ?
    C18 C19 H19 . . 119.8 ?
    C1 C2 C3 . . 120.0(2) ?
    C1 C2 H2 . . 120.0 ?
    C3 C2 H2 . . 120.0 ?
    C15 C16 H16 . . 120.1 ?
    C17 C16 C15 . . 119.8(2) ?
    C17 C16 H16 . . 120.1 ?
    C9 C11 H11 . . 113.1 ?
    C9 C11 C12 . . 124.1(2) ?
    C13 C11 C9 . . 124.2(2) ?
    C13 C11 H11 . . 113.1 ?
    C13 C11 C12 . . 58.84(14) ?
    C12 C11 H11 . . 113.1 ?
    C19 C18 H18 . . 120.2 ?
    C17 C18 C19 . . 119.7(2) ?
    C17 C18 H18 . . 120.2 ?
    C16 C17 Cl1 . . 119.63(19) ?
    C16 C17 C18 . . 120.8(2) ?
    C18 C17 Cl1 . . 119.56(18) ?
    C4 C5 H5 . . 119.6 ?
    C4 C5 C6 . . 120.8(2) ?
    C6 C5 H5 . . 119.6 ?
    C1 C6 C5 . . 119.1(2) ?
    C1 C6 H6 . . 120.5 ?
    C5 C6 H6 . . 120.5 ?
    C11 C13 H13A . . 117.7 ?
    C11 C13 H13B . . 117.7 ?
    H13A C13 H13B . . 114.8 ?
    C12 C13 C11 . . 61.14(16) ?
    C12 C13 H13A . . 117.7 ?
    C12 C13 H13B . . 117.7 ?
    C11 C12 H12A . . 117.8 ?
    C11 C12 H12B . . 117.8 ?
    C13 C12 C11 . . 60.02(15) ?
    C13 C12 H12A . . 117.8 ?
    C13 C12 H12B . . 117.8 ?
    H12A C12 H12B . . 114.9 ?
    O2 C7 H7A . . 109.5 ?
    O2 C7 H7B . . 109.5 ?
    O2 C7 H7C . . 109.5 ?
    H7A C7 H7B . . 109.5 ?
    H7A C7 H7C . . 109.5 ?
    H7B C7 H7C . . 109.5 ?
loop_
    _geom_torsion_atom_site_label_1
    _geom_torsion_atom_site_label_2
    _geom_torsion_atom_site_label_3
    _geom_torsion_atom_site_label_4
    _geom_torsion_site_symmetry_1
    _geom_torsion_site_symmetry_2
    _geom_torsion_site_symmetry_3
    _geom_torsion_site_symmetry_4
    _geom_torsion
    _geom_torsion_publ_flag
    O1 C10 C8 C9 . . . . 6.7(4) ?
    O1 C10 C8 N3 . . . . -173.6(2) ?
    O2 C4 C3 C2 . . . . 179.10(19) ?
    O2 C4 C5 C6 . . . . -179.5(2) ?
    N4 C14 C15 C16 . . . . 177.1(2) ?
    N4 C14 C19 C18 . . . . -177.10(19) ?
    N4 C10 C8 C9 . . . . -171.8(2) ?
    N4 C10 C8 N3 . . . . 7.9(3) ?
    N1 C1 C2 C3 . . . . 177.23(19) ?
    N1 C1 C6 C5 . . . . -177.6(2) ?
    N1 C9 C8 C10 . . . . 179.6(2) ?
    N1 C9 C8 N3 . . . . -0.1(3) ?
    N1 C9 C11 C13 . . . . 41.2(4) ?
    N1 C9 C11 C12 . . . . -31.6(4) ?
    C14 N4 C10 O1 . . . . 1.2(4) ?
    C14 N4 C10 C8 . . . . 179.7(2) ?
    C14 C15 C16 C17 . . . . 0.5(3) ?
    C14 C19 C18 C17 . . . . -0.7(3) ?
    C1 N1 C9 C8 . . . . 178.1(2) ?
    C1 N1 C9 C11 . . . . -2.7(4) ?
    C1 N1 N2 N3 . . . . -178.2(2) ?
    C9 N1 C1 C2 . . . . 95.2(3) ?
    C9 N1 C1 C6 . . . . -88.4(3) ?
    C9 N1 N2 N3 . . . . 0.4(3) ?
    C9 C11 C13 C12 . . . . -112.4(3) ?
    C9 C11 C12 C13 . . . . 112.6(3) ?
    C4 C3 C2 C1 . . . . 0.4(3) ?
    C4 C5 C6 C1 . . . . 0.4(3) ?
    C10 N4 C14 C15 . . . . 23.3(4) ?
    C10 N4 C14 C19 . . . . -158.0(2) ?
    C15 C14 C19 C18 . . . . 1.7(3) ?
    C15 C16 C17 Cl1 . . . . -178.77(17) ?
    C15 C16 C17 C18 . . . . 0.6(3) ?
    C8 C9 C11 C13 . . . . -139.8(3) ?
    C8 C9 C11 C12 . . . . 147.4(3) ?
    C8 N3 N2 N1 . . . . -0.5(3) ?
    C3 C4 C5 C6 . . . . 0.8(3) ?
    N2 N1 C1 C2 . . . . -86.6(2) ?
    N2 N1 C1 C6 . . . . 89.8(3) ?
    N2 N1 C9 C8 . . . . -0.2(2) ?
    N2 N1 C9 C11 . . . . 179.1(2) ?
    N2 N3 C8 C9 . . . . 0.4(3) ?
    N2 N3 C8 C10 . . . . -179.4(2) ?
    C19 C14 C15 C16 . . . . -1.6(3) ?
    C19 C18 C17 Cl1 . . . . 178.88(17) ?
    C19 C18 C17 C16 . . . . -0.5(3) ?
    C2 C1 C6 C5 . . . . -1.2(3) ?
    C11 C9 C8 C10 . . . . 0.4(4) ?
    C11 C9 C8 N3 . . . . -179.3(2) ?
    C5 C4 C3 C2 . . . . -1.2(3) ?
    C6 C1 C2 C3 . . . . 0.8(3) ?
    C7 O2 C4 C3 . . . . 8.1(3) ?
    C7 O2 C4 C5 . . . . -171.63(19) ?
loop_
    _geom_hbond_atom_site_label_D
    _geom_hbond_atom_site_label_H
    _geom_hbond_atom_site_label_A
    _geom_hbond_site_symmetry_A
    _geom_hbond_distance_DH
    _geom_hbond_distance_HA
    _geom_hbond_distance_DA
    _geom_hbond_angle_DHA
    _geom_hbond_publ_flag
    N4 H4 N3 . 0.86 2.24 2.680(3) 112 yes
    N4 H4 N2 3_656 0.86 2.68 3.491(2) 157 yes
    C15 H15 O1 . 0.93 2.39 2.936(2) 117 yes
    C19 H19 N2 3_656 0.93 2.68 3.475(3) 144 yes
    C2 H2 O1 3_666 0.93 2.53 3.439(3) 167 yes
    C11 H11 O1 . 0.98 2.47 3.124(2) 124 yes
_shelx_space_group_comment
;
The symmetry employed for this shelxl refinement is uniquely defined
by the following loop, which should always be used as a source of
symmetry information in preference to the above space-group names.
They are only intended as comments.
;
_shelx_estimated_absorpt_T_min     0.892
_shelx_estimated_absorpt_T_max     0.984
_shelx_hkl_file
;
   0   0   3    0.96    1.55
   0   0  -3    0.34    1.57
   0   0  -4 1249.17   30.23
   0   0   4 1296.43    9.12
   0   0  -5    1.65    2.45
   0   0   5    1.28    3.09
   0   0   6  204.85    5.63
   0   0  -6  206.27    4.75
   0   0   7   -0.28    4.07
   0   0  -7    0.27    3.24
   0   0   8  270.85    6.78
   0   0  -8  255.26    5.70
   0   0  -9   -1.35    2.76
   0   0   9    1.46    3.67
   0   0  10   44.38    4.39
   0   0 -10   48.93    3.62
   0   0  11   -1.38    3.72
   0   0 -11    2.34    2.85
   0   0  12  501.56   10.51
   0   0 -12  494.56    8.82
   0   0 -13    0.20    3.38
   0   0  13   -0.55    3.77
   0   0 -14   23.48    3.97
   0   0  14   30.54    4.90
   0   0  15    3.30    4.13
   0   0 -15   -1.30    3.61
   0   0 -16   14.70    3.93
   0   0  16   13.13    4.99
   0   0 -17    1.05    3.84
   0   0  17    1.60    4.99
   0   0  18   -2.26    4.93
   0   0 -18   -1.63    4.07
   0   0  19    2.39    5.24
   0   0 -19    2.38    3.95
   0   0 -20   64.19    5.82
   0   0  20   70.52    7.42
   0   0 -21    4.50    4.34
   0   0  21   -1.26    5.61
   0   0  22    4.77    5.77
   0   0  23    1.91    6.21
   0   0  24    7.35    6.55
   0   0  25   -1.15    6.61
   0   0  26    1.80    6.87
   0   0  27   -2.55    7.52
   0   0  28    3.85    7.80
   0  -1   0    1.12    1.39
   0  -1   0    1.24    1.50
   0  -1   0    0.48    1.36
   0  -1   0   -0.07    1.39
   0  -1   1   -0.21    1.54
   0  -1  -1    1.35    1.51
   0  -1   1    0.90    1.93
   0  -1  -1    0.89    1.55
   0  -1  -1    2.26    1.80
   0  -1   1    1.31    1.39
   0  -1  -1    1.68    1.61
   0   1  -2  267.47    4.49
   0   1   2  137.94    3.42
   0   1   2  166.67    3.66
   0   1  -3  549.59    6.73
   0   1   3  553.50    5.45
   0   1   3  562.79    6.82
   0  -1  -3  545.19    5.54
   0   1  -4  120.27    4.25
   0   1   4  120.47    3.44
   0   1   4  127.96    4.70
   0   1   5  309.45    5.41
   0   1   5  329.41    7.04
   0   1  -5  308.70    6.32
   0  -1   6  410.47    6.69
   0   1   6  404.15    6.51
   0   1   6  407.51    8.04
   0   1  -6  416.54    7.47
   0  -1   7  990.86   10.09
   0   1  -7  964.62   11.03
   0   1   7  973.40   12.06
   0   1  -8  403.33    7.86
   0   1   8  410.22    8.76
   0  -1   8  412.98    7.35
   0   1  -9  417.90    8.16
   0  -1   9  418.55    7.87
   0   1   9  423.68    9.04
   0   1 -10    2.82    3.18
   0  -1  10    3.90    3.46
   0   1  10    0.41    3.91
   0   1  11    5.68    3.90
   0   1 -11    7.60    3.25
   0  -1  11    6.60    3.65
   0  -1  12   49.13    4.79
   0   1 -12   59.79    4.62
   0   1  12   48.21    5.37
   0  -1  13  134.90    6.30
   0   1 -13  128.01    6.00
   0  -1 -13  139.62    5.27
   0   1  13  127.57    6.83
   0  -1  14    3.23    4.20
   0   1 -14    4.31    3.86
   0   1  14   -1.86    4.23
   0  -1 -14    3.61    3.22
   0  -1 -15    4.49    3.44
   0  -1  15    8.36    4.44
   0   1  15    2.52    4.25
   0   1 -15    3.21    3.82
   0   1  16    4.61    4.59
   0  -1 -16    1.67    3.66
   0  -1  16    1.97    4.36
   0   1 -16    7.82    4.11
   0  -1 -17   12.48    3.83
   0   1  17    5.84    5.01
   0   1 -17    9.49    4.32
   0  -1  17   15.49    5.16
   0  -1  18   11.28    5.13
   0   1  18   12.01    5.96
   0   1 -18   13.54    4.81
   0  -1 -18    8.72    3.83
   0   1  19   11.04    6.03
   0  -1 -19   14.57    4.23
   0  -1  19   14.85    5.33
   0   1 -19    9.11    4.73
   0  -1 -20   10.33    4.22
   0   1  20   17.93    5.85
   0   1 -20    9.98    4.99
   0  -1  20   19.57    5.61
   0  -1  21   -1.70    5.33
   0   1 -21   -2.76    4.77
   0   1  21   -2.42    5.86
   0   1  22    7.58    6.30
   0  -1  22    4.93    5.41
   0   1  22   -2.21    6.45
   0   1 -22    4.28    4.98
   0   1 -23   -1.65    5.20
   0   1  23   -0.28    6.30
   0   1  23   -0.80    6.55
   0  -1  23   -1.04    5.76
   0  -1  24    0.71    6.09
   0   1  24    0.57    6.70
   0   1  24    3.40    6.98
   0  -1  25    2.34    6.12
   0   1  25    0.00    6.66
   0   1  26   -4.05    7.62
   0  -1  26   -0.97    6.74
   0   1  27    0.11    7.78
   0   1  28    1.83    7.92
   0   1  29    3.86    8.60
   0   2   0  263.72    5.51
   0   2   0  258.08    5.16
   0   2   0  259.58    5.53
   0   2   0  253.95    5.02
   0   2   1 2833.81   62.40
   0   2  -1 2819.45   66.60
   0   2  -1 2821.08   66.17
   0   2   1 2779.96   61.57
   0   2   1 2852.51   63.19
   0   2  -1 2757.68   55.75
   0   2   1 2833.35   15.61
   0   2  -2 2022.69   14.88
   0   2   2 2000.68   14.23
   0   2   2 2025.82   13.35
   0   2   2 2004.07   12.99
   0   2  -2 1991.28   12.14
   0   2   2 1992.04   13.95
   0   2   3  598.92    8.77
   0   2  -3  599.40    7.16
   0   2   3  620.93    7.54
   0   2   3  606.92    7.76
   0   2   3  589.00    8.53
   0   2  -3  619.27    9.33
   0   2  -4 1748.77   15.04
   0   2  -4 1724.73   12.14
   0   2   4 1739.36   12.72
   0   2   4 1741.07   15.17
   0   2   5  226.40    5.40
   0   2  -5  232.09    5.60
   0   2  -5  241.60    7.14
   0   2   5  244.17    7.02
   0   2   6   -0.10    2.62
   0   2   6   -2.44    3.09
   0   2  -6   -1.13    3.23
   0   2  -7   41.52    4.00
   0   2   7   37.19    3.46
   0   2   7   42.77    3.93
   0   2  -8  318.40    8.22
   0   2   8  313.11    6.73
   0   2   8  322.40    8.68
   0  -2   9  301.38    6.71
   0   2   9  290.89    6.87
   0   2   9  302.51    8.80
   0   2  -9  294.74    8.12
   0   2  10   12.58    3.30
   0   2 -10   16.93    3.81
   0   2  10    9.95    3.52
   0  -2  10   12.31    3.74
   0   2  11  100.09    6.44
   0  -2  11  106.49    5.27
   0   2 -11   85.75    5.61
   0   2  11  100.99    5.10
   0   2  12    0.86    3.47
   0   2  12    4.82    4.61
   0  -2  12    3.68    3.63
   0   2 -12    5.56    3.88
   0   2 -13    5.45    3.96
   0  -2  13    7.41    4.04
   0   2  13    0.62    3.72
   0   2  13    5.29    4.74
   0  -2  14   10.22    4.37
   0   2 -14    8.97    4.42
   0   2  14   11.08    4.35
   0   2  14   11.57    4.48
   0   2  15   11.64    4.50
   0   2  15   12.63    5.36
   0  -2  15    9.47    4.41
   0   2 -15    9.02    4.38
   0  -2  16    6.35    4.40
   0   2  16    3.51    4.36
   0   2 -16   10.34    4.69
   0   2  16   10.03    5.09
   0  -2 -17   27.38    4.19
   0   2  17   37.10    6.26
   0   2 -17   32.04    5.62
   0  -2  17   28.20    5.23
   0   2  17   32.64    5.35
   0   2  18    2.47    5.98
   0  -2 -18    8.28    3.88
   0  -2  18    5.59    4.61
   0   2 -18    4.51    4.94
   0   2  18    2.93    4.84
   0   2 -19   38.93    5.85
   0   2  19   36.95    7.07
   0   2  19   45.30    5.95
   0  -2 -19   46.79    4.66
   0  -2  19   48.36    6.13
   0  -2  20   17.26    5.42
   0   2  20   13.49    5.46
   0   2 -20    9.35    5.60
   0   2  20   11.25    6.75
   0   2  21    7.78    6.69
   0   2  21   10.04    5.54
   0   2 -21   13.09    5.45
   0  -2  21    6.38    5.19
   0  -2  22    1.73    5.35
   0   2 -22    5.15    5.45
   0   2  22    2.09    5.37
   0   2  22    6.37    6.89
   0   2  23   12.97    5.79
   0   2  23   16.61    7.20
   0   2 -23   20.02    5.89
   0  -2  23   10.66    5.62
   0   2 -24    1.28    5.60
   0   2  24    1.87    6.57
   0   2  26   -0.35    7.91
   0   2  27    3.89    7.92
   0   2  28   -0.48    8.49
   0   2  29    3.83    8.29
   0   2  30    5.17    9.63
   0   2  31    4.06    9.74
   0   3   0    0.23    3.06
   0   3   0    1.24    3.73
   0   3   0    1.56    3.66
   0   3   0   -0.64    3.02
   0   3  -1    1.03    3.05
   0   3  -1    1.21    3.24
   0   3   1    0.60    3.13
   0   3  -1    0.77    3.50
   0   3   1   -2.26    3.18
   0   3   1   -1.05    3.30
   0   3   1    2.53    3.36
   0   3  -2   45.28    4.51
   0   3   2   43.01    4.00
   0   3   2   47.98    4.20
   0   3  -2   45.57    3.71
   0   3   2   48.15    3.94
   0   3   2   45.13    4.30
   0   3   3 1852.12   16.91
   0   3   3 1854.87   16.59
   0   3   3 1859.27   15.98
   0   3  -3 1875.64   17.84
   0   3   3 1874.39   15.53
   0   3  -3 1874.97   14.38
   0   3   4  140.81    5.53
   0   3   4  138.46    5.87
   0   3  -4  146.24    5.92
   0   3   4  143.55    5.16
   0   3   4  149.73    5.21
   0   3  -4  140.57    4.85
   0   3  -5  247.82    6.10
   0   3   5  247.50    7.13
   0   3   5  244.53    6.36
   0   3  -5  262.02    7.61
   0   3  -6  345.76    7.24
   0   3   6  343.50    8.61
   0   3  -6  337.97    8.95
   0   3   6  342.35    7.41
   0   3   7  134.26    6.57
   0   3  -7  131.03    6.45
   0   3   7  140.24    5.28
   0   3  -7  148.55    5.57
   0   3   8    5.19    3.05
   0   3  -8    8.62    3.90
   0   3   8    7.52    4.24
   0   3  -8    7.67    3.68
   0   3  -9   23.26    4.10
   0   3   9   33.10    4.90
   0   3  -9   24.89    4.74
   0   3   9   24.66    3.48
   0   3 -10   29.79    4.86
   0   3  10   22.38    3.53
   0   3  10   27.01    4.67
   0   3  11   -0.55    3.31
   0   3  11   -3.87    4.95
   0   3 -11   -2.39    3.62
   0  -3  12    7.66    3.90
   0   3 -12    8.38    4.65
   0   3  12    3.69    3.53
   0   3  12    5.58    4.24
   0   3  13    0.11    5.17
   0  -3  13    5.57    4.21
   0   3 -13   -2.62    4.72
   0   3  13    4.20    3.80
   0   3 -14   -0.26    4.88
   0  -3  14   -1.74    4.06
   0   3  14   -1.88    5.49
   0   3  14    1.10    3.94
   0   3 -15   -1.22    4.79
   0   3  15    4.54    5.59
   0  -3  15    4.77    4.27
   0   3  15    4.90    4.11
   0   3 -16    0.31    4.59
   0   3  16   -1.94    4.32
   0   3  16    0.90    5.29
   0  -3  16    1.34    4.48
   0   3  17   20.60    4.79
   0   3  17   17.88    6.14
   0  -3  17   17.01    4.85
   0   3 -17   13.35    5.30
   0   3 -18    1.65    5.27
   0   3  18    4.85    5.97
   0  -3  18    4.10    4.46
   0   3  18    1.65    4.76
   0   3 -19   10.34    5.29
   0   3  19   -1.19    6.17
   0  -3  19    3.53    4.91
   0   3  19    3.83    4.77
   0   3 -20    7.83    5.43
   0   3  20    3.88    5.49
   0  -3  20    6.52    5.26
   0   3  20    2.45    5.11
   0   3  21    0.07    5.20
   0   3  21    1.37    6.37
   0  -3  21    1.46    4.94
   0   3 -21    5.58    5.30
   0   3  22   -0.60    7.03
   0   3 -22   -1.32    5.67
   0   3  22    2.66    5.58
   0   3 -23    0.83    5.95
   0   3  23    0.93    7.50
   0   3 -24    4.43    6.01
   0   3  24    5.99    7.77
   0   3  25    1.92    8.21
   0   3 -25    2.10    6.33
   0   3  26   -1.83    8.51
   0   3  27    0.67    7.73
   0   3  28    0.90    8.69
   0   3  29    7.72    9.75
   0   3  30   -0.24    9.73
   0   3  31    1.24   10.59
   0   4   0   91.32    4.84
   0   4   0   97.49    4.97
   0   4   0  100.13    5.73
   0   4   0   97.31    5.71
   0   4  -1  246.53    7.83
   0   4   1  242.47    7.06
   0   4   1  256.17    7.59
   0   4   1  253.68    7.69
   0   4   1  247.64    7.18
   0   4  -1  240.91    7.76
   0   4  -1  246.34    6.75
   0   4   2   52.01    4.30
   0   4  -2   55.77    5.04
   0   4   2   60.34    4.84
   0   4  -2   56.88    4.16
   0   4   2   54.78    4.38
   0   4   2   54.60    4.33
   0   4   3   27.47    3.96
   0   4   3   25.69    3.94
   0   4   3   26.49    3.80
   0   4   3   23.67    3.87
   0   4  -3   29.02    3.57
   0   4  -3   28.75    4.60
   0   4   4    6.81    3.25
   0   4  -4    8.65    3.30
   0   4  -4    7.86    4.18
   0   4   4    7.41    3.91
   0   4   4    5.57    3.31
   0   4   4   10.35    4.23
   0   4   5  237.52    7.83
   0   4   5  249.03    7.14
   0   4   5  243.25    8.20
   0   4  -5  245.58    8.67
   0   4   5  235.10    7.23
   0   4  -5  242.55    6.80
   0   4  -6   77.18    5.89
   0   4  -6   72.93    4.56
   0   4   6   71.87    4.84
   0   4   6   75.47    5.46
   0   4  -7  114.75    5.45
   0   4   7  112.85    6.80
   0   4  -7  112.20    6.84
   0   4   7  113.94    5.54
   0   4   8   77.64    6.24
   0   4   8   78.33    5.02
   0   4  -8   85.61    6.24
   0   4  -8   83.86    5.20
   0   4  -9    5.21    4.78
   0   4   9    5.94    4.72
   0   4   9    6.22    3.67
   0   4  -9    5.23    3.96
   0   4 -10   18.42    4.46
   0   4  10   26.11    5.43
   0   4 -10   18.11    5.14
   0   4  10   19.28    3.95
   0   4  11   54.95    4.93
   0   4 -11   70.94    5.75
   0   4  11   62.19    6.54
   0   4 -11   63.73    6.39
   0   4  12    4.97    3.78
   0   4 -12   11.82    4.66
   0   4  12    3.73    5.24
   0   4 -12    6.21    4.90
   0  -4  13    3.79    4.51
   0   4  13    3.61    3.79
   0   4 -13    3.43    4.75
   0   4 -13    3.92    5.12
   0   4  13    4.28    4.45
   0   4  14   19.53    6.24
   0   4 -14   17.21    5.70
   0   4  14   19.68    4.39
   0  -4  14   26.19    4.89
   0   4 -14   32.13    5.80
   0   4  15    2.48    4.01
   0  -4  15    3.85    4.14
   0   4 -15    3.27    5.19
   0   4  15    3.61    5.81
   0   4 -15   -0.96    5.29
   0   4 -16    4.21    4.94
   0   4 -16    0.79    5.44
   0  -4  16    0.70    4.30
   0   4  16    1.85    4.33
   0   4  16   -1.88    5.75
   0   4  17    1.25    6.09
   0   4 -17    3.98    5.16
   0   4  17    4.96    4.34
   0  -4  17   -1.69    4.31
   0   4 -18    3.44    5.77
   0   4  18    3.78    4.52
   0   4  18    9.10    6.49
   0  -4  18    5.26    4.67
   0   4  19   20.86    5.47
   0   4 -19   22.30    6.04
   0   4  19   19.05    6.21
   0   4  20    5.69    6.90
   0   4 -20    1.57    5.54
   0   4  20    4.59    4.77
   0   4  21    0.04    6.16
   0   4 -21   -1.09    6.09
   0   4 -22   10.62    6.61
   0   4  22    4.22    7.61
   0   4  23    4.95    7.66
   0   4 -23   -3.63    6.55
   0   4 -24   -0.41    6.51
   0   4  24   -2.01    7.52
   0   4  25   -0.81    7.92
   0   4 -26    2.60    7.39
   0   4  27    4.10    8.31
   0   4  28   -0.70    8.94
   0   4  30    1.94   10.95
   0   5   0   -1.94    3.67
   0   5   0    2.44    4.13
   0   5   0    1.29    3.67
   0   5   1   40.83    4.78
   0   5  -1   29.37    5.01
   0   5   1   34.75    4.88
   0   5  -1   30.81    4.37
   0   5   1   31.37    4.39
   0   5   1   35.12    4.55
   0   5   2  193.95    7.65
   0   5   2  201.28    7.70
   0   5  -2  201.08    7.02
   0   5  -2  189.66    7.90
   0   5   2  190.96    7.88
   0   5   2  169.76    7.27
   0   5  -3   20.81    4.28
   0   5   3   20.09    4.27
   0   5   3   13.82    3.96
   0   5   3   16.71    4.60
   0   5  -3   18.18    3.80
   0   5   3   16.53    4.32
   0   5   4    6.26    3.81
   0   5   4    1.51    4.30
   0   5   4    1.11    3.58
   0   5   4    5.53    3.64
   0   5  -4    3.52    4.48
   0   5  -4    1.22    3.57
   0   5   5   15.14    5.06
   0   5   5   20.46    4.25
   0   5  -5   14.88    4.33
   0   5  -5   12.81    3.87
   0   5   5   15.03    4.81
   0   5   5   12.71    4.01
   0   5   6  181.85    8.48
   0   5  -6  183.57    8.45
   0   5  -6  167.20    6.60
   0   5   6  164.10    7.22
   0   5   7    2.58    3.85
   0   5   7    1.31    4.47
   0   5  -7    4.36    4.32
   0   5  -7    2.36    3.87
   0   5   8    4.03    3.79
   0   5  -8    6.09    3.90
   0   5   8    3.04    4.18
   0   5  -8    1.23    5.14
   0   5  -9    8.57    5.41
   0   5   9    4.62    5.14
   0   5   9    4.27    3.75
   0   5  -9    7.09    3.98
   0   5  10    0.62    4.82
   0   5 -10    1.78    5.10
   0   5  10    0.72    3.87
   0   5 -10    2.51    4.15
   0   5 -11    2.48    4.36
   0   5 -11    1.44    5.59
   0   5  11    2.21    5.37
   0   5  11    1.94    3.86
   0   5  12    1.63    5.68
   0   5 -12    6.39    4.91
   0   5  12    5.37    4.30
   0   5 -12    3.27    5.23
   0   5 -13    1.93    4.87
   0   5  13    0.38    4.17
   0   5 -13    2.25    5.53
   0   5  13    2.19    5.25
   0   5 -14   14.93    5.34
   0   5  14   11.34    6.00
   0   5  14    7.73    4.61
   0   5 -14    8.69    4.89
   0   5 -15    1.96    5.50
   0   5  15    0.64    5.24
   0   5  15    1.01    4.44
   0   5 -15    2.59    5.02
   0   5 -16    8.83    5.86
   0   5  16    6.54    6.11
   0   5 -16   14.44    5.61
   0   5  16    4.43    4.38
   0   5 -17    2.94    5.34
   0   5  17    0.33    4.72
   0   5  17   -1.64    6.53
   0   5 -17    0.25    5.84
   0   5 -18   -0.16    6.19
   0   5 -18   -0.10    6.23
   0   5  18    7.86    6.76
   0   5  18    2.57    5.06
   0   5  19    2.86    6.85
   0   5 -19   -1.78    6.50
   0   5 -19   -1.38    6.31
   0   5 -20   -1.53    6.84
   0   5  20    1.17    6.13
   0   5 -20    0.20    6.40
   0   5 -21   -0.06    6.56
   0   5  21    2.52    7.64
   0   5 -22   -1.35    7.31
   0   5  22   -2.25    7.43
   0   5  23    1.99    8.55
   0   5  24    1.91    7.72
   0   5 -24    8.98    8.00
   0   5  25    6.82    8.90
   0   5 -25    0.41    8.12
   0   5 -26    1.23    7.90
   0   5  26    0.28    9.67
   0   5  27    5.62    9.89
   0   5  28   -1.82   10.41
   0   6   0    7.26    4.40
   0   6   0   10.11    4.18
   0   6   1  154.02    7.34
   0   6  -1  169.13    7.65
   0   6   1  162.18    8.42
   0   6  -1  149.89    8.31
   0   6   1  156.97    8.35
   0   6   2    7.64    4.47
   0   6   2    3.71    4.64
   0   6   2    5.66    4.47
   0   6  -2    4.60    4.73
   0   6   2    7.99    4.46
   0   6  -2    4.07    4.35
   0   6   3   33.66    5.62
   0   6   3   48.05    6.05
   0   6   3   36.41    5.79
   0   6   3   41.55    5.69
   0   6  -3   47.82    5.17
   0   6  -3   48.33    5.81
   0   6   4   12.36    4.53
   0   6  -4   13.55    5.41
   0   6   4   14.14    4.71
   0   6  -4   14.72    4.35
   0   6   4   13.41    5.41
   0   6   4   11.24    4.83
   0   6   5   10.34    4.49
   0   6   5    4.95    5.04
   0   6  -5    7.74    4.23
   0   6   5   10.65    4.63
   0   6   5    7.47    5.19
   0   6  -5    4.55    5.60
   0   6  -6   13.14    5.66
   0   6   6   16.28    5.27
   0   6  -6   16.05    4.41
   0   6   6   11.23    4.99
   0   6  -7   53.22    5.30
   0   6   7   52.95    6.56
   0   6   7   42.71    5.84
   0   6  -7   60.17    6.60
   0   6  -8    4.02    4.24
   0   6   8    0.62    4.42
   0   6  -8    6.23    5.79
   0   6   8    3.54    4.76
   0   6   9   14.72    4.94
   0   6   9   14.65    6.03
   0   6  -9   19.50    6.29
   0   6  -9   17.68    4.71
   0   6 -10   25.95    6.60
   0   6 -10   19.84    4.94
   0   6  10   24.51    5.14
   0   6  10   17.68    5.84
   0   6  11    0.25    5.97
   0   6 -11   11.05    6.26
   0   6 -11    0.81    4.51
   0   6  11    4.16    4.46
   0   6  12   -1.26    4.72
   0   6 -12    2.39    4.89
   0   6  12    1.39    6.20
   0   6 -12    5.89    5.51
   0   6 -13   -0.37    4.76
   0   6  13   -0.52    4.73
   0   6 -13   -0.89    5.90
   0   6  13    2.80    6.35
   0   6 -14   26.83    6.53
   0   6  14   25.30    7.12
   0   6  14   25.90    5.49
   0   6 -14   22.82    5.68
   0   6 -15    2.14    5.41
   0   6 -15   -0.41    6.60
   0   6  15    0.93    5.00
   0   6  15    5.30    6.20
   0   6  16   11.10    6.38
   0   6 -16    1.18    6.74
   0   6 -16    0.59    5.45
   0   6  16   -1.33    4.91
   0   6 -17    3.82    6.60
   0   6  17    4.99    7.21
   0   6  17    0.13    5.30
   0   6 -18    2.47    6.64
   0   6  18    5.07    7.74
   0   6 -19    0.08    6.76
   0   6  19    6.48    7.88
   0   6  20    3.51    8.27
   0   6 -20    1.44    7.57
   0   6  21   -2.77    8.31
   0   6 -21    5.61    7.56
   0   6 -22    5.75    8.09
   0   6  22    4.25    7.51
   0   6 -23    2.54    8.30
   0   6  23   -1.46    9.35
   0   6 -24    6.35    8.38
   0   6  25   -3.44   10.48
   0   6  26   -2.19    9.41
   0   6  27    5.96    9.89
   0   7   0    5.04    5.17
   0   7   0   -0.27    4.73
   0   7   1   76.11    7.18
   0   7  -1   78.20    6.62
   0   7   1   75.52    6.61
   0   7  -1   60.32    6.73
   0   7   2   24.48    5.76
   0   7   2   32.80    6.04
   0   7  -2   25.93    6.44
   0   7  -2   29.51    5.29
   0   7   2   26.24    5.87
   0   7  -3   10.74    4.81
   0   7   3   10.77    5.62
   0   7  -3    3.97    4.75
   0   7   3    8.55    5.02
   0   7   3    7.79    5.51
   0   7   3    4.78    5.00
   0   7   4    7.04    5.73
   0   7   4    8.10    5.46
   0   7  -4    5.64    5.66
   0   7   4   10.91    5.23
   0   7   4    3.85    5.03
   0   7  -4    3.15    4.78
   0   7   5    0.01    5.49
   0   7   5    4.37    4.87
   0   7   5   -1.90    5.03
   0   7  -5   -1.73    5.40
   0   7   5    3.12    5.17
   0   7  -5    1.43    4.73
   0   7  -6   10.23    5.44
   0   7   6    6.20    5.43
   0   7   6    8.42    5.10
   0   7  -6    8.25    4.75
   0   7  -7   18.81    5.06
   0   7   7   23.82    5.76
   0   7   7   19.41    5.68
   0   7  -7   13.41    6.67
   0   7  -8    0.93    4.59
   0   7   8    3.97    4.92
   0   7  -8   -0.55    6.02
   0   7   8    0.77    5.68
   0   7  -9   -1.15    5.32
   0   7  -9    1.76    4.49
   0   7   9    2.66    5.10
   0   7   9    2.79    5.46
   0   7  10   -0.40    5.05
   0   7 -10    0.16    4.83
   0   7  10    1.07    6.17
   0   7 -10    2.18    5.42
   0   7  11   13.77    5.66
   0   7 -11   14.07    5.14
   0   7  11   16.30    6.25
   0   7 -11    5.67    6.03
   0   7  12    5.03    5.42
   0   7 -12    5.88    5.30
   0   7 -12    0.77    7.30
   0   7  12    4.82    6.22
   0   7  13   26.06    6.02
   0   7 -13   26.06    7.42
   0   7  13   20.24    7.03
   0   7 -14    4.27    7.21
   0   7  14    1.91    5.41
   0   7  14    1.59    6.05
   0   7 -15    1.84    6.31
   0   7  15   -0.75    5.59
   0   7  15    1.57    7.12
   0   7 -16    5.49    6.47
   0   7  16    3.25    6.97
   0   7 -17    3.12    6.75
   0   7  17    6.41    7.93
   0   7 -18   -2.01    7.17
   0   7  18    0.80    7.54
   0   7  19    1.31    7.44
   0   7 -19    2.31    7.93
   0   7  20    1.44    7.73
   0   7 -20    5.55    8.77
   0   7  21    0.24    8.20
   0   7 -21   -1.96    8.15
   0   7  22    8.89    9.53
   0   7 -22   -2.86    9.58
   0   7  23    1.85   10.10
   0   7 -23    0.82    9.04
   0   7  24    1.42    9.08
   0   7 -24    0.21    9.87
   0   7  25    4.43   11.22
   0   7 -26   -3.76   10.87
   0   7 -27    1.55   10.87
   0   8   0   96.25    7.90
   0   8   0   95.37    8.65
   0   8  -1    1.76    5.26
   0   8   1    2.90    5.37
   0   8  -1   -2.86    5.83
   0   8   1   -3.39    6.17
   0   8  -2    2.99    4.97
   0   8  -2    3.05    5.79
   0   8   2   -1.27    6.17
   0   8   2    4.29    5.45
   0   8   3   13.81    6.24
   0   8   3   19.04    6.27
   0   8  -3   14.01    5.52
   0   8  -3    6.90    6.50
   0   8  -4    3.27    5.04
   0   8  -4   -1.56    6.40
   0   8   4    4.50    5.96
   0   8   4    5.24    5.62
   0   8   4    3.60    5.70
   0   8  -5   35.78    5.97
   0   8   5   38.50    7.06
   0   8  -5   40.41    7.35
   0   8   5   36.41    7.05
   0   8  -6    0.38    5.21
   0   8   6   -3.11    6.37
   0   8   6    0.93    5.87
   0   8  -6    1.05    6.07
   0   8   7    6.44    6.17
   0   8  -7    2.48    4.83
   0   8  -7    4.98    6.88
   0   8   7    6.33    6.07
   0   8   8   11.85    6.34
   0   8  -8   14.94    7.37
   0   8  -8   14.39    5.48
   0   8   8   16.57    6.31
   0   8   9   12.20    7.01
   0   8   9   15.71    6.32
   0   8  -9   24.01    7.60
   0   8 -10   -1.69    7.00
   0   8  10   -1.41    5.96
   0   8  10   -2.46    6.68
   0   8  11    4.25    7.10
   0   8  11    4.18    5.91
   0   8 -11    6.38    7.52
   0   8 -12    9.45    7.20
   0   8  12    5.51    6.66
   0   8  12    7.56    6.06
   0   8  13    4.77    6.20
   0   8  13    5.40    6.94
   0   8 -13    2.93    6.88
   0   8  14    0.80    7.19
   0   8 -14   -1.47    7.83
   0   8 -15   -1.57    8.31
   0   8  15    0.54    8.17
   0   8  16   -0.58    8.10
   0   8 -16    3.88    7.72
   0   8  17   -0.30    8.57
   0   8 -17    1.21    7.70
   0   8 -18    6.59    8.04
   0   8  18    0.28    7.69
   0   8  19   -0.52    9.46
   0   8 -19    1.36    8.88
   0   8 -20    0.46    9.41
   0   8  20    0.15   10.19
   0   8 -21    3.31    9.03
   0   8  21    2.57   10.38
   0   8 -22    3.20    9.35
   0   8  23    5.14   10.55
   0   8 -23    0.25   10.16
   0   8 -24    8.03   10.74
   0   9   0    2.41    5.94
   0   9   0   -3.09    6.55
   0   9   1    6.03    6.40
   0   9  -1    8.26    7.21
   0   9   1    7.63    6.75
   0   9  -1    7.82    6.20
   0   9   2    1.60    6.36
   0   9  -2    1.71    5.83
   0   9  -2    2.74    6.43
   0   9   2    2.82    6.41
   0   9  -3    3.48    6.06
   0   9  -3    1.11    6.36
   0   9   3    3.58    6.64
   0   9  -4    2.23    7.00
   0   9  -5   -0.41    6.93
   0   9   6    3.22    6.75
   0   9  -6    8.62    6.52
   0   9   7    8.12    6.81
   0   9   7    5.11    7.36
   0   9  -7    5.15    7.20
   0   9   8   -0.17    6.73
   0   9   8   -3.15    7.36
   0   9  -8    2.74    7.88
   0   9   9   10.82    6.96
   0   9  -9    6.59    8.12
   0   9   9    1.42    7.83
   0   9  10    4.52    6.88
   0   9  10    1.62    7.05
   0   9 -10    3.15    7.95
   0   9  11    4.65    7.23
   0   9 -11    3.79    8.14
   0   9  11    5.56    8.35
   0   9 -12    4.96    7.54
   0   9  12    4.35    7.54
   0   9  13   -2.74    7.68
   0   9 -13   -2.01    8.78
   0   9 -14    2.20    7.68
   0   9  14   -2.16    7.69
   0   9 -15    5.77    8.79
   0   9  15    4.89    8.62
   0   9 -16   -0.88    8.97
   0   9  16    2.32    9.20
   0   9 -17    4.58    8.61
   0   9  17    2.87    9.02
   0   9  18    4.57    9.54
   0   9 -18    5.26    9.14
   0   9 -19    8.98    9.53
   0   9  19   -2.52   10.51
   0   9 -20   -2.82   10.58
   0   9  20    7.56    9.36
   0   9 -21    4.86   10.90
   0  10   0    0.62    7.32
   0  10  -1    0.38    7.80
   0  10   1   -3.20    7.70
   0  10   2   -0.56    7.31
   0  10  -2   -1.12    8.21
   0  10   3   -0.40    7.73
   0  10  -3   -1.41    7.93
   0  10  -4   -3.63    7.90
   0  10  -5   10.90    8.38
   0  10  -6   -0.92    7.60
   0  10  -7    0.04    8.63
   0  10  -8    2.42    8.50
   0  10  -9   -1.44    9.13
   0  10 -10    6.42    9.66
   0  10  11    4.48    8.98
   0  10 -11    4.32    9.44
   0  10  12    1.87    9.10
   0  10 -12   -3.05    8.09
   0  10  13    3.17    8.97
   0  10 -14    4.67    8.88
   0  10  14    9.06    9.19
   0  10  15    0.89   10.11
   0  10 -15    2.15   10.36
   0  10 -16    2.12   10.10
   0  10  16    1.62   10.86
   0  11   0    0.29    8.94
   0  11   1    0.29    9.14
   0  11  -1   -2.74    8.91
   0  11  -2    3.04    8.60
   0  11  -3   -0.78    9.66
   0  11  -4   -2.79    9.16
   0  11  -6   -3.84    9.02
   0  11  -7    0.89   10.34
   0  11  -8   -3.93   10.28
   0  11  -9    2.96   10.39
   0  11 -10    3.84   10.52
   0  11 -11    6.66   10.44
   0  11 -12    7.67    9.89
   0  12  -1    5.56   10.73
   0  12  -2   -3.57   10.48
   0  12  -4   -0.66   11.62
  -1   0  29    1.77    8.21
  -1   0  28   -3.70    7.93
  -1   0  26    7.18    7.24
  -1   0  25    1.88    7.12
  -1   0  24    1.42    6.33
  -1   0  23    2.51    6.10
   1   0 -23    0.44    4.91
  -1   0  22   -3.64    5.78
   1   0 -22    2.55    5.04
  -1   0  21    4.49    5.89
   1   0 -21   -1.88    4.58
   1   0 -20   -1.38    4.68
  -1   0  20    8.16    5.38
  -1   0  19    5.82    5.41
   1   0 -19    3.17    4.81
   1   0 -18   -0.86    4.31
  -1   0  18   -0.34    5.03
   1   0 -17   12.98    4.70
  -1   0  17   17.62    5.46
  -1   0  16   -0.87    4.85
   1   0 -16    3.58    4.24
   1   0 -15    1.61    4.14
  -1   0  15   -1.93    4.96
   1   0 -14    1.12    3.89
  -1   0  14   -0.49    4.99
  -1   0  13   97.15    6.44
   1   0 -13  111.60    5.87
  -1   0  12    1.40    3.99
   1   0 -12   -2.36    3.49
   1   0 -11    1.69    3.41
  -1   0  11   -2.72    4.32
  -1   0  10    1.73    4.10
  -1   0   9   45.34    4.40
  -1   0   8   -2.00    4.14
  -1   0   7  497.64    9.02
  -1   0   6    5.26    4.41
  -1   0   5 1218.69   11.33
  -1   0   4   -0.10    3.48
   1   0  -3  268.51    3.86
  -1   0   2   -0.15    1.31
   1   0  -2    0.57    1.13
  -1   0  -2    1.34    1.19
   1   0   2    1.46    1.41
  -1   0  -3  135.96    3.00
   1   0   3  134.58    3.06
   1   0   4    1.98    2.26
   1   0   4   -0.43    1.41
  -1   0  -4   -1.70    1.54
   1   0   5  689.25    5.64
   1   0   5  702.14    7.63
  -1   0  -5  681.55    5.86
   1   0   6    2.66    3.27
  -1   0  -6    3.41    2.44
  -1   0  -7 1888.30   44.34
   1   0   7 1889.13   14.22
   1   0   8    1.11    3.05
  -1   0  -8   -0.63    2.33
   1   0   9  304.54    7.10
  -1   0  -9  317.57    5.75
   1   0  10   -1.71    3.13
  -1   0 -10    0.43    2.28
  -1   0 -11 1021.94   10.87
   1   0  11 1016.16   13.35
   1   0  12    1.82    3.49
  -1   0 -12   -0.67    2.47
   1   0  13    0.33    3.77
  -1   0 -13    1.73    2.53
   1   0  14   -1.78    3.82
  -1   0 -14    2.24    2.86
  -1   0 -15    9.61    3.48
   1   0  15   11.84    4.37
  -1   0 -16   -2.30    3.32
   1   0  16    4.78    4.33
   1   0  17   48.34    5.88
  -1   0 -17   51.97    4.73
  -1   0 -18   -0.88    3.58
   1   0  18    4.00    4.69
   1   0  19    4.24    4.97
  -1   0 -19    5.02    3.56
  -1   0 -20   -2.28    3.61
   1   0  20    0.38    5.08
   1   0  21    2.93    5.31
   1   0  22    2.68    5.79
   1   0  23   15.07    6.18
   1   0  24    2.00    6.15
   1   0  25   -0.37    6.44
   1   0  26    0.44    6.50
  -1   1  31    7.03    9.32
  -1   1  30    6.35    9.16
  -1   1  29    7.59    9.20
  -1   1  28   10.62    8.66
  -1  -1  27   -1.63    7.22
  -1   1  26    1.20    7.08
  -1  -1  26    3.83    6.96
  -1   1  25    1.43    7.29
  -1  -1  25    1.69    6.64
  -1   1  24    2.29    6.94
   1   1 -24    2.84    5.72
  -1  -1  24    5.32    6.34
  -1  -1  23    1.22    5.93
  -1   1  23    3.48    5.83
   1   1 -23   -0.07    5.21
  -1   1  23    0.65    6.27
   1   1 -22   11.15    5.27
  -1  -1  22   13.77    6.03
   1  -1 -22   13.11    5.06
  -1   1  22   13.22    7.12
  -1   1  21    5.57    6.36
  -1  -1  21   10.01    6.07
   1  -1 -21    9.25    4.76
   1   1 -21    8.22    5.01
  -1   1  20    3.41    5.58
   1   1 -20   -0.34    4.72
  -1  -1  20    4.58    5.30
   1  -1 -20   -1.20    4.23
  -1   1  19    5.59    6.05
  -1  -1  19    6.65    5.55
   1  -1 -19    5.32    4.58
   1   1 -19    2.77    4.75
   1   1 -18   12.35    5.14
  -1   1  18   11.26    5.27
  -1  -1  18   14.37    5.56
   1  -1 -18   15.26    4.59
  -1  -1  17   13.37    5.70
  -1   1  17   14.04    6.12
   1  -1 -17   15.47    4.75
   1   1 -17   12.86    4.82
   1   1 -16   49.12    5.69
  -1  -1  16   48.42    6.16
   1  -1 -16   47.15    5.13
  -1   1  16   50.12    5.90
  -1  -1  15   26.58    5.44
  -1   1  15   17.13    5.66
   1   1 -15   18.13    4.72
  -1   1  14   68.88    5.99
  -1  -1  14   65.75    5.96
   1   1 -14   66.98    5.70
  -1  -1  13    9.65    4.76
   1   1 -13   13.40    4.09
  -1   1  13   14.91    5.17
  -1   1  12  193.72    7.82
  -1  -1  12  189.00    7.25
   1   1 -12  180.42    7.00
   1   1 -11   -0.17    3.43
  -1   1  11   -2.58    4.15
  -1  -1  11   -1.37    3.81
  -1  -1  10   41.64    4.64
  -1   1  10   41.61    5.15
   1   1 -10   44.76    4.46
  -1   1   9   40.88    4.53
   1   1  -9   36.64    4.28
  -1  -1   9   34.82    4.45
  -1   1   8   24.07    4.02
   1   1  -8   22.57    4.09
  -1   1   7   14.16    4.63
   1   1  -7   16.42    4.08
  -1   1   6 1239.50   32.47
   1   1  -6 1245.29   12.54
  -1   1   6 1236.28   13.04
  -1   1   5  464.03    4.73
   1   1  -5  441.66    7.61
  -1   1   5  477.79    8.02
  -1   1   4  327.06    6.53
  -1   1   4  322.23    6.35
   1   1  -4  317.89    6.42
  -1   1   4  319.91    3.34
  -1   1   3   48.19    3.70
   1   1  -3   50.65    3.60
   1   1  -3   49.05    3.42
  -1   1   3   48.52    3.21
   1   1  -2    1.60    2.48
   1   1  -2    2.78    2.41
  -1   1   2    1.55    2.48
  -1   1   2    0.65    1.94
   1   1  -1    0.82    1.41
  -1   1   1    1.65    1.30
  -1   1   1   -1.35    2.30
   1  -1  -1   -0.68    1.71
   1   1  -1    0.91    2.18
   1   1   0  351.89    4.96
  -1   1   0  328.69    4.97
  -1   1   0  284.79    4.61
  -1  -1  -1  305.50    3.56
  -1   1  -1  317.35    4.96
   1   1   1  280.68    4.65
  -1   1  -1  281.31    4.71
   1   1   1  298.89    4.91
  -1   1  -2 1519.71   10.40
   1   1   2 1520.47   10.42
   1   1   2 1511.95   10.81
  -1   1  -2 1497.69   10.29
   1   1   3 9999.00  110.62
  -1   1  -3 9991.22  108.17
   1   1   3 9906.82  114.64
   1   1   4 5917.23   89.97
   1   1   4 6027.05   94.77
  -1   1  -4 6032.56   87.80
   1  -1   4 5825.55   51.79
   1  -1   5 1816.09   35.78
  -1   1  -5 1793.69   12.89
   1   1   5 1779.43   52.55
   1   1   5 1805.09   14.31
  -1   1  -6  445.28    7.33
   1   1   6  445.78    8.44
   1  -1   6  457.23    5.79
   1   1   6  455.09    8.19
  -1   1  -7  331.53    6.67
   1  -1   7  322.64    5.58
   1   1   7  342.12    7.91
   1   1   7  321.21    7.47
  -1   1  -8  191.79    5.50
  -1  -1  -8  199.31    3.51
   1  -1   8  203.95    5.03
   1   1   8  208.92    6.73
   1   1   9   84.16    4.94
   1  -1   9   88.68    4.10
  -1   1  -9   89.76    4.42
  -1  -1  -9   90.74    2.91
  -1  -1 -10  128.27    3.55
  -1   1 -10  129.19    5.10
   1   1  10  136.17    6.00
   1  -1  10  133.14    4.87
   1   1  11    2.06    3.67
   1  -1  11    1.38    3.00
  -1   1 -11    2.47    3.04
  -1  -1 -11    0.55    2.01
  -1   1 -12  170.11    6.08
   1  -1  12  170.75    5.98
  -1  -1 -12  163.84    4.51
   1   1  12  171.90    7.01
   1   1  13   12.70    4.12
  -1   1 -13    8.23    3.38
   1  -1  13    4.36    3.48
  -1  -1 -13    5.96    2.62
  -1  -1 -14    5.14    2.81
   1  -1  14    6.92    3.78
   1   1  14    3.31    4.25
  -1   1 -14    9.82    3.74
  -1   1 -15    4.34    3.58
   1   1  15    5.24    4.60
   1  -1  15    0.44    4.15
  -1  -1 -15    4.27    2.80
  -1  -1 -16    9.59    3.03
   1  -1  16    5.11    4.06
   1   1  16    1.83    4.58
  -1   1 -16    9.25    3.77
  -1  -1 -17   13.05    3.18
   1   1  17   12.95    5.23
   1  -1  17   12.82    4.52
  -1   1 -17   14.30    4.22
  -1  -1 -18    0.42    3.05
  -1   1 -18   -1.00    3.81
   1   1  18    1.85    5.31
   1  -1  18   -0.28    4.59
   1   1  19    3.83    5.37
  -1   1 -19    1.82    4.10
   1  -1  19    1.75    4.51
  -1   1 -20   -3.31    4.25
   1  -1  20    3.14    4.91
   1   1  20    1.13    5.62
  -1   1 -21    1.61    4.27
   1   1  21    0.94    6.18
   1   1  21    0.51    5.96
   1  -1  21    3.05    5.09
   1  -1  22   21.33    5.88
   1   1  22   22.66    7.09
   1   1  22   10.36    6.44
   1  -1  23   13.08    5.84
   1   1  23   12.93    6.37
   1   1  23   19.71    7.12
   1   1  24   -1.98    7.30
   1  -1  24    6.30    5.71
   1   1  24    0.49    6.24
   1   1  25    3.96    7.50
   1   1  25   -3.42    6.98
   1   1  26    8.99    6.96
   1   1  26    7.35    8.29
   1   1  27    1.59    7.43
   1   1  28   10.17    8.10
  -1   2  32    0.30   10.05
  -1   2  31    2.31   10.25
  -1   2  30    0.89    9.70
  -1   2  29   -1.59    8.32
  -1   2  28   -2.37    8.99
  -1   2  27    4.69    8.10
  -1   2  26   -2.39    8.27
   1   2 -25    1.17    6.37
  -1  -2  25   -3.79    6.72
  -1   2  25   -1.49    7.26
   1   2 -24    6.39    6.07
  -1  -2  24    1.38    6.11
  -1   2  24    3.73    7.94
  -1   2  23    0.75    6.85
   1   2 -23   -2.28    5.90
  -1  -2  23   10.51    6.18
  -1   2  22    4.03    6.20
   1   2 -22    2.89    5.44
  -1  -2  22    6.83    5.61
  -1  -2  21    7.80    5.74
   1   2 -21   -1.33    5.55
  -1   2  21   -0.02    6.89
  -1   2  21    0.88    4.93
   1   2 -20    3.60    5.25
   1  -2 -20    0.84    4.40
  -1  -2  20   -1.37    5.38
  -1   2  20   -2.58    6.12
  -1   2  20    1.05    4.91
  -1   2  19   -0.93    5.60
   1  -2 -19    8.35    4.59
  -1  -2  19    6.63    5.37
   1   2 -19    5.64    5.25
  -1   2  19    6.65    4.59
  -1  -2  18    0.75    5.05
  -1   2  18    4.64    4.58
  -1   2  18    1.42    5.16
   1   2 -18    6.92    4.93
   1   2 -17    4.46    4.81
  -1   2  17    1.59    5.12
  -1  -2  17   -2.73    5.12
  -1   2  17    1.90    4.27
   1   2 -16   66.28    6.28
  -1   2  16   60.25    6.72
  -1   2  16   62.12    5.25
  -1  -2  16   54.88    6.26
  -1   2  15   17.91    4.21
   1   2 -15   19.07    5.08
  -1  -2  15   11.68    5.02
  -1   2  15    9.90    5.08
  -1   2  14   25.20    4.79
  -1  -2  14   25.65    5.22
   1   2 -14   27.33    4.97
  -1   2  14   30.21    4.20
  -1   2  13   14.77    5.01
  -1   2  13   11.03    3.57
   1   2 -13   10.85    4.06
  -1  -2  13    9.77    4.87
  -1   2  12    1.86    3.07
   1   2 -12    1.62    4.00
  -1   2  12    5.62    4.69
  -1  -2  12    2.07    4.50
  -1   2  11   36.95    3.56
  -1   2  11   39.35    4.47
   1   2 -11   36.23    4.67
  -1  -2  11   42.07    5.20
  -1   2  10  117.31    6.72
  -1   2  10  115.67    4.34
   1   2 -10  118.94    6.38
   1   2  -9    1.68    3.99
  -1   2   9   -1.91    2.43
  -1   2   8   46.59    5.09
   1   2  -8   49.47    4.87
  -1   2   8   49.80    3.01
   1   2  -7   71.54    4.84
  -1   2   7   79.15    3.24
  -1   2   7   81.24    5.09
   1   2  -6  299.80    7.56
  -1   2   6  309.82    7.95
  -1   2   6  289.59    5.08
  -1   2   5    4.74    2.21
   1   2  -5    3.03    4.47
  -1   2   5    8.30    3.88
  -1   2   5    4.60    3.99
   1   2  -5    6.60    2.52
   1   2  -4    6.68    4.42
   1   2  -4    6.07    2.20
  -1   2   4    4.29    3.78
  -1   2   4    0.61    3.62
  -1   2   4    4.37    2.28
  -1  -2   3  820.43    6.46
  -1   2   3  823.95   10.44
   1   2  -3  829.10   10.63
   1   2  -3  812.08    6.37
  -1   2   3  815.53    7.77
  -1   2   3  816.13    9.76
   1   2  -3  819.22   10.77
  -1  -2   2 2751.73   43.91
   1   2  -2 2688.53   67.96
  -1   2   2 2701.13   17.33
  -1   2   2 2737.78   55.85
  -1   2   2 2656.74   61.52
   1   2  -2 2692.93   43.89
   1   2  -2 2698.55   17.69
  -1  -2   1   40.37    2.64
   1   2  -1   38.01    4.29
   1   2  -1   45.15    3.93
  -1   2   1   38.44    3.95
  -1   2   1   37.02    4.26
   1   2  -1   38.14    2.49
  -1   2   1   38.93    3.14
   1   2   0  636.69    8.93
  -1   2   0  620.79    8.17
  -1   2   0  622.76    8.74
   1   2   0  641.31    7.91
   1   2   0  635.61    6.52
  -1   2   0  636.24    6.59
  -1   2  -1 2305.79   16.22
   1   2   1 2307.22   15.66
   1   2   1 2273.65   15.75
   1   2   1 2291.78   53.45
  -1   2  -1 2265.24   42.59
   1  -2   1 2245.06   42.06
  -1   2  -1 2301.51   15.02
   1   2   2  567.65    8.34
   1  -2   2  568.81    5.04
  -1   2  -2  568.45    9.02
   1   2   2  569.52    6.78
   1   2   2  563.30    8.87
  -1   2  -2  555.33    8.23
   1  -2   3 2113.91   33.00
   1   2   3 2111.82   46.50
   1   2   3 2105.88   15.35
  -1   2  -3 2094.97   14.91
  -1   2  -3 2079.80   16.34
   1   2   3 2102.40   16.39
   1   2   4  139.95    6.07
   1   2   4  148.36    3.56
   1   2   4  156.25    5.35
  -1   2  -4  157.26    5.48
  -1   2  -4  148.55    5.54
  -1   2  -5  567.50    9.66
   1   2   5  568.96    8.77
   1   2   5  579.40    9.99
  -1   2  -5  576.65    9.22
   1   2   6  161.90    6.26
   1   2   6  169.09    5.58
  -1   2  -6  166.01    5.80
   1  -2   6  162.61    3.53
   1   2   7   13.70    3.36
   1  -2   7   13.10    2.23
  -1   2  -7   13.57    3.28
   1   2   7   11.11    3.97
   1  -2   8  427.24    6.06
   1   2   8  428.62    8.67
   1   2   8  428.20    9.65
  -1   2  -8  418.08    8.84
   1  -2   9  248.12    5.28
  -1   2  -9  236.34    7.12
   1   2   9  246.13    7.22
   1   2   9  254.51    8.28
   1  -2  10  594.12    8.29
   1   2  10  604.29   11.98
  -1   2 -10  590.97   10.96
   1   2  10  620.65   11.01
   1   2  11   91.14    5.91
   1   2  11   81.20    5.40
   1  -2  11   76.46    4.02
  -1   2 -11   73.98    5.17
   1  -2  12   18.94    3.47
   1   2  12   17.44    4.18
  -1   2 -12   16.50    3.74
   1   2  12   16.21    4.75
  -1   2 -13    0.14    3.77
   1   2  13    7.28    3.95
   1   2  13    4.80    4.36
   1  -2  13    6.55    3.34
   1   2  14   29.29    5.10
  -1   2 -14   21.95    4.44
   1  -2  14   22.38    3.80
   1   2  14   25.40    5.04
  -1  -2 -14   23.61    2.93
  -1   2 -15   53.00    5.42
   1   2  15   57.70    6.23
   1  -2  15   57.70    4.88
   1   2  15   40.78    5.76
  -1  -2 -15   57.26    3.55
   1  -2  16    3.00    3.79
   1   2  16    4.38    5.04
  -1  -2 -16    1.08    2.64
  -1   2 -16   -0.26    4.30
   1   2  16    7.10    4.73
  -1   2 -17   -1.03    4.17
   1   2  17   -0.62    5.28
   1   2  17    4.14    5.59
   1  -2  17   -1.04    3.96
  -1  -2 -17    1.06    2.79
   1   2  18    9.68    5.44
   1   2  18    3.47    5.40
  -1   2 -18    5.31    4.33
   1  -2  18   -1.27    4.21
   1   2  19    1.04    5.24
  -1   2 -19    2.13    4.34
   1   2  19    4.73    6.06
   1  -2  19    3.39    4.40
   1  -2  20    1.14    4.55
  -1   2 -20    0.03    4.53
   1   2  20   -0.65    5.58
   1   2  21   14.34    6.31
   1  -2  21   12.99    4.89
  -1   2 -21   18.25    5.28
   1   2  21   16.16    6.33
   1   2  22    5.74    6.13
   1   2  22    3.29    6.04
  -1   2 -22    4.19    5.02
   1   2  23    0.01    6.21
   1   2  23    6.60    6.61
   1   2  24    0.73    6.52
   1   2  24    2.36    6.65
   1   2  25   -1.26    7.10
   1   2  25   -0.81    6.76
   1   2  26    0.21    7.13
   1   2  27   -0.04    7.82
   1   2  28    7.28    8.82
   1   2  29    8.60    8.82
   1   2  30    5.43    9.31
  -1   3  31    5.48    9.66
  -1   3  30   11.23   10.59
  -1   3  29    2.84    8.55
  -1   3  28    8.57    8.77
  -1   3  27    6.35    8.81
   1   3 -26    5.97    7.27
  -1   3  25    1.91    7.59
  -1   3  24    4.96    7.74
   1   3 -24    3.50    6.34
   1   3 -23    6.75    6.29
  -1   3  23    2.22    7.97
  -1   3  22   -1.35    7.44
  -1  -3  22    2.04    5.49
   1   3 -22   -2.16    6.24
   1   3 -21    1.08    5.96
  -1  -3  21    4.26    5.45
  -1   3  21    0.21    7.11
  -1   3  20    7.77    4.64
  -1  -3  20    4.02    5.59
  -1   3  20    0.44    6.55
   1   3 -20    6.43    5.72
  -1   3  19    1.20    4.23
   1   3 -19    4.52    5.48
  -1   3  19    0.47    6.35
  -1  -3  19    3.40    5.11
  -1   3  18    3.44    4.24
  -1   3  18    4.71    5.81
   1   3 -18    6.17    5.25
  -1  -3  18    2.16    5.15
  -1   3  17   11.55    5.41
   1   3 -17   14.59    5.23
  -1  -3  17   16.66    5.48
  -1   3  17   14.26    4.47
  -1  -3  16    5.00    4.95
   1   3 -16    6.33    5.38
  -1   3  16    5.07    5.86
  -1   3  16    7.31    4.01
  -1   3  15   17.55    5.58
   1   3 -15   30.52    5.76
  -1   3  15   21.90    4.14
  -1  -3  15   22.63    5.67
   1   3 -14    2.72    5.12
  -1   3  14   -2.34    3.41
  -1  -3  14   -0.34    4.96
  -1   3  14    0.80    5.51
  -1   3  13   25.66    3.58
  -1   3  13   33.12    5.57
   1   3 -13   27.46    5.07
  -1   3  12   24.63    4.63
  -1   3  12   14.93    3.12
   1   3 -12   29.30    5.49
   1   3 -11   24.27    5.09
  -1   3  11   23.32    3.19
  -1   3  11   20.08    4.47
   1   3 -10    1.13    3.68
  -1   3  10    2.38    2.72
  -1   3  10    3.31    4.44
   1   3  -9    0.51    3.35
  -1   3   9    1.22    3.86
   1   3  -9   -0.88    4.42
  -1   3   9    0.36    2.50
   1   3  -8  503.01    8.02
  -1   3   8  522.14   11.39
   1   3  -8  506.08   11.28
  -1   3   8  502.08    8.14
   1   3  -7   10.16    4.24
  -1   3   7    3.57    3.49
   1   3  -7   11.97    3.02
  -1   3   7    7.14    2.46
  -1   3   6    4.53    2.55
  -1   3   6    0.80    3.08
  -1   3   6    0.09    4.07
   1   3  -6    1.14    3.85
   1   3  -6    1.72    2.51
   1   3  -5  228.03    7.63
  -1   3   5  224.93    7.00
  -1   3   5  231.28    7.11
  -1   3   5  225.72    5.66
   1   3  -5  231.34    4.95
  -1   3   4  115.33    5.84
   1   3  -4  112.61    5.44
  -1   3   4  128.72    4.57
  -1   3   4  133.29    5.65
   1   3  -4  125.66    3.89
  -1   3   3   51.27    4.47
   1   3  -3   42.63    4.88
  -1   3   3   48.87    3.51
  -1   3   3   52.58    4.21
   1   3  -3   50.05    4.14
   1   3  -3   51.10    2.99
   1   3  -2    4.19    3.99
  -1   3   2    2.73    3.51
   1   3  -2    2.63    3.52
   1   3  -2    4.00    2.32
  -1   3   2    1.80    3.82
  -1   3   2    4.53    2.93
  -1   3   2    4.10    2.92
   1   3  -1    4.79    4.02
  -1   3   1    5.77    3.23
  -1   3   1    6.56    3.32
  -1   3   1    7.32    3.62
   1   3  -1    4.48    2.60
   1   3  -1    5.98    3.32
  -1   3   1    7.51    2.90
   1   3   0  455.19    8.48
  -1   3   0  457.92    9.21
  -1   3   0  451.13    8.51
  -1   3   0  454.41    7.27
   1   3   0  454.57    7.14
   1   3   0  454.57    9.19
  -1   3  -1  486.21    8.81
   1   3   1  490.90    9.11
  -1   3  -1  465.05    9.21
   1   3   1  490.79    7.76
  -1   3  -1  483.24    6.91
   1   3   1  471.76    9.00
   1   3   1  480.37    8.29
  -1   3  -2   47.36    4.62
  -1   3  -2   39.24    4.32
   1   3   2   36.77    4.19
   1   3   2   40.19    4.07
   1   3   2   43.28    3.61
  -1   3  -3 1162.69   14.50
   1   3   3 1161.08   13.51
   1   3   3 1125.09   13.94
   1   3   3 1148.28   11.71
  -1   3  -3 1148.40   12.89
   1   3   4   26.83    2.94
   1   3   4   25.96    4.07
   1   3   4   30.67    3.89
  -1   3  -4   32.43    4.02
  -1   3  -4   22.67    4.21
  -1   3  -5   88.19    5.29
   1   3   5   84.95    5.28
  -1   3  -5   90.85    5.22
   1   3   5   94.97    5.13
   1   3   5   92.83    3.74
   1   3   6   19.68    3.53
  -1   3  -6   21.92    4.02
   1   3   6   21.23    4.22
  -1   3  -6   24.01    3.89
  -1   3  -7  553.51   11.28
   1   3   7  559.99   10.34
  -1   3  -7  566.85   10.26
   1   3   7  584.22   11.76
   1   3   8  372.36    8.68
  -1   3  -8  373.22    9.65
  -1   3  -8  373.72    9.02
   1   3   8  382.41    9.92
  -1   3  -9   58.71    5.42
   1   3   9   59.39    4.75
   1   3   9   53.95    5.05
  -1   3  -9   48.75    5.06
   1  -3   9   57.13    3.43
   1  -3  10   20.85    3.06
   1   3  10   21.01    4.17
  -1   3 -10   18.94    4.36
   1   3  10   12.56    4.86
   1  -3  11    0.47    2.80
   1   3  11    4.27    4.29
   1   3  11   -1.81    4.01
  -1   3 -11   -0.77    4.30
   1  -3  12    2.54    3.00
   1   3  12    4.39    4.79
  -1   3 -12   -0.87    4.13
   1   3  12    2.94    4.06
   1   3  13    0.39    5.00
  -1   3 -13    6.63    4.12
   1   3  13    3.20    4.41
   1  -3  13    3.36    3.27
   1   3  14   48.68    5.92
  -1   3 -14   50.10    5.58
   1  -3  14   53.95    4.37
   1   3  14   58.15    5.71
   1  -3  15    3.63    3.57
   1   3  15    3.80    4.58
   1   3  15   10.38    4.78
  -1   3 -15    8.30    4.37
  -1   3 -16    7.26    4.74
   1   3  16    6.92    4.86
   1   3  16    9.64    5.07
   1  -3  16    6.99    3.84
  -1   3 -17    0.96    4.63
   1   3  17    2.64    4.60
   1   3  17    5.35    5.01
   1  -3  17    3.88    3.71
   1   3  18   -0.97    5.01
  -1   3 -18    3.82    4.56
   1   3  18    1.51    5.35
   1  -3  18    1.27    3.85
  -1   3 -19    1.38    4.90
   1  -3  19    2.53    4.33
   1   3  19    3.90    5.81
   1   3  19    3.08    5.28
   1   3  20    1.56    5.59
  -1   3 -20    1.82    5.22
   1   3  20   -0.17    5.64
  -1   3 -21    2.94    5.41
   1   3  21   -2.48    6.65
   1   3  21   -0.48    5.70
   1   3  22   -1.92    6.70
  -1   3 -22    8.01    5.44
   1   3  22    0.09    5.98
  -1   3 -23    9.45    6.04
   1   3  23    1.60    6.30
   1   3  23   10.79    7.01
   1   3  24    0.08    7.00
   1   3  25    0.54    7.75
   1   3  26    4.16    7.89
   1   3  27    9.37    8.54
   1   3  28    2.05    8.59
   1   3  29   -0.06    9.36
   1   3  31    3.95   10.51
  -1   4  30    0.46   10.52
  -1   4  29    5.84    9.66
  -1   4  28    1.16    8.69
   1   4 -27    4.06    7.65
  -1   4  27   -3.64    8.47
   1   4 -26    2.85    7.44
  -1   4  26   -1.18    8.19
   1   4 -25   -0.81    7.29
  -1   4  25   -0.36    8.07
  -1   4  24    2.51    7.74
   1   4 -24    0.93    7.06
  -1   4  23   -1.55    6.97
   1   4 -23   -0.20    6.52
   1   4 -22   19.81    7.25
  -1   4  22    9.68    6.73
  -1   4  21    2.06    6.59
   1   4 -21    6.69    6.59
  -1  -4  20    1.54    5.32
   1   4 -20    0.65    6.16
  -1   4  20   -1.77    7.05
   1   4 -19    7.53    5.79
  -1  -4  19    0.81    5.45
  -1   4  19    9.17    6.04
  -1   4  18    6.62    6.87
   1   4 -18    1.66    5.45
  -1  -4  18    6.27    5.29
  -1   4  18    3.25    4.26
  -1   4  17   10.59    5.62
  -1   4  17    6.97    4.18
  -1  -4  17   14.21    5.25
   1   4 -17    4.54    5.99
  -1   4  16   12.72    4.15
  -1   4  16   17.63    6.50
   1   4 -16   10.03    5.27
  -1  -4  16   14.70    5.27
  -1   4  15    5.14    6.21
  -1   4  15    8.03    3.99
   1   4 -15    7.24    5.03
  -1  -4  15   13.84    5.61
   1   4 -15    9.88    5.74
  -1   4  14    8.49    5.98
   1   4 -14   10.35    6.05
  -1   4  14   11.44    3.70
   1   4 -14    9.70    4.72
  -1   4  13   29.95    6.67
   1   4 -13   39.51    6.50
   1   4 -13   36.33    5.11
  -1   4  13   36.51    4.32
  -1   4  12   11.35    3.47
   1   4 -12   12.72    5.84
  -1   4  12   12.90    5.73
   1   4 -12   11.94    4.50
  -1   4  11    5.64    4.90
  -1   4  11    6.81    3.33
   1   4 -11    4.82    4.39
   1   4 -11    1.85    3.81
  -1   4  10   -0.94    4.26
  -1   4  10    1.00    3.09
   1   4 -10    3.52    5.17
   1   4 -10    0.25    3.53
  -1   4   9   43.15    4.06
   1   4  -9   42.48    3.99
   1   4  -9   32.28    5.17
  -1   4   9   39.76    5.27
  -1   4   8   38.02    3.85
   1   4  -8   49.73    5.38
   1   4  -8   44.73    3.63
  -1   4   8   41.28    5.12
  -1   4   7    1.33    2.88
   1   4  -7    1.21    2.79
  -1   4   7    0.98    3.75
   1   4  -7    1.31    4.35
  -1   4   7    0.87    4.27
   1   4  -6    9.51    2.93
  -1   4   6    5.37    3.72
  -1   4   6    3.12    2.91
  -1   4   6    5.32    3.66
   1   4  -6    8.55    3.68
  -1   4   5   -0.97    4.05
  -1   4   5    2.47    3.05
   1   4  -5    0.98    2.58
   1   4  -5    0.34    3.21
  -1   4   5   -0.30    3.63
   1   4  -4   23.20    3.06
  -1   4   4   22.46    3.54
  -1   4   4   19.65    3.82
   1   4  -4   18.25    4.43
  -1   4   4   24.63    4.47
  -1   4   3   20.67    4.59
   1   4  -3   31.01    4.90
   1   4  -3   22.61    3.03
   1   4  -3   16.99    3.96
  -1   4   3   24.70    3.90
  -1   4   3   20.38    4.18
  -1   4   3   19.99    3.71
  -1   4   2  155.00    5.97
   1   4  -2  161.85    5.23
  -1   4   2  164.74    6.62
  -1   4   2  165.89    6.20
   1   4  -2  150.66    6.72
  -1   4   2  159.93    6.64
   1   4  -2  167.22    6.84
   1   4  -1   18.12    4.46
  -1   4   1   22.88    4.35
   1   4  -1   20.97    3.18
  -1   4   1   18.34    3.43
  -1   4   1   20.90    4.40
   1   4  -1   18.98    3.98
  -1   4   0  123.61    5.70
  -1   4   0  109.73    6.04
  -1   4   0  116.71    4.89
   1   4   0  118.37    6.04
   1   4   0  118.84    4.95
   1   4   0  125.33    5.90
   1   4   1  452.04    9.58
  -1   4  -1  454.32   10.38
   1   4   1  452.84    8.66
   1   4   1  438.07   10.15
  -1   4  -1  449.28    8.07
  -1   4  -1  436.97    9.27
   1   4   2  408.83    9.77
  -1   4  -2  422.80   10.18
   1   4   2  419.78    8.76
  -1   4  -2  412.91    9.06
   1   4   2  396.70    9.60
   1   4   2  416.31    8.99
   1   4   3   24.70    4.22
   1   4   3   22.16    3.79
   1   4   3   22.12    3.48
  -1   4  -3   19.38    4.70
  -1   4  -3   23.94    3.86
   1   4   4  218.11    7.27
   1   4   4  203.42    6.28
  -1   4  -4  201.77    7.98
   1   4   4  212.36    7.70
  -1   4  -4  210.96    6.97
   1   4   5    3.81    3.37
  -1   4  -5    4.68    4.51
   1   4   5    4.08    3.38
  -1   4  -5    2.42    3.87
   1   4   5    4.46    2.84
  -1   4  -6  574.47   12.35
   1   4   6  574.79   11.51
   1   4   6  602.73    9.88
   1   4   6  587.16   12.62
  -1   4  -6  591.37   11.12
  -1   4  -7    4.47    3.93
   1   4   7    7.84    3.59
   1   4   7    9.01    3.97
  -1   4  -7   11.34    4.07
   1   4   8  187.92    7.48
  -1   4  -8  187.26    8.03
   1   4   8  186.77    8.48
  -1   4  -8  172.03    7.25
  -1   4  -9   15.01    5.01
  -1   4  -9   18.78    5.03
   1   4   9   15.75    4.14
   1   4   9   17.92    5.24
  -1   4 -10  105.18    7.21
   1   4  10  105.18    6.83
   1   4  10  103.25    6.13
  -1   4 -10  102.93    6.93
   1   4  11    0.84    5.06
  -1   4 -11   -1.23    4.91
   1   4  11   -0.02    3.91
  -1   4 -11   -0.68    4.68
   1  -4  11    1.79    3.27
   1   4  12   -0.93    5.40
  -1   4 -12    3.16    5.03
  -1   4 -12    2.35    4.97
   1   4  12    1.96    4.16
   1  -4  12    2.26    3.24
   1  -4  13   -0.53    3.27
  -1   4 -13    3.93    5.59
  -1   4 -13   -2.34    4.55
   1   4  13   -0.81    4.22
   1   4  13    2.22    5.07
  -1   4 -14   24.91    5.85
   1  -4  14   29.64    3.85
  -1   4 -14   29.97    6.56
   1   4  14   32.05    5.15
   1   4  14   25.52    5.98
  -1   4 -15    8.34    5.31
   1   4  15   14.20    4.73
   1  -4  15    8.82    3.61
   1   4  15    4.75    5.65
  -1   4 -15   10.45    5.98
   1   4  16    4.60    6.01
   1   4  16    3.15    4.61
  -1   4 -16    0.54    5.17
  -1   4 -16    0.16    5.85
   1   4  17    1.85    6.41
  -1   4 -17    3.87    5.49
   1   4  17    3.43    4.85
  -1   4 -17    5.23    6.18
   1   4  18    6.75    6.77
   1   4  18    2.14    4.93
  -1   4 -18   -2.64    5.15
  -1   4 -19   15.93    6.00
   1   4  19   19.30    7.07
   1   4  19   14.43    5.54
   1   4  20    5.96    5.29
   1   4  20   -0.75    6.19
  -1   4 -20    3.46    5.81
  -1   4 -21   -2.38    6.13
   1   4  21    1.57    6.78
   1   4  21   -1.28    5.69
  -1   4 -22    2.04    6.29
   1   4  22    0.40    6.82
   1   4  22    8.58    5.98
  -1   4 -23    3.49    6.53
   1   4  23   -4.07    7.87
  -1   4 -24    1.40    6.73
   1   4  24   -1.08    7.46
   1   4  25    3.22    7.90
   1   4  26   11.18    9.01
   1   4  27    1.88    9.52
   1   4  28    8.76   10.09
   1   4  29   -0.03   10.37
   1   4  30   -0.97   11.24
  -1   5  28    7.76   10.94
  -1   5  27    3.48    9.89
   1   5 -27    2.17    8.29
   1   5 -26   -2.70    8.67
  -1   5  26   -1.10    9.32
   1   5 -25   -2.28    8.43
  -1   5  25   -0.40    8.49
  -1   5  24    5.50    7.55
   1   5 -24   -2.15    7.53
   1   5 -23    1.25    7.20
  -1   5  23    0.14    7.88
  -1   5  22   -2.06    8.01
   1   5 -22    0.17    7.29
  -1   5  21   -0.61    6.88
   1   5 -21    1.11    7.03
   1   5 -20   -1.48    6.60
  -1   5  20   -1.46    7.41
   1   5 -19   19.75    6.51
  -1   5  19   18.21    6.72
  -1   5  18   -0.77    6.39
   1   5 -18   -0.49    6.54
   1   5 -17    3.67    5.22
   1   5 -17   -1.29    6.09
  -1   5  17   -0.63    6.51
  -1  -5  17    1.10    5.31
  -1   5  16    5.22    4.32
   1   5 -16    2.24    5.04
   1   5 -16    6.58    5.52
  -1   5  16    5.29    6.71
  -1  -5  16   16.19    5.69
   1   5 -15    7.56    4.97
  -1   5  15   16.99    6.29
  -1   5  15   11.92    4.46
   1   5 -15   18.39    5.87
   1   5 -14    8.68    4.86
   1   5 -14    5.25    5.25
  -1   5  14    4.99    3.86
  -1   5  14   10.19    5.57
   1   5 -13   11.01    4.42
  -1   5  13   16.73    6.14
  -1   5  13   16.60    4.37
   1   5 -13   13.52    5.20
  -1   5  12    3.51    3.73
   1   5 -12    1.91    3.97
   1   5 -12    7.76    5.71
  -1   5  12    7.96    5.48
  -1   5  11    2.42    3.70
   1   5 -11    3.20    5.16
  -1   5  11    0.47    5.53
   1   5 -11    2.64    3.97
  -1   5  10    4.45    5.22
   1   5 -10    2.60    5.50
  -1   5  10    3.10    3.60
   1   5 -10    1.58    3.72
   1   5  -9    0.98    5.15
   1   5  -9    3.94    3.68
  -1   5   9    5.07    3.63
  -1   5   9    5.61    4.89
  -1   5   8   -0.55    4.66
  -1   5   8   -1.40    3.49
   1   5  -8    1.47    5.07
   1   5  -8    0.62    3.48
   1   5  -7  148.81    5.78
  -1   5   7  129.90    6.34
  -1   5   7  140.34    7.73
   1   5  -7  140.90    8.04
  -1   5   7  139.56    7.60
  -1   5   6    5.51    4.72
  -1   5   6    3.87    3.71
   1   5  -6    3.39    3.03
   1   5  -6    1.85    4.83
  -1   5   6    8.23    4.73
   1   5  -5   37.07    5.49
   1   5  -5   46.32    3.95
  -1   5   5   43.98    4.71
  -1   5   5   45.80    5.92
  -1   5   5   45.96    5.12
   1   5  -4    5.61    4.94
   1   5  -4    9.62    3.17
  -1   5   4    8.55    4.68
  -1   5   4   10.33    4.29
  -1   5   4    5.77    3.68
  -1   5   4    7.54    3.98
  -1   5   3   61.90    5.31
   1   5  -3   54.52    5.69
  -1   5   3   61.89    5.62
   1   5  -3   66.82    5.50
   1   5  -3   59.81    4.39
  -1   5   3   60.71    5.23
  -1   5   3   62.69    5.38
  -1   5   2   10.48    4.76
   1   5  -2   11.99    3.39
  -1   5   2   16.74    4.60
  -1   5   2   15.60    4.20
   1   5  -2   13.74    5.03
   1   5  -2   14.27    4.03
  -1   5   2   14.47    3.83
   1   5  -1    3.44    3.21
   1   5  -1   -1.05    4.10
  -1   5   1    0.66    3.98
  -1   5   1    3.00    4.27
   1   5  -1    0.66    4.43
  -1   5   1    2.17    3.29
   1   5   0  156.21    7.45
   1   5   0  157.92    6.33
   1   5   0  157.17    7.12
  -1   5   0  144.40    6.10
  -1   5   0  154.79    6.89
  -1   5   0  144.81    7.22
  -1   5  -1  116.18    6.51
   1   5   1  120.26    6.40
  -1   5  -1  114.00    7.06
   1   5   1  119.53    7.16
   1   5   1  112.96    5.77
   1   5   2   45.05    5.42
  -1   5  -2   43.89    4.75
   1   5   2   37.25    4.40
   1   5   2   39.92    4.65
  -1   5  -2   36.41    4.88
   1   5   2   38.86    5.24
   1   5   3   -0.18    3.76
  -1   5  -3    1.93    3.68
   1   5   3    2.12    3.43
   1   5   3    0.44    3.83
  -1   5  -3   -1.32    3.60
  -1   5  -4    1.99    4.69
  -1   5  -4    2.76    4.15
   1   5   4    3.06    3.85
   1   5   4    6.43    4.25
   1   5   4    0.60    3.39
  -1   5  -5  122.91    7.29
   1   5   5  116.30    6.60
  -1   5  -5  112.89    6.42
   1   5   5  124.87    6.21
   1   5   5  123.65    7.18
  -1   5  -6    4.19    4.85
   1   5   6    3.42    3.41
  -1   5  -6    4.18    4.23
   1   5   6    3.26    4.58
   1   5   6    2.18    4.13
  -1   5  -7   67.80    5.69
  -1   5  -7   67.41    6.36
   1   5   7   69.11    6.28
   1   5   7   81.34    5.94
  -1   5  -8    1.31    4.37
   1   5   8    2.72    4.29
  -1   5  -8    2.81    4.58
   1   5   8   -1.04    4.69
   1   5   9   -0.74    4.45
   1   5   9    1.47    4.27
  -1   5  -9   -0.05    5.06
  -1   5  -9    0.74    4.59
   1   5  10   52.68    5.93
  -1   5 -10   58.09    6.10
  -1   5 -10   47.76    6.90
   1   5  10   54.16    6.74
   1   5  11    0.11    4.96
  -1   5 -11   -1.65    5.12
  -1   5 -11    3.58    5.56
   1   5  11    0.78    4.64
  -1   5 -12   78.40    7.52
   1   5  12   78.71    7.75
   1   5  12   81.89    6.84
  -1   5 -12   81.30    7.05
  -1   5 -13    3.63    5.34
   1   5  13    2.11    4.68
   1   5  13    0.38    5.81
  -1   5 -13    3.75    5.45
   1   5  14    0.27    4.59
  -1   5 -14   -0.29    5.62
   1   5  14    3.15    5.06
  -1   5 -14    1.71    5.28
   1   5  15    7.53    4.89
  -1   5 -15    2.72    5.93
   1   5  15   -1.19    6.27
  -1   5 -15    5.63    6.04
   1   5  16    1.63    4.90
   1   5  16    0.74    5.31
  -1   5 -16    5.98    6.10
  -1   5 -16   -1.36    6.03
  -1   5 -17    0.37    6.15
   1   5  17    5.43    5.12
   1   5  17    0.77    6.38
  -1   5 -17    3.19    6.36
   1   5  18    3.47    6.65
  -1   5 -18    1.86    6.05
   1   5  18    2.81    5.11
  -1   5 -18   -0.03    6.47
  -1   5 -19    0.48    6.10
   1   5  19    1.62    5.57
  -1   5 -19    0.50    6.73
   1   5  19    0.99    6.97
  -1   5 -20    1.25    6.71
   1   5  20   -3.79    6.98
  -1   5 -20   -1.43    7.31
   1   5  20    3.69    6.02
   1   5  21    7.17    6.82
  -1   5 -21    0.07    6.66
  -1   5 -21    5.01    7.92
  -1   5 -22   -1.11    6.95
   1   5  22    2.17    8.52
  -1   5 -22   -0.97    8.24
  -1   5 -23    4.11    7.49
   1   5  23   -1.17    7.89
  -1   5 -24    7.41    7.38
   1   5  24    8.85    8.99
  -1   5 -25   -0.73    7.75
   1   5  26    1.64    9.42
   1   5  27    6.06   10.49
   1   5  28   10.63   10.22
   1   6 -28   -3.42    9.98
   1   6 -27    7.19   10.03
  -1   6  27   10.61   11.36
  -1   6  26    1.71   10.05
   1   6 -26    3.74    9.95
   1   6 -25    2.89    9.27
  -1   6  24    0.34    9.22
   1   6 -24   10.38    8.75
  -1   6  23   12.56    9.19
   1   6 -23    0.04    8.56
   1   6 -22   -0.73    7.53
   1   6 -21    0.61    7.11
  -1   6  21    1.96    7.82
  -1   6  20    3.08    7.95
   1   6 -20    0.07    7.73
   1   6 -19    3.40    6.41
  -1   6  19    4.49    7.35
   1   6 -18    0.99    6.37
  -1   6  18    0.81    6.31
   1   6 -17    0.24    6.76
  -1   6  17   -0.49    6.34
  -1   6  16    0.97    6.36
   1   6 -16    3.49    6.55
   1   6 -15    5.22    6.43
  -1   6  15   -0.95    4.71
  -1   6  15    6.17    6.62
   1   6 -14    4.73    6.27
  -1   6  14    4.65    4.48
  -1   6  14    0.44    5.27
  -1   6  13   -1.52    6.29
   1   6 -13    2.95    5.70
  -1   6  13   -0.47    4.42
   1   6 -13    0.39    4.35
  -1   6  12    7.12    4.23
  -1   6  12    9.23    5.97
   1   6 -12    6.76    4.11
   1   6 -12   -2.39    5.57
  -1   6  11    0.07    5.62
   1   6 -11    2.74    4.07
  -1   6  11    2.03    4.24
   1   6 -11    7.14    5.54
   1   6 -10    1.84    5.92
  -1   6  10    9.46    4.51
   1   6 -10    7.50    3.97
  -1   6  10    8.19    5.80
   1   6  -9    7.87    3.97
  -1   6   9    9.93    4.45
  -1   6   9   11.57    5.09
   1   6  -9    4.24    5.72
  -1   6   8   -1.70    5.18
  -1   6   8    4.02    4.08
   1   6  -8   -0.25    5.71
   1   6  -8    2.10    3.57
   1   6  -7    4.48    4.65
  -1   6   7    1.33    5.78
  -1   6   7    1.89    5.17
  -1   6   7    2.88    4.36
   1   6  -7    5.59    3.82
  -1   6   6    5.13    4.85
  -1   6   6    0.85    4.43
  -1   6   6    7.14    4.47
   1   6  -6    5.61    3.81
   1   6  -6    4.89    5.61
  -1   6   5    5.71    4.42
   1   6  -5   11.73    3.76
   1   6  -5    9.07    5.52
  -1   6   5    7.60    4.86
  -1   6   5    9.77    4.72
  -1   6   4    0.36    4.44
  -1   6   4    1.65    4.45
  -1   6   4    0.05    4.26
  -1   6   4   -0.03    4.84
   1   6  -4    2.37    3.58
   1   6  -4   -1.50    5.19
  -1   6   3   32.18    5.81
   1   6  -3   28.51    4.34
   1   6  -3   34.39    6.01
  -1   6   3   28.38    5.31
  -1   6   3   24.59    5.12
  -1   6   3   32.03    5.14
  -1   6   2   42.31    5.98
   1   6  -2   38.79    6.46
   1   6  -2   37.44    5.94
  -1   6   2   44.22    5.26
  -1   6   2   32.18    5.79
   1   6  -2   43.61    4.88
  -1   6   1    3.56    4.82
  -1   6   1    3.90    3.96
  -1   6   1    2.25    4.49
   1   6  -1    0.20    5.48
   1   6  -1    0.49    4.61
   1   6  -1    1.89    3.75
   1   6   0   17.65    4.77
  -1   6   0   16.41    4.97
  -1   6   0   19.42    5.58
   1   6   0   13.54    4.17
   1   6   0   15.80    5.33
  -1   6  -1   67.64    6.67
   1   6   1   64.07    6.86
  -1   6  -1   56.22    5.75
   1   6   1   73.70    5.78
   1   6   1   65.12    5.94
  -1   6  -2    5.75    5.27
   1   6   2    6.93    4.37
  -1   6  -2    6.58    4.77
   1   6   2    3.20    4.02
   1   6   2   12.26    4.78
   1   6   3    8.19    5.37
  -1   6  -3    1.88    4.31
   1   6   3    6.95    4.64
   1   6   3    6.82    4.53
  -1   6  -3    4.99    5.38
   1   6   4    7.41    4.97
  -1   6  -4    7.17    4.49
   1   6   4    1.01    4.92
  -1   6  -4   11.12    5.50
   1   6   4    9.13    4.41
   1   6   5    7.85    4.47
   1   6   5    4.15    4.09
  -1   6  -5    6.79    4.86
  -1   6  -5    3.56    4.38
   1   6   5    8.38    5.13
   1   6   6  165.74    9.24
  -1   6  -6  165.26    8.04
  -1   6  -6  150.78    9.03
   1   6   6  175.88    8.64
   1   6   6  155.28    7.60
  -1   6  -7   -1.73    5.64
   1   6   7   -1.94    4.53
   1   6   7    4.55    4.65
  -1   6  -7    5.41    4.59
   1   6   8    6.06    5.33
  -1   6  -8    4.55    4.95
   1   6   8    6.08    4.67
  -1   6  -8   10.01    5.08
  -1   6  -9   26.41    5.55
  -1   6  -9   28.44    6.85
   1   6   9   27.53    5.82
   1   6   9   29.29    6.02
   1   6  10  252.45   10.24
  -1   6 -10  255.98   12.06
   1   6  10  246.24   11.65
  -1   6 -10  252.94    9.90
  -1   6 -11   -0.36    5.02
   1   6  11    0.83    4.93
   1   6  11    1.44    5.62
  -1   6 -11    2.21    6.29
   1   6  12    2.68    6.23
   1   6  12    0.68    4.90
  -1   6 -12    2.70    5.04
  -1   6 -12    0.91    5.80
   1   6  13    8.81    6.48
   1   6  13    4.60    4.98
  -1   6 -13    2.30    5.27
  -1   6 -13    2.66    5.77
  -1   6 -14    0.46    6.23
   1   6  14    1.10    4.79
  -1   6 -14    1.81    5.48
   1   6  14   -1.06    6.33
  -1   6 -15    5.02    6.81
   1   6  15    2.31    5.57
   1   6  15    4.59    5.29
  -1   6 -15   -0.33    5.73
   1   6  16   10.27    5.84
  -1   6 -16   13.54    6.34
   1   6  16   10.86    7.37
  -1   6 -16   12.21    6.69
   1   6  17    0.82    5.42
  -1   6 -17    0.32    6.69
   1   6  17    8.61    6.94
  -1   6 -17   -1.70    6.52
   1   6  18    8.12    6.07
  -1   6 -18    1.25    6.66
   1   6  18    1.81    5.72
  -1   6 -18    5.08    6.90
  -1   6 -19    1.58    7.18
  -1   6 -19   -1.90    7.09
   1   6  19    3.01    7.04
   1   6  20    6.94    7.08
  -1   6 -20    2.61    6.61
  -1   6 -21   -1.36    7.82
   1   6  21    0.01    7.52
   1   6  22   -0.13    8.25
  -1   6 -22    0.29    7.37
  -1   6 -23    3.19    8.52
   1   6  24    2.69    8.48
  -1   6 -24    2.56    8.36
   1   6  25    1.83   10.13
  -1   6 -25   -3.51    8.71
  -1   6 -26    3.66    9.29
   1   6  26    3.89    9.65
   1   7 -26    6.68   10.21
   1   7 -25   -0.75   10.46
  -1   7  25   11.20   10.32
   1   7 -24    0.83    9.70
  -1   7  24   11.08   10.23
  -1   7  23    0.64    8.86
  -1   7  21   -0.42    9.26
   1   7 -21    0.34    8.86
   1   7 -20    3.90    7.60
  -1   7  20    1.47    8.86
  -1   7  19    3.38    8.78
   1   7 -19    0.50    8.02
   1   7 -18    4.87    7.61
  -1   7  18    1.35    8.45
  -1   7  17    2.86    7.82
   1   7 -17    1.62    8.09
  -1   7  16    2.25    6.99
   1   7 -16    3.80    7.62
   1   7 -15    6.51    7.45
  -1   7  15   -1.79    6.97
   1   7 -14    1.05    6.64
  -1   7  14   -0.18    6.49
  -1   7  13    2.69    6.91
   1   7 -13    2.59    5.82
  -1   7  13    2.00    4.86
   1   7 -12    3.70    6.88
  -1   7  12    4.19    6.75
  -1   7  12    1.16    4.79
   1   7 -11   14.40    6.49
  -1   7  11   12.22    5.14
  -1   7  11   17.80    6.98
  -1   7  10   13.03    5.91
   1   7 -10   10.75    5.75
  -1   7  10   12.55    5.00
  -1   7   9   11.64    6.21
   1   7  -9   15.69    4.62
  -1   7   9    8.10    5.46
   1   7  -9   12.62    5.75
  -1   7   8    0.23    5.34
   1   7  -8    1.36    4.18
   1   7  -8   10.86    5.80
  -1   7   8    5.75    4.93
   1   7  -7   19.96    6.68
  -1   7   7   20.85    5.47
   1   7  -7   30.26    4.84
  -1   7   7   23.53    6.18
  -1   7   7   15.54    5.83
  -1   7   6    2.00    5.40
   1   7  -6    3.08    5.33
   1   7  -6    2.84    3.98
  -1   7   6    1.18    5.45
  -1   7   6    4.06    5.08
   1   7  -5    1.22    4.19
  -1   7   5    8.25    5.02
  -1   7   5    7.12    5.05
  -1   7   5    5.73    5.73
   1   7  -5    5.11    5.91
  -1   7   4    2.52    4.74
  -1   7   4    5.28    5.15
   1   7  -4    0.46    4.37
   1   7  -4    2.17    5.81
  -1   7   4    0.85    5.40
  -1   7   3   22.69    5.33
  -1   7   3   24.31    6.19
   1   7  -3   21.38    6.38
   1   7  -3   21.10    4.65
  -1   7   3   23.41    6.10
   1   7  -2   12.71    5.13
  -1   7   2   20.43    5.64
   1   7  -2   21.53    4.98
  -1   7   2   16.88    5.04
  -1   7   2   15.67    5.83
   1   7  -1   -1.08    4.47
   1   7  -1    0.25    5.10
  -1   7   1   -0.39    4.93
   1   7   0   34.68    5.38
   1   7   0   31.46    6.04
   1   7   0   30.90    6.20
  -1   7   0   30.77    5.93
  -1   7   0   33.46    5.92
  -1   7  -1   -0.46    5.12
   1   7   1    0.15    4.67
  -1   7  -1   -2.01    5.67
   1   7   1    1.28    5.00
   1   7   1    2.94    5.03
  -1   7  -2   38.87    6.12
   1   7   2   45.48    6.04
   1   7   2   34.56    6.30
  -1   7  -2   34.81    6.79
   1   7   2   30.59    5.85
  -1   7  -3   38.17    6.00
  -1   7  -3   33.66    6.84
   1   7   3   31.15    5.82
   1   7   3   45.06    6.36
   1   7   4   34.80    5.86
  -1   7  -4   33.83    6.91
   1   7   4   39.99    6.67
  -1   7  -4   36.04    5.77
   1   7   5    6.52    5.60
  -1   7  -5   14.81    6.22
   1   7   5    9.17    5.13
  -1   7  -5   16.00    5.41
   1   7   5    7.46    5.67
   1   7   6   25.08    6.01
   1   7   6   29.18    6.02
  -1   7  -6   28.41    6.72
   1   7   6   23.28    5.40
  -1   7  -6   25.27    5.40
  -1   7  -7   23.42    5.73
   1   7   7   24.34    6.07
  -1   7  -7   21.13    5.45
   1   7   7   13.67    6.45
  -1   7  -8   10.81    5.43
   1   7   8   11.17    6.12
   1   7   8    7.30    5.53
  -1   7  -8    8.30    6.48
  -1   7  -9    1.41    6.04
   1   7   9   -0.40    5.39
  -1   7  -9    2.89    5.11
   1   7   9    2.59    6.12
   1   7  10   -1.58    5.48
  -1   7 -10   -0.75    5.14
  -1   7 -10    7.25    6.27
   1   7  10   -0.48    5.38
  -1   7 -11   15.77    7.24
   1   7  11   12.87    5.80
   1   7  11   12.21    7.07
  -1   7 -11   10.74    5.83
  -1   7 -12    1.21    5.52
   1   7  12    7.27    6.54
  -1   7 -12    6.07    6.76
   1   7  12    0.51    5.60
  -1   7 -13   10.47    6.11
   1   7  13   12.82    7.09
  -1   7 -13    7.74    6.22
   1   7  13    6.71    5.94
   1   7  14    0.15    7.39
   1   7  14    2.09    5.78
  -1   7 -14    0.97    6.12
  -1   7 -14    1.74    6.97
  -1   7 -15    5.10    6.30
  -1   7 -15    1.35    6.49
   1   7  15    0.68    5.81
   1   7  15    0.46    7.45
   1   7  16    1.56    6.52
  -1   7 -16    1.75    6.63
   1   7  16   -1.57    5.95
  -1   7 -17    3.10    6.66
   1   7  17    0.49    6.14
   1   7  17   -1.30    8.15
   1   7  18   -0.17    7.39
  -1   7 -18   -0.12    7.03
   1   7  19   -0.19    7.38
  -1   7 -19    0.68    7.49
   1   7  20    4.46    8.05
  -1   7 -20    2.33    8.15
   1   7  21   -1.79    7.73
   1   7  22   -0.32    8.72
  -1   7 -22    4.09    8.40
   1   7  23    3.29    9.49
  -1   7 -23    3.94    9.34
  -1   7 -24    5.47    9.70
   1   7  24    5.61   10.91
   1   7  25    7.45    9.76
  -1   7 -25    0.58    9.84
   1   8 -24    1.38   11.52
   1   8 -23   10.01    9.35
   1   8 -22    9.04   10.38
  -1   8  22    5.27   10.81
  -1   8  21    7.67   10.40
   1   8 -21    0.84    9.15
   1   8 -20    4.58    9.85
  -1   8  20    7.62    9.76
   1   8 -19    8.38    8.98
  -1   8  19   -0.22    9.41
  -1   8  18    1.65    9.15
  -1   8  17    5.34    7.84
   1   8 -17    0.35    7.62
  -1   8  16   -2.44    8.43
   1   8 -16    1.14    7.42
  -1   8  15    4.35    7.37
   1   8 -15   10.76    7.86
  -1   8  14    9.32    8.01
   1   8 -14   -3.53    8.13
  -1   8  13    4.08    7.24
   1   8 -13    9.05    6.68
  -1   8  12    1.64    6.94
   1   8 -12    4.03    7.40
  -1   8  11    5.70    7.21
   1   8 -11    8.90    7.21
  -1   8  11    2.31    5.47
  -1   8  10   -0.21    5.78
  -1   8  10    3.36    6.24
   1   8 -10    6.04    6.11
  -1   8   9   26.98    7.65
   1   8  -9   23.05    7.05
  -1   8   9   30.93    6.60
  -1   8   8    4.26    6.26
   1   8  -8   -1.13    5.91
  -1   8   8   -2.30    5.73
  -1   8   7   19.87    6.86
   1   8  -7   22.01    7.46
  -1   8   7   33.04    6.82
  -1   8   6   -0.78    5.78
  -1   8   6    1.10    6.83
   1   8  -6   -2.43    6.36
  -1   8   5   -1.78    6.51
   1   8  -5   -1.28    4.60
  -1   8   5   -0.05    5.62
   1   8  -5    1.30    6.23
   1   8  -4   -1.93    4.87
  -1   8   4    0.44    6.50
   1   8  -4    3.50    5.83
  -1   8   4    0.47    5.51
   1   8  -3   -0.68    5.00
  -1   8   3    1.82    5.32
  -1   8   3    1.90    5.81
   1   8  -3    2.82    5.47
  -1   8   3   -1.53    5.83
   1   8  -2    0.53    4.87
  -1   8   2    0.71    6.06
   1   8  -2    2.02    5.75
  -1   8   2    3.77    5.38
  -1   8   1   -1.47    5.65
   1   8  -1    0.85    5.04
   1   8  -1    0.90    5.56
  -1   8   1    2.24    5.26
  -1   8   0   11.37    6.07
   1   8   0   13.49    5.54
  -1   8   0   13.48    6.09
   1   8   0   10.57    6.28
   1   8   1   -2.15    5.32
   1   8   1    1.25    5.76
  -1   8  -1   -2.20    5.58
  -1   8  -1    3.13    6.32
   1   8   1    0.42    5.80
   1   8   2   43.16    7.06
  -1   8  -2   36.20    7.58
  -1   8  -2   51.90    6.98
   1   8   2   37.21    7.51
  -1   8  -3    3.64    5.81
   1   8   3    0.57    5.49
   1   8   3    3.72    5.76
  -1   8  -3    1.09    5.51
  -1   8  -4   24.99    6.24
   1   8   4   14.77    5.78
   1   8   4   18.54    6.56
  -1   8  -4   25.08    6.99
  -1   8  -5    0.71    6.46
   1   8   5   -1.68    6.17
  -1   8  -5    0.75    5.29
   1   8   5    2.47    5.41
   1   8   6   -2.06    5.62
  -1   8  -6    2.91    5.34
   1   8   6    0.67    5.39
  -1   8  -6    0.44    6.06
  -1   8  -7   -1.82    6.81
   1   8   7   -0.08    5.76
   1   8   7    3.85    6.05
  -1   8  -7    4.52    5.55
   1   8   8    1.43    5.86
   1   8   8   -2.15    6.06
  -1   8  -8    1.95    5.69
  -1   8  -8    2.61    5.67
  -1   8  -9   -0.70    5.69
  -1   8  -9    0.08    6.12
   1   8   9   -1.36    6.52
   1   8   9    0.42    6.17
  -1   8 -10   12.40    6.11
  -1   8 -10   11.63    6.85
   1   8  10   11.49    7.29
   1   8  10   14.42    6.59
   1   8  11    1.58    6.72
   1   8  11   -2.69    6.28
  -1   8 -11    1.51    5.85
  -1   8 -11    5.64    6.36
  -1   8 -12   15.35    7.73
   1   8  12   12.42    6.72
   1   8  12   13.33    6.90
  -1   8 -13    1.08    7.61
   1   8  13   12.58    7.32
   1   8  13    0.00    6.26
   1   8  14   -1.42    6.65
   1   8  14    0.66    7.10
  -1   8 -14   -3.62    7.34
  -1   8 -15   -0.52    8.10
   1   8  15    9.30    7.02
   1   8  15    3.42    7.32
  -1   8 -16    6.84    8.99
   1   8  16    5.58    8.40
   1   8  17    3.89    7.73
  -1   8 -17   -2.89    8.58
   1   8  18    5.67    9.20
  -1   8 -18    3.14    8.60
   1   8  19    7.70    8.06
  -1   8 -20   -3.14    9.48
   1   8  20    5.74    8.94
  -1   8 -21    0.76    8.96
   1   8  21    1.58    8.48
   1   8  22   -0.99    9.55
  -1   8 -22    3.06    9.95
   1   8  23   -3.97   10.72
  -1   8 -23    6.60    9.61
  -1   8 -24    0.14   11.11
  -1   9  20    4.28   10.47
   1   9 -20   -0.81   10.07
  -1   9  19    5.56   10.72
   1   9 -19   -2.38   10.23
  -1   9  18    4.03    9.35
   1   9 -18    7.73   10.04
  -1   9  17   -3.86    8.70
   1   9 -17    3.48    9.54
  -1   9  16   -0.48    9.24
   1   9 -16    1.59    9.09
  -1   9  15    6.36    8.38
   1   9 -15    2.13    8.26
  -1   9  14    0.28    7.93
   1   9 -14    1.02    8.14
   1   9 -13   -0.99    8.53
  -1   9  13   -1.02    7.61
  -1   9  12    8.73    7.30
  -1   9  11    0.47    7.85
   1   9 -11    3.29    7.03
   1   9 -10    1.41    7.53
  -1   9  10    7.02    7.07
  -1   9   9    6.49    7.37
   1   9  -9    1.29    7.73
   1   9  -8    3.03    7.36
  -1   9   8   -4.03    6.71
   1   9  -7   11.20    6.78
  -1   9   7   12.64    7.17
   1   9  -6    4.29    6.99
  -1   9   6    1.46    6.61
  -1   9   5    4.42    6.59
   1   9  -5   -1.58    6.46
  -1   9   4   -1.28    6.69
   1   9  -4   -0.39    7.20
  -1   9   3    8.09    6.98
   1   9  -3    5.45    6.94
   1   9  -2    8.66    7.02
  -1   9   2    3.34    6.51
  -1   9   2    2.12    7.30
   1   9  -1    8.91    6.62
  -1   9   1   -0.98    6.84
  -1   9   1    0.10    6.19
  -1   9   0    7.50    6.54
  -1   9   0    4.50    7.12
   1   9   0    5.27    6.23
  -1   9  -1    1.51    6.09
   1   9   1   -1.34    6.29
  -1   9  -1   -0.12    6.66
  -1   9  -2    4.69    6.52
  -1   9  -2    3.78    6.08
   1   9   2    4.56    6.20
   1   9   3   -2.79    6.99
   1   9   3    2.58    6.40
  -1   9  -3   -1.11    6.30
  -1   9  -3    0.18    6.52
  -1   9  -4    5.47    6.37
  -1   9  -4    3.27    7.16
   1   9   4    2.91    7.28
   1   9   4   -0.60    6.54
   1   9   5   -1.66    6.35
   1   9   5    0.93    7.04
  -1   9  -5    5.58    6.51
  -1   9  -5   -0.81    7.13
  -1   9  -6   -0.74    6.90
   1   9   6    7.50    6.82
  -1   9  -6    1.24    6.42
  -1   9  -7    4.05    7.33
   1   9   7    1.46    6.72
   1   9   8    1.66    6.89
  -1   9  -8   -3.25    8.22
  -1   9  -9    3.75    8.29
   1   9   9    6.63    7.32
  -1   9 -10    2.59    7.99
   1   9  10    3.30    7.39
   1   9  10   -0.15    6.98
   1   9  11    2.15    7.47
  -1   9 -11    1.32    8.60
   1   9  11    5.57    7.70
   1   9  12   13.61    7.76
  -1   9 -12    9.19    7.65
   1   9  12    2.52    8.95
   1   9  13    3.69    7.88
   1   9  13    7.30    8.82
  -1   9 -13   12.24    8.77
  -1   9 -14   -3.28    8.47
   1   9  14   -2.29    9.22
  -1   9 -15    1.95    9.02
   1   9  15   -2.86    9.86
  -1   9 -16    0.33    8.36
  -1   9 -17   -0.12    8.78
   1   9  17    9.32    9.54
   1   9  18    4.77    9.40
  -1   9 -18    2.19    8.91
  -1   9 -19    0.70    9.18
  -1   9 -20    2.54    9.40
   1   9  20   -1.23    9.88
   1  10 -17    0.15    9.98
  -1  10  17    0.70   10.36
  -1  10  16   -0.86    9.38
  -1  10  15   -0.14   10.23
   1  10 -15    1.27   10.10
  -1  10  14    3.76   10.33
   1  10 -13    2.90    8.65
  -1  10  13   -0.08    9.62
  -1  10  12    0.62    8.87
   1  10 -12    0.71    9.11
  -1  10  11   -1.61    8.68
   1  10 -11    5.16    9.49
   1  10 -10   -1.19    8.44
  -1  10  10    9.17    8.93
  -1  10   9    5.98    8.21
   1  10  -9    1.28    7.87
   1  10  -8    8.43    8.32
   1  10  -7    0.42    8.52
   1  10  -5    1.80    8.18
   1  10  -4   -0.20    8.00
  -1  10   3   -1.41    7.92
   1  10  -3   -1.35    8.28
  -1  10   2    2.28    7.95
   1  10  -2   -0.32    8.23
   1  10  -1    2.14    7.56
  -1  10   1    2.48    7.59
  -1  10   1    4.56    8.52
   1  10   0    1.52    7.39
  -1  10   0    0.57    7.71
  -1  10   0    1.32    7.63
  -1  10  -1    0.23    7.38
   1  10   1    4.39    8.01
  -1  10  -1   -0.13    7.54
  -1  10  -2    2.77    7.40
   1  10   2    1.29    7.37
  -1  10  -2   -1.57    7.23
  -1  10  -3    6.26    7.59
   1  10   3    2.89    7.64
  -1  10  -4    4.32    8.53
   1  10   4    5.18    7.41
  -1  10  -5    2.91    7.96
  -1  10  -6   -0.02    8.73
   1  10   7   -1.61    8.42
  -1  10  -7    0.76    8.28
  -1  10  -8    5.90    7.90
   1  10   8    1.92    7.99
  -1  10  -9    3.86    7.88
   1  10   9   -1.10    8.98
   1  10  10    1.90    8.44
  -1  10 -10   -2.04    8.24
  -1  10 -12    4.06    9.61
  -1  10 -13    3.82    8.54
  -1  10 -14    9.13   10.13
   1  10  14    2.49    9.42
  -1  10 -15   -1.91    9.33
   1  10  15   -1.08    9.24
   1  10  17    2.10   11.16
  -1  11  14    4.28   10.89
   1  11 -11   -1.27    9.80
   1  11 -10    4.79   10.65
   1  11  -9   -1.81   10.43
   1  11  -8    2.76   10.11
   1  11  -7    8.85    9.38
   1  11  -6    3.97    8.99
   1  11  -5    7.22    9.63
   1  11  -4   -0.65    8.76
   1  11  -3   -2.02    9.31
   1  11  -2   -3.68    9.50
   1  11  -1    3.71    9.08
   1  11   0    1.49    8.82
  -1  11  -1   10.34    8.54
   1  11   1   -1.30    8.95
   1  11   2   -3.39    9.04
  -1  11  -2   -0.42    8.71
  -1  11  -4    1.50    9.28
  -1  11  -5    1.68    9.05
  -1  11  -6    4.39    8.91
  -1  11  -7   -0.06   10.72
  -1  11  -9    8.99   10.38
  -1  11 -10    0.60   10.81
   1  12  -5    8.95   11.50
   1  12  -4    6.37   10.13
   1  12  -3    4.95   10.14
   1  12  -2    2.71   10.91
   1  12  -1    2.81   10.72
   1  12   0    0.28   11.11
   1  12   1   -1.08   10.62
  -1  12  -3    2.01   11.87
  -2   0  30    0.02    9.16
  -2   0  29   10.19    8.57
  -2   0  28    8.97    8.57
  -2   0  27   -0.15    7.70
  -2   0  26   -1.07    7.60
  -2   0  25    2.89    7.29
   2   0 -24    3.19    5.86
  -2   0  24    4.60    7.12
  -2   0  23    3.49    6.59
   2   0 -23    1.14    5.63
  -2   0  22    1.09    6.25
   2   0 -22    2.54    5.30
  -2   0  21    0.48    5.90
   2   0 -21   -0.59    5.26
  -2   0  20   71.99    8.04
   2   0 -20   71.48    6.87
   2   0 -19   -1.49    5.06
  -2   0  19    0.12    6.49
  -2   0  18   11.84    6.23
   2   0 -18   12.68    5.21
  -2   0  17    1.81    5.17
   2   0 -17    2.15    4.83
  -2   0  16   14.54    6.15
   2   0 -16   12.18    5.20
   2   0 -15    0.41    4.81
  -2   0  15    1.98    4.86
  -2   0  14  109.92    7.63
  -2   0  13    1.50    5.15
  -2   0  12   46.93    5.51
  -2   0  11    0.67    4.55
  -2   0  10  312.20    8.97
  -2   0   9    3.41    3.77
  -2   0   8   38.79    4.80
  -2   0   7   -0.31    5.13
  -2   0   5   -0.46    1.76
  -2   0   5   -1.37    3.16
   2   0  -4    2.93    1.90
  -2   0   4    2.73    2.68
  -2   0   4    3.38    1.57
  -2   0   3   -0.43    1.39
  -2   0   3   -0.70    2.41
   2   0  -3   -0.16    1.63
  -2   0   2    9.18    1.60
  -2   0   2    9.01    2.29
   2   0  -2    9.07    1.82
   2   0  -2    9.07    2.15
  -2   0   1   -0.49    2.24
   2   0  -1    0.75    2.16
  -2   0   1   -0.37    1.76
   2   0  -1   -2.01    1.98
  -2   0   0  294.11    4.76
   2   0   0  291.65    4.56
   2   0   3   -0.15    1.75
   2   0   4  663.45    5.77
   2   0   4  677.29    7.47
  -2   0  -5    3.21    2.15
   2   0   5   -0.69    3.02
   2   0   5   -0.90    1.67
   2   0   6  914.68    7.19
  -2   0  -6  942.80    7.29
   2   0   6  944.90    9.78
  -2   0  -7    1.27    1.88
   2   0   7    3.91    2.70
   2   0   8    1.77    2.74
  -2   0  -8    2.02    1.83
  -2   0  -9   -0.58    1.90
   2   0   9   -2.55    2.75
  -2   0 -10   14.39    2.22
   2   0  10   17.26    3.24
   2   0  11   -1.00    3.07
  -2   0 -11   -0.53    2.06
   2   0  12   59.57    4.58
  -2   0 -12   65.02    3.44
  -2   0 -13    1.56    2.39
   2   0  13    0.35    3.43
   2   0  14   39.12    4.69
  -2   0 -14   35.31    3.30
   2   0  15    1.20    3.79
  -2   0 -15    1.06    2.66
  -2   0 -16   92.55    4.70
   2   0  16   96.28    6.47
   2   0  17    1.91    4.48
  -2   0 -17    0.05    2.97
  -2   0 -18    4.15    3.06
   2   0  18    4.72    4.50
   2   0  19    1.31    4.51
   2   0  20   -0.41    4.91
   2   0  21    1.25    4.94
   2   0  22    4.42    5.22
   2   0  23    5.24    5.45
   2   0  24    1.91    5.86
   2   0  25   -0.81    6.18
   2   0  27    3.19    9.06
   2   0  28    1.96   10.30
   2   0  29    3.35   10.40
  -2   1  32    1.29   10.39
  -2   1  31   -3.65   10.02
  -2   1  30    1.33    8.97
  -2  -1  29    2.57    8.40
  -2   1  29   -3.20    8.74
  -2  -1  28    4.15    8.36
  -2   1  28   -0.37    8.31
  -2   1  27   -1.00    7.94
  -2  -1  27    9.11    7.82
  -2  -1  26    2.12    7.35
  -2   1  26    3.49    7.78
   2   1 -25    2.61    6.21
  -2   1  25    4.73    7.74
  -2  -1  25    5.74    6.99
  -2  -1  24    9.83    6.77
  -2   1  24    4.77    7.33
   2   1 -24    9.58    6.03
   2   1 -23    1.28    6.04
  -2   1  23    8.19    7.04
   2  -1 -23   -0.78    5.07
  -2  -1  23    1.28    6.37
   2   1 -22    9.24    5.99
  -2  -1  22    7.99    6.73
  -2   1  22   11.48    6.48
   2  -1 -22   13.97    5.59
   2  -1 -21   45.35    6.52
  -2  -1  21   36.46    7.12
   2   1 -21   41.51    6.75
  -2   1  21   39.07    7.04
   2  -1 -20    0.88    5.03
   2   1 -20   -3.45    5.46
  -2   1  20    1.12    5.94
   2  -1 -19    1.88    5.00
  -2  -1  19   -3.34    5.90
  -2   1  19    3.57    6.30
   2   1 -19   -1.38    5.37
  -2   1  18   32.32    6.96
  -2  -1  18   28.25    6.35
   2   1 -18   29.52    5.77
  -2   1  17    2.27    5.60
   2   1 -17    0.10    5.04
  -2  -1  17    7.27    5.60
  -2   1  16    1.33    4.96
  -2  -1  16    1.84    5.25
   2   1 -16    3.83    4.64
  -2  -1  15    6.67    5.45
   2   1 -15    5.21    4.51
  -2   1  15    2.15    4.97
  -2   1  14   18.23    5.66
   2   1 -14    8.86    4.59
  -2  -1  14   11.99    5.55
  -2   1  13  231.31    9.33
  -2  -1  13  213.39    8.60
   2   1 -13  217.11    8.37
  -2   1  12   18.06    5.31
  -2  -1  12   18.31    4.86
   2   1 -12   19.98    4.82
   2   1 -11   -2.17    4.41
  -2   1  11   -0.73    4.78
  -2  -1  11    0.72    4.81
   2   1 -10    6.02    3.83
  -2   1  10    2.55    4.81
   2   1  -9  100.12    5.61
  -2   1   9   96.43    6.19
  -2   1   8   17.83    4.63
   2   1  -8   21.10    4.64
   2   1  -7   32.32    4.25
  -2   1   7   27.35    4.20
  -2   1   6    1.26    3.70
  -2   1   6    2.39    4.91
   2   1  -5  123.64    2.95
  -2   1   5  131.74    5.84
  -2   1   5  120.06    5.42
  -2   1   4   12.02    3.98
   2   1  -4   10.96    1.40
   2   1  -4   10.79    3.28
  -2   1   4   15.81    3.78
   2   1  -3  498.18    7.18
  -2   1   3  513.86    7.66
  -2   1   3  508.59    7.84
   2   1  -2  138.57    4.36
  -2   1   2  135.48    4.56
  -2   1   2  139.64    4.46
  -2   1   1  286.08    5.96
   2   1  -1  293.65    5.72
   2   1   0   37.55    3.18
  -2   1   0   35.73    3.86
   2   1   1  420.58    6.85
  -2   1  -1  445.89    7.09
   2   1   2   75.68    4.43
  -2   1  -2   74.21    4.22
  -2   1  -2   78.16    4.20
  -2   1  -3 1021.42    9.92
  -2   1  -3 1019.48   11.09
   2   1   3 1027.55   10.92
   2   1   3 1039.68   10.86
  -2   1  -4  181.70    5.09
   2   1   4  179.73    5.76
   2   1   4  184.47    5.85
  -2   1  -4  173.96    2.62
  -2   1  -5  720.54    8.91
   2   1   5  721.47    9.96
   2  -1   5  730.28    5.76
  -2   1  -5  722.26    5.71
   2   1   5  716.36   10.51
  -2   1  -6   36.70    3.47
   2   1   6   36.91    4.75
   2  -1   6   37.66    2.37
   2   1   6   38.86    4.29
   2  -1   7  329.15    5.14
   2   1   7  335.80    7.64
  -2   1  -7  327.72    6.52
   2   1   7  339.63    7.93
   2  -1   8   42.07    2.75
  -2   1  -8   37.48    3.31
   2   1   8   39.76    4.48
   2   1   8   39.60    4.11
  -2   1  -9    8.35    2.76
   2  -1   9    4.36    2.32
   2   1   9   10.13    4.72
   2   1   9    4.97    3.09
   2   1  10  366.12    8.85
  -2  -1 -10  362.58    3.85
   2  -1  10  366.04    6.94
  -2   1 -10  349.52    7.37
  -2  -1 -11  100.35    2.53
   2   1  11  107.08    5.90
  -2   1 -11   98.67    4.70
   2  -1  11  105.23    4.45
   2   1  12    6.86    3.89
   2  -1  12    5.85    3.15
  -2  -1 -12    6.72    1.52
  -2   1 -12    4.28    2.83
   2   1  13  139.56    6.97
  -2  -1 -13  139.14    3.56
  -2   1 -13  145.36    5.72
   2  -1  13  143.54    5.82
   2  -1  14   68.88    4.99
   2   1  14   65.27    5.49
  -2  -1 -14   64.66    2.96
  -2   1 -14   60.80    4.66
  -2  -1 -15    2.47    2.03
   2  -1  15    4.37    3.54
  -2   1 -15    4.76    3.49
   2   1  15    6.43    4.24
   2   1  16    7.85    4.49
  -2   1 -16    4.80    3.54
  -2  -1 -16    6.84    2.23
   2  -1  16    8.53    4.02
   2   1  17   13.42    4.87
  -2  -1 -17   15.47    2.65
  -2   1 -17   15.49    3.73
   2  -1  17   15.54    4.55
   2   1  18   -0.24    4.97
  -2   1 -18   -1.14    3.68
   2  -1  18    3.96    4.17
   2   1  19    4.86    6.53
   2  -1  19   -0.75    4.50
  -2   1 -19    0.10    3.68
   2   1  19    0.56    4.98
   2   1  20    4.24    5.30
  -2   1 -20    4.14    3.96
   2  -1  20    4.26    4.70
   2   1  20   -0.70    6.75
   2   1  21   -3.66    7.03
   2  -1  21   -0.03    4.88
   2   1  21   -2.52    5.59
   2   1  22    2.18    5.65
   2  -1  22   -3.79    4.86
   2   1  23   -0.90    6.03
   2   1  23   -0.35    7.13
   2   1  24    0.20    7.51
   2   1  24    0.86    6.39
   2   1  25   -0.69    6.78
   2   1  25    5.37    8.03
   2   1  26    2.80    6.92
   2   1  26    2.76    8.33
   2   1  27   -2.87    7.48
   2   1  27    4.77    8.65
  -2   2  32   -4.17   10.30
  -2   2  31    7.31   11.00
  -2   2  30    3.05   10.25
  -2   2  29    2.77    9.33
  -2   2  28    4.44    8.90
  -2  -2  27    3.39    7.48
  -2   2  27   -1.20    8.84
   2   2 -26   -2.93    7.06
  -2  -2  26    5.02    7.25
  -2   2  26    1.69    7.92
  -2   2  25   -2.50    8.09
  -2  -2  25    4.42    6.78
   2   2 -25    1.96    6.45
   2   2 -24   18.66    7.03
  -2   2  24    4.77    7.54
  -2  -2  24    7.69    6.96
   2   2 -23    0.40    6.30
  -2   2  23    2.40    7.23
  -2  -2  23    4.52    6.62
  -2   2  22    6.67    6.99
   2  -2 -22    2.44    5.23
  -2  -2  22    2.86    6.64
   2   2 -22    0.51    5.86
   2   2 -21    0.04    5.77
  -2   2  21    1.89    6.49
   2  -2 -21   -3.34    5.25
   2   2 -20   19.02    6.29
  -2   2  20   23.55    6.52
  -2  -2  20   18.69    6.37
   2   2 -19    1.18    5.42
  -2   2  19    5.32    4.15
  -2   2  19    6.56    6.50
  -2  -2  19   11.00    5.96
  -2   2  18    3.61    3.83
   2   2 -18    4.42    5.45
  -2   2  18    1.16    5.06
  -2  -2  18    2.00    5.77
   2   2 -17   10.98    5.31
  -2   2  17    8.63    6.08
  -2  -2  17   11.67    5.90
  -2   2  17    9.21    3.92
  -2   2  16   34.00    6.60
  -2  -2  16   33.29    6.34
  -2   2  16   32.80    4.13
   2   2 -16   36.89    6.34
   2   2 -15    4.14    4.52
  -2   2  15   -1.69    4.73
  -2  -2  15   -1.74    5.36
  -2   2  15    0.20    3.17
  -2   2  14   28.27    5.62
   2   2 -14   19.84    5.18
  -2   2  14   23.25    3.48
  -2  -2  14   27.79    6.21
   2   2 -13    3.69    4.72
  -2   2  13    9.26    2.94
  -2   2  13    5.20    5.40
  -2  -2  13   15.03    5.88
  -2   2  12   23.79    5.74
  -2   2  12   24.44    2.91
   2   2 -12   26.96    5.09
  -2   2  11    9.22    4.84
   2   2 -11    3.74    4.12
  -2   2  11    1.71    2.26
  -2   2  10  121.28    3.67
  -2   2  10  123.87    7.07
   2   2 -10  129.51    6.43
  -2   2   9  252.04    8.61
  -2   2   9  252.74    4.43
   2   2  -9  247.03    8.33
  -2   2   8  108.37    2.94
   2   2  -8  102.89    5.72
  -2   2   8  107.87    6.08
  -2   2   7   83.00    2.47
  -2   2   7   88.05    5.28
  -2   2   7   90.34    5.40
   2   2  -7   80.99    4.95
  -2   2   6  457.49    4.82
  -2   2   6  459.08    9.49
  -2   2   6  472.15    9.52
   2   2  -6  459.11    9.25
   2  -2  -6  466.01    4.79
   2  -2  -5    1.24    1.55
   2   2  -5    0.34    4.46
   2   2  -5    1.95    1.18
  -2   2   5   -1.14    1.38
   2   2  -5   -0.42    3.97
  -2   2   5   -1.43    4.09
  -2   2   5   -0.33    4.37
   2  -2  -4  622.41    5.85
  -2   2   4  598.74    9.50
   2   2  -4  596.61    9.76
   2   2  -4  616.24   10.21
  -2   2   4  609.37   10.07
  -2   2   3  728.29    9.59
   2   2  -3  738.90   10.66
  -2   2   3  724.02   10.37
   2   2  -3  717.87   10.36
   2   2  -2   27.43    3.98
  -2   2   2   29.33    3.76
   2   2  -2   25.57    3.74
  -2   2   2   25.65    3.53
  -2  -2   1  386.32    4.42
   2   2  -1  384.36    8.04
   2   2  -1  378.13    7.04
  -2   2   1  378.46    8.23
  -2   2   1  373.64    6.03
  -2   2   0   72.36    3.01
   2   2   0   74.82    3.84
  -2   2   0   74.44    4.81
   2   2   0   76.01    4.61
  -2   2   0   70.54    4.38
   2  -2   1  730.46    6.28
  -2   2  -1  733.41    6.05
   2   2   1  734.79   10.44
   2   2   1  749.14    8.26
  -2   2  -1  738.24   10.46
  -2   2  -1  758.10   10.47
  -2   2  -2 1206.49    6.05
  -2   2  -2 1219.86   12.71
   2   2   2 1216.20   13.12
  -2   2  -2 1219.87   13.12
   2   2   2 1218.53    9.62
  -2   2  -3   13.62    4.60
  -2   2  -3   12.69    4.19
   2   2   3   16.02    3.92
   2   2   3    5.32    3.93
   2   2   3   13.72    2.06
  -2   2  -4  317.05    7.32
   2   2   4  315.05    4.29
   2   2   4  325.90    8.18
   2   2   4  313.78    7.42
  -2  -2  -4  316.24    4.32
  -2   2  -4  323.78    8.22
  -2   2  -5    0.69    3.35
   2   2   5    1.91    3.91
   2   2   5   -2.00    3.58
  -2   2  -5    1.11    4.15
   2   2   5    2.35    1.10
  -2  -2  -5    0.99    1.35
  -2   2  -6  115.74    5.82
  -2   2  -6  112.17    5.12
   2   2   6  111.59    5.72
   2   2   6  119.53    5.50
  -2   2  -7  751.06   11.38
   2   2   7  764.65   11.81
   2  -2   7  764.62    5.24
   2   2   7  762.69   12.19
   2   2   8  412.52    9.57
  -2   2  -8  406.11    8.83
   2  -2   8  409.11    4.77
   2   2   8  397.61    9.20
   2   2   9   34.64    4.87
   2  -2   9   31.35    2.23
   2   2   9   26.86    4.40
  -2   2  -9   29.92    3.89
   2  -2  10   21.65    2.41
   2   2  10   30.33    4.72
  -2   2 -10   21.53    3.88
   2   2  10   20.03    4.34
   2   2  11    3.85    3.85
   2  -2  11   -0.26    2.31
   2   2  11   -0.62    4.47
  -2   2 -11    0.44    3.28
   2  -2  12   36.96    3.31
  -2   2 -12   36.15    4.39
   2   2  12   39.35    5.25
   2   2  12   33.18    5.16
   2  -2  13   47.62    3.73
   2   2  13   31.86    5.37
  -2   2 -13   40.32    4.63
   2   2  13   37.97    5.55
   2  -2  14   10.83    3.25
   2   2  14   12.07    4.46
  -2  -2 -14    7.63    1.21
  -2   2 -14    5.45    3.74
   2   2  14    7.52    5.26
  -2  -2 -14    8.56    1.13
   2  -2  15   -1.08    3.23
  -2  -2 -15    0.27    1.14
   2   2  15   -1.14    4.75
  -2   2 -15    2.87    3.87
   2   2  15    1.77    5.05
   2   2  16    5.24    5.40
  -2   2 -16    6.55    4.29
   2  -2  16    5.82    3.73
   2   2  16   12.32    5.70
   2  -2  17    3.75    3.64
   2   2  17    4.65    5.34
   2   2  17    4.94    5.32
  -2   2 -17    2.52    4.30
   2  -2  18    4.17    3.94
   2   2  18    5.05    5.42
  -2   2 -18    4.15    4.17
   2   2  18    4.21    5.61
  -2   2 -19    3.20    4.49
   2  -2  19    4.50    4.20
   2   2  19    0.98    5.68
   2   2  19    3.43    5.19
  -2   2 -20    0.81    4.67
   2   2  20    2.39    5.73
   2   2  20   -1.09    6.03
  -2   2 -21    5.64    4.74
   2   2  21   -0.17    6.20
   2   2  21    0.72    5.50
   2   2  22   -0.30    6.41
   2   2  22    0.18    6.37
   2   2  23    1.70    6.55
   2   2  23    4.74    6.43
   2   2  24    1.76    7.19
   2   2  25    0.63    7.19
   2   2  25   -1.25    7.63
   2   2  26   -1.43    7.54
   2   2  28   -2.39    8.25
   2   2  29   -1.08    8.87
  -2   3  30   -0.42   10.13
  -2   3  29    2.22    9.63
  -2   3  28    4.98    9.02
  -2   3  27    6.32    9.12
   2   3 -27    6.99    7.60
   2   3 -26    1.34    7.08
  -2   3  26    3.14    7.72
   2   3 -25   -0.29    7.19
  -2  -3  24    7.11    6.74
   2   3 -24   -0.09    6.68
  -2   3  24   -0.72    7.73
   2   3 -23    8.77    6.87
  -2  -3  23   12.91    6.79
  -2   3  23    7.29    7.13
  -2  -3  22    5.15    6.14
  -2   3  22    1.02    7.21
   2   3 -22    9.60    6.57
  -2   3  21    4.99    7.42
   2   3 -21   -3.22    6.34
  -2  -3  21    2.06    5.98
  -2   3  20   26.50    7.65
   2   3 -20   27.90    6.69
  -2  -3  20   36.58    6.87
   2   3 -19   17.86    6.12
  -2  -3  19   29.44    6.80
  -2   3  19   21.34    7.14
   2   3 -18   -0.03    5.50
  -2  -3  18    0.17    5.68
  -2   3  18    7.22    6.31
   2   3 -17   18.63    6.03
  -2   3  17   16.24    6.71
  -2   3  17   19.77    3.85
  -2  -3  17   18.54    6.36
   2   3 -16   88.27    7.62
  -2  -3  16   73.71    7.56
  -2   3  16   88.22    8.27
  -2   3  16   82.92    4.80
   2   3 -15    1.71    4.54
  -2   3  15    1.86    5.93
  -2  -3  15    5.16    6.11
  -2   3  15    0.46    2.98
  -2   3  14   24.01    5.42
  -2   3  14   26.07    3.39
   2   3 -14   32.83    5.79
  -2   3  13    4.35    2.77
  -2   3  13    2.43    5.27
   2   3 -13    1.62    5.12
  -2   3  12   80.03    3.91
   2   3 -12   93.27    6.87
  -2   3  12   88.50    6.86
  -2   3  11  135.47    7.94
  -2   3  11  140.96    4.62
   2   3 -11  141.25    7.46
  -2   3  10   25.12    5.06
  -2   3  10   24.96    2.71
   2   3 -10   21.46    4.82
   2   3  -9   27.33    4.57
  -2   3   9   29.12    2.65
  -2   3   9   30.88    4.90
   2   3  -9   27.87    3.11
   2   3  -8    3.18    3.92
   2   3  -8    3.81    2.33
  -2   3   8    3.34    2.05
  -2   3   8    5.50    4.54
  -2   3   8    6.97    3.83
   2   3  -7   74.95    2.96
  -2   3   7   72.40    3.28
  -2   3   7   73.99    5.08
   2   3  -7   79.40    5.59
  -2   3   7   77.49    6.05
   2   3  -6   11.25    1.85
  -2   3   6   10.75    2.27
   2   3  -6   12.63    4.19
  -2   3   6   10.03    4.55
  -2   3   6   12.13    3.86
  -2   3   5  128.99    5.59
   2   3  -5  129.19    5.77
  -2   3   5  122.40    6.21
  -2   3   5  125.51    4.02
   2   3  -5  125.97    6.32
   2   3  -5  127.81    2.94
   2   3  -4   -0.21    3.78
  -2   3   4   -0.67    4.15
   2   3  -4    0.63    1.37
  -2   3   4    1.85    3.02
   2   3  -4    2.17    3.91
   2   3  -3    0.22    3.10
  -2   3   3    3.25    4.10
   2   3  -3    1.99    1.56
   2   3  -3    2.69    3.35
  -2   3   3   -0.75    3.21
   2   3  -2  429.35    9.17
  -2   3   2  433.59    9.33
   2   3  -2  430.51    5.43
   2   3  -2  452.52    9.10
  -2   3   2  436.36    7.77
  -2   3   1  164.36    4.89
   2   3  -1  162.98    6.25
  -2   3   1  163.78    6.68
  -2   3   1  165.34    6.12
   2   3  -1  155.08    5.81
   2   3   0   35.75    4.48
   2   3   0   34.45    3.52
  -2   3   0   30.71    4.23
  -2   3   0   35.80    2.76
  -2   3   0   37.11    4.03
  -2   3  -1    5.77    2.05
   2   3   1    9.49    3.83
  -2   3  -1    4.15    3.09
   2   3   1    7.86    2.90
  -2   3  -1    5.43    4.09
   2   3   2  166.19    5.01
  -2   3  -2  168.43    3.65
   2   3   2  169.92    6.56
  -2   3  -2  174.83    6.68
  -2   3  -2  159.76    6.46
   2  -3   3   72.51    2.36
   2   3   3   75.35    5.22
  -2   3  -3   67.94    4.59
  -2   3  -3   72.10    5.16
   2   3   3   67.14    5.05
   2   3   3   66.66    3.57
   2   3   4   84.15    4.86
  -2   3  -4   87.98    5.30
   2   3   4   82.75    5.31
   2  -3   4   81.32    1.88
  -2   3  -4   80.53    5.32
   2   3   4   82.59    3.49
  -2   3  -5  393.04    9.49
   2   3   5  413.09    6.38
  -2   3  -5  414.60    9.28
   2   3   5  425.90    9.33
   2   3   5  425.49   10.01
  -2   3  -6  100.02    6.20
   2   3   6   83.77    3.20
   2   3   6   92.78    5.54
  -2   3  -6   87.76    5.72
   2   3   6   84.94    5.64
   2   3   7   42.26    5.19
   2   3   7   35.29    4.77
  -2   3  -7   38.15    4.57
  -2   3  -7   37.28    5.43
   2   3   8  133.43    6.71
  -2   3  -8  139.44    6.84
  -2   3  -8  126.61    6.59
   2   3   8  132.93    6.20
  -2   3  -9  371.10   10.28
   2   3   9  369.53    9.60
   2  -3   9  360.40    4.09
  -2   3  -9  374.53   10.07
   2   3   9  373.88   10.73
   2  -3  10   34.02    2.05
   2   3  10   34.31    5.48
  -2  -3 -10   26.58    1.75
   2   3  10   31.44    4.99
  -2   3 -10   29.26    5.54
  -2   3 -10   30.93    4.68
   2  -3  11  232.50    4.52
   2   3  11  237.66    8.81
  -2   3 -11  250.53    8.93
  -2  -3 -11  225.05    3.27
   2   3  11  240.09    9.17
  -2   3 -12   14.35    4.78
  -2  -3 -12   15.26    1.23
   2  -3  12   16.77    2.43
   2   3  12   20.35    5.11
   2   3  12   16.95    5.18
   2  -3  13   19.27    2.80
  -2   3 -13   17.32    4.77
   2   3  13   17.75    5.25
   2   3  13   21.98    5.02
   2  -3  14  100.74    4.37
   2   3  14   92.60    7.12
  -2   3 -14   99.19    6.72
   2   3  14   87.68    6.99
  -2   3 -15   13.16    4.72
   2  -3  15   10.02    3.06
   2   3  15    5.02    5.20
   2   3  15    8.86    5.77
   2   3  16   -1.71    5.16
   2  -3  16    3.47    3.25
   2   3  16    2.61    5.23
  -2   3 -16    7.89    4.89
  -2   3 -17   13.66    4.95
   2   3  17    7.39    5.09
   2   3  17   12.98    5.89
  -2   3 -18    4.97    5.16
   2   3  18   11.43    5.54
   2   3  18    4.21    5.39
  -2   3 -19    0.80    4.95
   2   3  19   -1.41    5.48
   2   3  19    4.71    5.70
   2   3  20   -3.23    6.31
  -2   3 -20   -1.40    5.17
   2   3  20   -1.75    5.88
   2   3  21    2.46    6.49
   2   3  21    0.94    6.05
  -2   3 -21    7.82    5.50
   2   3  22    1.77    6.59
  -2   3 -22    1.78    5.40
   2   3  22    4.20    6.51
   2   3  23    2.92    6.91
   2   3  23   10.54    6.91
   2   3  24    1.80    7.62
   2   3  24    2.92    7.13
   2   3  25    3.15    7.88
   2   3  25   -1.56    7.48
   2   3  26   -0.70    8.04
   2   3  27    3.09    8.36
   2   3  31    1.06   11.14
  -2   4  30    1.17   10.22
  -2   4  29    0.00   10.09
  -2   4  28    4.43   10.00
   2   4 -28    1.86    8.58
   2   4 -27    9.88    8.42
  -2   4  27   14.48    8.86
   2   4 -26    0.57    8.10
  -2   4  26    2.72    8.04
   2   4 -25   -0.17    7.83
  -2   4  25    4.62    8.00
   2   4 -24    0.20    6.95
  -2   4  24    0.63    8.46
  -2   4  23    0.65    8.17
   2   4 -23    4.35    7.45
  -2   4  22    3.42    7.34
   2   4 -22   -1.53    7.11
  -2   4  21   25.37    7.95
  -2  -4  21   25.78    6.80
   2   4 -21   19.53    7.29
   2   4 -20    4.31    6.08
  -2  -4  20    2.49    6.15
  -2   4  19    8.18    6.28
  -2  -4  19    7.12    6.08
   2   4 -19    4.52    6.45
  -2   4  18   19.40    7.19
  -2  -4  18   20.13    6.40
   2   4 -18   24.36    7.04
  -2  -4  17   69.63    7.65
   2   4 -17   54.70    7.79
  -2   4  17   60.71    7.91
  -2   4  16   15.09    3.79
  -2   4  16   19.73    6.61
   2   4 -16   14.02    5.81
  -2   4  15    8.56    3.43
  -2   4  15   13.99    5.72
   2   4 -15   11.63    4.60
   2   4 -15   11.40    6.09
   2   4 -14   -1.30    4.29
   2   4 -14   -0.37    5.68
  -2   4  14    1.27    5.91
  -2   4  14    0.94    3.13
  -2   4  13    0.67    5.71
  -2   4  13    2.85    2.95
   2   4 -13    5.15    4.85
   2   4 -13    4.28    3.92
  -2   4  12   47.18    3.83
   2   4 -12   41.67    4.40
   2   4 -12   44.45    5.89
  -2   4  12   53.39    6.71
  -2   4  11    5.78    2.75
   2   4 -11   15.92    4.69
   2   4 -11    6.47    3.38
  -2   4  11    8.16    5.49
   2   4 -10    3.07    5.05
   2   4 -10    1.34    3.04
  -2   4  10    1.12    2.67
  -2   4  10    2.08    4.52
  -2   4   9   30.68    6.10
   2   4  -9   25.83    3.12
  -2   4   9   32.47    5.71
   2   4  -9   27.38    5.44
  -2   4   9   30.02    3.38
  -2   4   8  102.45    4.55
   2   4  -8  107.07    7.33
   2   4  -8  114.85    4.17
  -2   4   8  111.77    6.98
  -2   4   8  104.53    6.51
  -2   4   7    3.81    2.78
   2   4  -7    2.06    2.19
  -2   4   7    2.83    4.30
   2   4  -7    3.84    4.82
  -2   4   7    6.25    4.55
   2   4  -6   55.43    5.57
  -2   4   6   56.88    3.95
  -2   4   6   47.20    5.19
   2   4  -6   50.66    2.91
  -2   4   6   57.21    5.04
   2   4  -5  115.89    7.00
  -2   4   5  122.23    5.01
   2   4  -5  118.61    3.73
  -2   4   5  122.92    6.66
   2   4  -5  121.11    6.78
  -2   4   5  130.93    6.30
   2   4  -4  246.36    5.06
   2   4  -4  240.38    8.77
  -2   4   4  264.66    8.76
   2   4  -4  256.06    8.54
  -2   4   4  255.51    7.73
   2   4  -3   10.49    4.09
  -2   4   3   14.58    3.46
   2   4  -3   14.54    3.77
  -2   4   3   11.44    4.64
   2   4  -3   14.06    2.38
   2   4  -2    2.09    4.03
   2   4  -2    0.30    3.80
  -2   4   2    6.18    4.29
  -2   4   2    0.63    4.14
   2   4  -2    0.26    2.36
  -2   4   2    3.53    3.03
   2   4  -1   50.34    5.34
   2   4  -1   55.53    4.44
  -2   4   1   48.86    5.19
  -2   4   1   50.13    3.83
  -2   4   1   50.48    4.95
   2   4  -1   52.99    3.52
   2   4   0   -0.66    3.44
   2   4   0    5.06    3.15
  -2   4   0    1.48    3.69
  -2   4   0    1.85    2.61
  -2   4   0   -0.48    3.56
   2   4   1    0.06    3.40
   2   4   1    0.75    3.06
  -2   4  -1   -1.39    3.13
  -2   4  -1   -0.01    4.20
  -2   4  -1    2.09    2.39
  -2   4  -2    2.42    4.13
   2   4   2    3.03    2.96
  -2   4  -2    1.48    2.09
  -2   4  -2   -0.76    3.72
   2   4   2    2.40    3.56
  -2   4  -3  416.11   10.67
   2   4   3  424.03   10.53
   2   4   3  440.20    8.85
   2   4   3  430.46   10.20
  -2   4  -3  422.82   10.02
  -2   4  -4    2.32    4.17
  -2   4  -4    3.23    4.30
   2   4   4    3.33    4.38
   2   4   4    4.68    2.72
   2   4   4    5.57    4.02
   2   4   5   40.62    3.58
   2   4   5   35.46    4.78
   2   4   5   43.10    5.36
  -2   4  -5   42.12    5.37
  -2   4  -5   40.84    4.62
  -2   4  -6   68.28    5.66
   2   4   6   83.44    5.83
   2   4   6   82.52    4.18
   2  -4   6   68.49    2.30
  -2   4  -6   73.04    5.77
   2   4   6   73.31    6.10
  -2   4  -7   55.57    5.86
  -2   4  -7   48.59    5.33
   2   4   7   52.83    5.51
   2   4   7   53.85    3.64
   2  -4   7   49.94    1.82
   2   4   7   47.24    5.83
   2   4   8   68.86    5.76
   2   4   8   62.22    6.09
  -2   4  -8   61.99    6.16
  -2   4  -8   67.14    6.15
   2  -4   8   61.45    1.96
   2  -4   8   62.27    1.81
   2  -4   9  129.63    2.51
  -2   4  -9  136.02    7.51
   2   4   9  124.53    6.98
   2   4   9  132.27    8.13
   2  -4   9  127.79    2.48
  -2   4  -9  142.99    7.45
   2  -4  10    0.62    1.28
   2  -4  10    1.23    1.18
   2   4  10   -0.40    4.53
  -2   4 -10    3.06    4.91
   2   4  10    4.72    5.05
  -2   4 -10    2.35    5.48
   2   4  11   57.09    5.78
   2   4  11   59.34    6.55
   2  -4  11   54.78    2.25
  -2   4 -11   58.25    7.00
  -2   4 -11   55.48    6.26
   2  -4  12    0.36    1.62
   2   4  12    1.13    4.45
  -2   4 -12    1.10    5.62
   2   4  12    3.78    4.66
  -2   4 -12    6.55    5.04
   2   4  13    5.15    4.81
   2   4  13    2.12    4.99
  -2   4 -13    1.85    6.09
  -2   4 -13    1.81    4.99
  -2   4 -14    3.36    6.02
   2   4  14    7.78    4.83
  -2   4 -14   -0.86    4.66
   2   4  14    1.98    5.00
  -2   4 -15    4.16    6.23
   2   4  15   12.45    6.22
   2   4  15    2.25    5.05
  -2   4 -15   11.11    5.38
  -2   4 -16    4.73    5.43
  -2   4 -16    4.75    6.21
   2   4  16    0.41    5.10
   2   4  16    0.04    5.18
  -2   4 -17    0.90    5.51
  -2   4 -17    4.49    6.71
   2   4  17    2.04    5.05
   2   4  17   -0.86    6.25
  -2   4 -18   10.35    7.17
  -2   4 -18    1.79    5.62
   2   4  18    3.19    5.29
   2   4  18    6.27    6.68
   2   4  19   -0.71    5.43
   2   4  19    1.45    7.10
  -2   4 -19   -0.49    6.96
  -2   4 -19    0.43    5.81
   2   4  20    2.23    7.15
   2   4  20    5.95    5.77
  -2   4 -20    3.55    7.86
  -2   4 -20   -0.63    6.22
  -2   4 -21    6.21    6.08
   2   4  21    1.05    5.94
   2   4  21    4.24    6.73
  -2   4 -21    2.91    7.33
   2   4  22    1.66    6.35
  -2   4 -22    4.59    6.11
   2   4  23   -0.29    8.07
  -2   4 -23   -0.45    6.39
   2   4  23    2.27    6.78
   2   4  24    3.48    7.43
  -2   4 -25   -0.70    9.94
   2   4  25    3.14    8.16
   2   4  26   -0.13    8.92
  -2   4 -26    2.97   10.86
   2   4  27    2.90    9.02
  -2   4 -27   -0.05   11.02
   2   4  28   -0.64    9.07
  -2   4 -28   10.41   11.78
   2   4  30    3.23   10.30
  -2   5  28    1.33   10.39
   2   5 -28   -0.70    9.13
   2   5 -27    0.50    9.38
   2   5 -26    2.72    8.61
  -2   5  26   -1.61    8.72
  -2   5  25    2.66    8.69
   2   5 -25    1.07    8.17
  -2   5  24   -0.56    8.41
   2   5 -24    3.41    7.98
   2   5 -23    4.02    7.88
  -2   5  23   -0.45    8.77
   2   5 -22    7.13    8.10
  -2   5  22    9.83    7.81
  -2   5  21   -1.26    6.70
   2   5 -20   11.89    6.58
  -2   5  20   11.88    7.89
  -2   5  19   23.32    7.45
   2   5 -19   25.86    7.33
  -2  -5  19   21.84    6.92
  -2   5  18   -2.65    7.35
  -2  -5  18    1.69    5.86
   2   5 -18    5.31    7.01
  -2   5  17    3.72    5.85
   2   5 -17   -0.43    5.62
  -2   5  16   -1.20    5.85
   2   5 -16   -0.31    6.28
  -2   5  15   -1.94    6.11
   2   5 -15    3.89    6.21
   2   5 -14    2.81    3.82
  -2   5  14    1.29    5.93
  -2   5  14    3.34    3.51
   2   5 -14    1.23    6.02
  -2   5  13   14.67    3.88
   2   5 -13   24.29    6.65
   2   5 -13   19.83    4.04
  -2   5  13   15.18    5.56
   2   5 -12   80.86    4.99
  -2   5  12   71.44    5.11
  -2   5  12   75.91    7.86
   2   5 -12   77.30    8.14
  -2   5  11  108.49    5.66
   2   5 -11  110.08    8.28
   2   5 -11  105.29    5.20
  -2   5  11  108.70    8.07
   2   5 -10   30.24    3.70
   2   5 -10   35.94    6.37
  -2   5  10   30.93    3.96
  -2   5  10   31.93    6.13
  -2   5   9   86.64    5.18
   2   5  -9   95.32    7.02
   2   5  -9   86.96    4.49
  -2   5   9   86.37    7.35
  -2   5   9   79.27    7.30
  -2   5   8    5.09    3.28
  -2   5   8    5.89    5.39
  -2   5   8    2.74    4.51
   2   5  -8    2.45    4.36
   2   5  -8    5.10    2.87
  -2   5   7  137.87    5.96
   2   5  -7  131.27    7.68
  -2   5   7  131.10    7.47
   2   5  -7  122.76    4.72
  -2   5   7  118.31    8.11
   2   5  -6   86.11    7.09
  -2   5   6  106.23    7.12
  -2   5   6   95.49    5.42
  -2   5   6  106.98    6.78
   2   5  -6   99.67    4.27
  -2   5   5    2.85    4.96
   2   5  -5    2.13    4.26
   2   5  -5   -0.07    2.57
  -2   5   5   -0.58    3.87
  -2   5   4  126.32    7.27
   2   5  -4  124.80    7.15
   2   5  -4  112.63    7.79
  -2   5   4  132.64    6.56
   2   5  -4  126.11    4.81
   2   5  -3    6.13    4.40
  -2   5   3    4.41    3.72
   2   5  -3    4.74    2.92
  -2   5   3    4.99    3.94
   2   5  -3    3.32    4.27
  -2   5   2    6.96    4.84
   2   5  -2    7.97    4.99
  -2   5   2    9.79    3.53
   2   5  -2    8.26    4.27
  -2   5   2    4.66    3.84
   2   5  -2    4.77    3.07
  -2   5   1   26.52    3.96
   2   5  -1   28.12    4.81
   2   5  -1   26.25    5.57
   2   5  -1   26.15    3.60
  -2   5   1   29.19    5.40
  -2   5   1   25.45    4.65
   2   5   0  119.52    7.15
  -2   5   0  119.99    6.97
  -2   5   0  113.91    7.14
  -2   5   0  115.21    5.41
   2   5   0  115.63    6.43
  -2   5  -1  123.44    7.42
   2   5   1  139.52    7.25
  -2   5  -1  128.44    5.38
  -2   5  -1  134.75    7.37
   2   5   1  132.91    6.49
  -2   5  -2    2.08    4.51
   2   5   2    4.24    4.29
  -2   5  -2    0.05    4.14
   2   5   2    2.04    3.66
   2   5   3   10.66    3.75
  -2   5  -3   14.39    4.87
  -2   5  -3   13.33    4.66
   2   5   3   17.27    4.58
   2   5   4  337.57   10.38
  -2   5  -4  357.49   10.55
  -2   5  -4  346.94   11.32
   2   5   4  349.46    9.10
   2   5   4  352.75   10.75
  -2   5  -5  229.75    8.93
   2   5   5  222.09    9.42
   2   5   5  216.83    9.01
   2   5   5  221.87    7.25
  -2   5  -5  219.41    9.13
   2   5   6    1.35    3.39
  -2   5  -6    0.82    4.44
   2   5   6    4.54    4.08
  -2   5  -6   -0.33    4.85
   2   5   6   -0.86    5.05
   2   5   7   21.52    4.77
  -2   5  -7   18.16    4.94
   2   5   7   19.51    3.72
  -2   5  -7   20.53    5.53
   2   5   7   17.74    4.94
  -2   5  -8   -1.56    4.18
   2   5   8   -2.16    4.41
   2   5   8   -2.91    5.35
  -2   5  -8    0.20    4.63
  -2   5  -9   20.12    5.51
   2   5   9   10.20    5.91
  -2   5  -9   13.99    5.71
   2   5   9   16.65    4.85
  -2   5 -10   35.61    6.24
  -2   5 -10   42.69    6.11
   2   5  10   41.45    6.23
   2   5  10   28.73    6.22
   2   5  11   67.89    6.57
  -2   5 -11   67.85    7.04
  -2   5 -11   68.04    7.01
   2   5  11   77.98    7.58
  -2   5 -12   54.89    6.88
   2   5  12   53.57    6.37
   2   5  12   59.10    7.00
  -2   5 -12   71.18    7.37
  -2   5 -13   13.93    6.03
  -2   5 -13   16.81    6.19
   2   5  13   26.02    5.82
   2   5  13   11.31    6.05
  -2   5 -14   45.23    6.70
   2   5  14   40.68    6.63
   2   5  14   45.02    6.26
  -2   5 -14   47.01    7.23
   2   5  15    4.24    5.73
  -2   5 -15    7.55    6.07
  -2   5 -15    2.38    6.56
   2   5  15    2.68    5.21
  -2   5 -16   -1.66    6.51
  -2   5 -16   -0.45    6.09
   2   5  16    1.52    4.79
   2   5  16    2.32    6.64
   2   5  17    3.33    6.65
   2   5  17    3.43    5.39
  -2   5 -17   16.93    7.23
  -2   5 -17   10.45    6.37
  -2   5 -18   -0.03    7.08
  -2   5 -18    2.92    6.07
   2   5  18    3.37    5.66
   2   5  18    1.37    6.11
  -2   5 -19    2.14    6.43
  -2   5 -19    3.30    7.35
   2   5  19    3.99    5.81
   2   5  19    7.72    6.41
   2   5  20    0.40    6.76
  -2   5 -20    1.96    6.59
  -2   5 -20   -2.53    7.78
   2   5  20    0.81    6.17
  -2   5 -21    0.66    7.03
   2   5  21    6.19    6.67
  -2   5 -21    3.44    7.85
   2   5  21    8.82    7.13
  -2   5 -22    3.97    6.76
  -2   5 -22    1.24    8.85
   2   5  22    3.02    6.84
   2   5  22    3.63    7.77
  -2   5 -23    1.06    6.97
   2   5  23    2.86    8.75
  -2   5 -23    4.87    9.25
  -2   5 -24   -2.52    7.58
  -2   5 -24    4.76    9.61
   2   5  24   -1.00    8.22
   2   5  25    4.81    9.22
   2   5  26   -0.99    9.32
   2   5  28    3.04   10.84
   2   6 -28    5.08   10.33
   2   6 -27   -2.75   10.62
  -2   6  27   -2.28   11.12
   2   6 -26    6.60    9.53
  -2   6  26    5.86   10.61
   2   6 -25    1.07    8.99
  -2   6  25    1.07    9.63
   2   6 -24    2.56    8.45
  -2   6  23    3.70    8.36
   2   6 -23   -3.19    8.44
   2   6 -22    1.10    8.41
  -2   6  22    5.11    8.74
   2   6 -21    6.33    7.56
  -2   6  21   -3.92    7.65
   2   6 -20   -0.99    7.21
  -2   6  20    2.59    7.45
   2   6 -19   12.66    7.63
  -2   6  19   12.25    8.41
  -2   6  18    0.19    6.99
   2   6 -18    2.40    6.69
  -2   6  17    1.81    6.01
   2   6 -17   -1.99    6.33
  -2   6  16    8.90    6.14
   2   6 -16   13.68    7.32
  -2   6  15   14.67    6.99
   2   6 -15   12.92    7.25
  -2   6  14    0.61    6.37
   2   6 -14   -1.37    6.51
  -2   6  13    1.97    5.23
   2   6 -13    4.75    5.78
  -2   6  12    4.05    4.18
   2   6 -12    3.37    5.61
  -2   6  12   11.25    6.07
   2   6 -11    7.43    6.02
  -2   6  11   -0.98    3.85
  -2   6  11    0.57    5.56
   2   6 -10    1.61    5.40
  -2   6  10    3.71    3.70
  -2   6  10    5.27    5.56
   2   6  -9   -0.28    4.75
  -2   6   9    0.20    5.97
  -2   6   9   -0.82    3.93
  -2   6   9    2.36    5.50
   2   6  -9    1.68    3.25
   2   6  -8    0.59    4.67
  -2   6   8    6.10    5.98
  -2   6   8    2.32    3.84
  -2   6   8    0.78    4.71
   2   6  -8    0.36    3.17
   2   6  -7   -2.29    5.35
  -2   6   7    0.47    4.52
  -2   6   7    2.61    3.94
   2   6  -7    1.18    3.13
  -2   6   7    0.62    5.08
   2   6  -6    1.15    3.16
  -2   6   6    3.05    4.66
   2   6  -6    1.44    5.25
  -2   6   6   -1.14    4.39
   2   6  -5   30.16    6.13
   2   6  -5   38.30    4.04
  -2   6   5   41.81    5.93
  -2   6   5   48.47    5.72
  -2   6   4    7.24    4.67
   2   6  -4   15.59    6.04
   2   6  -4    6.39    3.30
   2   6  -4   11.99    5.45
  -2   6   4    5.42    4.28
   2   6  -3   22.63    5.78
   2   6  -3   19.14    3.64
   2   6  -3   18.05    5.36
  -2   6   3   21.69    5.40
  -2   6   3   15.52    4.57
  -2   6   2    3.04    5.43
  -2   6   2    2.65    3.83
   2   6  -2    4.19    3.52
   2   6  -2    5.14    4.37
  -2   6   2    3.87    5.17
   2   6  -2    9.17    5.66
  -2   6   1    4.58    5.00
   2   6  -1    4.08    3.71
  -2   6   1    1.20    3.67
   2   6  -1    0.14    4.21
  -2   6   1    3.13    4.57
   2   6  -1    5.98    4.96
   2   6   0    4.22    4.36
   2   6   0    4.91    5.12
  -2   6   0    1.19    5.25
  -2   6   0    0.33    3.57
  -2   6   0   -3.76    4.44
   2   6   1    0.17    4.24
   2   6   1    0.13    5.02
  -2   6  -1    1.80    4.80
  -2   6  -1    2.80    5.48
   2   6   2   74.93    7.24
  -2   6  -2   73.90    7.06
  -2   6  -2   79.61    6.88
   2   6   2   77.48    6.21
   2   6   3   -1.41    4.67
   2   6   3   -0.53    4.10
  -2   6  -3   -1.69    5.14
  -2   6  -3    1.40    4.35
  -2   6  -4   48.77    6.22
   2   6   4   56.26    6.50
  -2   6  -4   51.21    6.17
   2   6   4   42.60    5.26
   2   6   5   24.07    5.74
  -2   6  -5   30.46    5.86
   2   6   5   29.66    5.60
   2   6   5   26.16    4.64
  -2   6  -5   28.94    6.04
   2   6   6   12.80    4.17
  -2   6  -6    9.70    5.28
   2   6   6   18.79    5.58
  -2   6  -6    7.47    5.50
   2   6   6   13.60    5.18
  -2   6  -7    1.54    4.62
  -2   6  -7    1.37    4.92
   2   6   7    2.77    4.48
   2   6   7    3.46    3.99
   2   6   7   -2.05    5.54
  -2   6  -8  114.71    7.96
  -2   6  -8   96.67    8.65
   2   6   8  106.51    7.92
   2   6   8  100.73    8.58
  -2   6  -9    3.35    5.30
   2   6   9    5.46    5.95
   2   6   9    0.70    4.78
  -2   6  -9    3.14    5.30
  -2   6 -10   13.85    5.48
   2   6  10   18.50    5.68
  -2   6 -10   18.66    5.70
   2   6  10   13.75    6.21
   2   6  11   15.58    5.93
  -2   6 -11   18.39    5.74
  -2   6 -11   16.12    5.85
   2   6  11   14.04    5.67
   2   6  12    3.67    5.57
   2   6  12    5.17    5.61
  -2   6 -12   -1.43    5.69
  -2   6 -12    3.78    5.61
   2   6  13    3.96    6.36
  -2   6 -13   -2.19    5.72
  -2   6 -13   -0.12    6.21
   2   6  13   -0.27    5.32
   2   6  14    7.20    5.66
  -2   6 -14    6.79    5.68
   2   6  14    9.29    6.43
  -2   6 -14    8.74    6.18
   2   6  15    6.05    5.61
   2   6  15    0.45    5.75
  -2   6 -15    8.27    6.84
  -2   6 -15    0.77    6.30
  -2   6 -16    7.08    6.75
   2   6  16    6.26    5.91
  -2   6 -16   10.05    6.60
   2   6  16   10.97    7.47
   2   6  17    3.83    6.62
   2   6  17    8.97    6.06
  -2   6 -17   10.97    6.79
  -2   6 -17    4.48    6.33
  -2   6 -18    1.52    6.99
   2   6  18    1.90    7.51
   2   6  18    2.09    6.22
  -2   6 -18    1.62    6.66
  -2   6 -19   -2.29    7.41
   2   6  19    3.28    6.29
  -2   6 -20    8.83    7.69
  -2   6 -20    3.06    7.98
   2   6  20   -0.35    6.73
   2   6  20    3.00    8.02
  -2   6 -21   -0.70    7.34
   2   6  21   -0.27    8.53
  -2   6 -21   -1.66    8.47
   2   6  22   -3.19    9.13
  -2   6 -22    5.00    8.17
   2   6  23    0.43    9.25
  -2   6 -23    9.22    7.68
   2   6  24   -1.69    8.84
   2   6  25    0.77   10.27
   2   6  26    2.03    9.99
  -2   7  25    4.03    9.71
  -2   7  24   -0.98   10.02
   2   7 -24   -0.75    9.67
  -2   7  23    2.85    8.83
   2   7 -22    5.41    8.86
  -2   7  22   -1.10    9.60
  -2   7  21    3.48    8.72
   2   7 -21    0.88    8.60
   2   7 -20    1.98    8.07
  -2   7  20    3.82    7.46
   2   7 -19   -0.93    7.67
  -2   7  19    1.73    7.48
   2   7 -18    5.53    8.14
  -2   7  18    2.55    7.19
   2   7 -17   -0.79    7.62
  -2   7  17    2.05    6.55
   2   7 -16   -1.32    6.99
  -2   7  16   -3.94    6.73
  -2   7  15   -3.67    7.27
   2   7 -15    2.94    6.64
  -2   7  14   -2.79    6.35
   2   7 -14    7.26    6.83
   2   7 -13    2.64    6.63
  -2   7  13    3.26    6.89
   2   7 -12    0.67    5.88
  -2   7  12    1.63    6.85
  -2   7  11   -1.69    4.73
   2   7 -11    3.22    6.29
  -2   7  11   -1.30    6.16
   2   7 -10   20.84    7.34
  -2   7  10   28.43    7.06
  -2   7  10   19.01    5.26
  -2   7   9   15.12    5.30
  -2   7   9   17.04    6.12
   2   7  -9   19.29    6.74
  -2   7   9   15.14    7.23
  -2   7   8    5.62    5.64
   2   7  -8    4.64    6.22
  -2   7   8    7.44    6.77
  -2   7   7    4.98    5.37
  -2   7   7   -2.01    5.47
   2   7  -7    1.83    6.31
  -2   7   6   11.03    6.33
   2   7  -6   13.12    5.46
  -2   7   6   15.64    5.32
  -2   7   5   16.29    5.86
   2   7  -5   15.21    6.31
  -2   7   5   10.65    5.24
   2   7  -5   17.20    4.18
   2   7  -4    3.70    3.97
  -2   7   4    6.02    6.05
   2   7  -4    3.23    5.68
  -2   7   4    5.45    4.76
   2   7  -3    5.96    5.76
   2   7  -3    5.32    4.15
  -2   7   3    6.46    4.88
  -2   7   3    0.88    4.57
   2   7  -2   12.67    5.25
  -2   7   2    2.53    5.80
   2   7  -2    0.42    5.15
  -2   7   2    6.43    5.77
  -2   7   2    3.34    4.45
   2   7  -2    5.14    3.98
  -2   7   1   11.02    4.59
   2   7  -1   18.04    5.86
  -2   7   1   12.06    5.84
  -2   7   1    9.78    5.73
   2   7  -1   11.64    5.59
  -2   7   0    5.77    5.93
  -2   7   0    4.12    4.97
   2   7   0    8.58    5.31
   2   7   0    4.07    5.42
  -2   7  -1   15.01    6.09
  -2   7  -1   16.73    5.64
   2   7   1   10.68    5.49
   2   7   1   13.38    5.23
  -2   7  -2    0.80    5.55
   2   7   2   -0.22    4.89
  -2   7  -2    1.45    5.63
   2   7   2    0.80    4.66
   2   7   3   52.99    6.82
   2   7   3   56.93    6.39
  -2   7  -3   49.79    6.80
  -2   7  -3   49.15    6.45
  -2   7  -4    3.68    5.59
   2   7   4    0.12    4.68
   2   7   4    2.05    5.92
  -2   7  -4    1.26    5.27
  -2   7  -5   20.91    5.81
   2   7   5   22.62    6.09
  -2   7  -5   13.94    5.63
   2   7   5   12.65    5.01
   2   7   6   22.72    6.15
  -2   7  -6   21.01    5.78
   2   7   6    6.75    4.99
  -2   7  -6   14.55    5.89
   2   7   7   -0.05    4.40
   2   7   7   -2.42    5.64
  -2   7  -7   -0.37    5.29
  -2   7  -7    2.35    6.42
   2   7   7   -1.82    6.22
  -2   7  -8    6.05    5.54
   2   7   8    5.61    5.95
   2   7   8    7.39    5.77
  -2   7  -8    4.43    5.58
  -2   7  -9    0.41    5.55
   2   7   9    1.81    5.65
  -2   7  -9    1.64    5.67
   2   7   9    4.71    6.33
   2   7  10   38.08    7.82
  -2   7 -10   27.91    6.47
  -2   7 -10   24.87    7.18
   2   7  10   25.42    6.75
  -2   7 -11   10.42    6.13
  -2   7 -11   10.37    6.26
   2   7  11    2.59    5.82
   2   7  11    8.03    6.13
  -2   7 -12    1.95    5.77
   2   7  12    4.71    6.31
   2   7  12   -0.90    5.77
  -2   7 -12    5.32    6.33
  -2   7 -13   32.57    7.16
   2   7  13   34.92    7.00
  -2   7 -13   36.69    8.16
   2   7  13   36.92    8.23
   2   7  14    3.67    6.03
  -2   7 -14    4.66    6.67
   2   7  14    7.00    7.20
  -2   7 -14    9.59    6.77
  -2   7 -15   11.38    8.23
  -2   7 -15   10.64    6.85
   2   7  15    6.81    6.48
   2   7  15    5.11    6.17
   2   7  16    0.34    7.44
  -2   7 -16   -0.09    7.15
   2   7  16    1.56    6.18
  -2   7 -16   -3.93    6.81
  -2   7 -17   -3.59    6.96
   2   7  17   -0.52    6.67
   2   7  17    1.80    7.65
  -2   7 -17   -1.96    7.26
   2   7  18    1.60    8.48
   2   7  18   -1.89    7.12
  -2   7 -18    0.73    7.37
  -2   7 -19    3.98    7.47
   2   7  19   -2.08    7.86
  -2   7 -20    4.19    8.18
   2   7  21   -3.04    8.90
   2   7  22    3.98    8.80
  -2   7 -22    4.49    8.39
  -2   7 -23    1.42    9.29
   2   7  23   -0.72    9.42
   2   7  24   13.35   10.37
  -2   7 -24   -3.93    9.74
  -2   7 -25   -3.64    9.85
   2   8 -23   -1.06   10.53
   2   8 -22   -0.75    8.95
  -2   8  22    2.61   10.35
   2   8 -21   12.21    9.47
  -2   8  21   -3.26   10.38
   2   8 -20    1.84    8.76
  -2   8  20    5.27    9.20
   2   8 -19    1.79    9.23
  -2   8  19   -3.89    9.61
   2   8 -18    5.68    8.93
  -2   8  18    1.36    9.18
   2   8 -17   -1.79    8.71
  -2   8  17    2.59    8.36
   2   8 -16    5.68    8.46
  -2   8  16    5.83    7.71
  -2   8  15    6.46    7.86
   2   8 -15    2.68    8.31
   2   8 -14    1.23    7.11
  -2   8  14   -0.78    7.06
  -2   8  13    1.34    6.59
   2   8 -13    3.71    7.11
  -2   8  12    3.01    6.17
   2   8 -12    3.13    7.20
   2   8 -11    0.58    7.23
  -2   8  11   -2.39    6.28
  -2   8  10    4.31    6.46
   2   8 -10   -1.20    6.29
   2   8  -9    2.07    6.02
  -2   8   9   -1.19    6.07
   2   8  -8    0.25    6.08
  -2   8   8    6.66    7.15
  -2   8   8    2.01    6.19
  -2   8   7    2.70    6.97
  -2   8   7   -2.76    5.94
   2   8  -7    1.72    6.55
   2   8  -6   19.14    7.31
  -2   8   6   13.08    7.33
  -2   8   6   11.20    5.75
  -2   8   5   -1.35    5.38
   2   8  -5    0.56    6.27
  -2   8   5   -3.74    6.74
  -2   8   4    5.74    5.47
   2   8  -4    3.58    5.81
  -2   8   4    7.50    6.68
  -2   8   3   11.24    5.61
   2   8  -3    8.46    5.71
  -2   8   3    8.16    6.41
  -2   8   2   16.66    5.86
  -2   8   2    8.75    5.41
   2   8  -2   15.44    6.12
   2   8  -1    4.11    6.59
  -2   8   1   13.08    6.46
  -2   8   1    4.09    5.59
   2   8  -1    8.21    5.97
   2   8   0   12.03    6.09
   2   8   0    9.65    5.86
  -2   8   0   15.18    6.15
  -2   8   0   16.34    7.10
  -2   8  -1   -0.10    6.06
  -2   8  -1    3.95    6.08
   2   8   1    1.26    5.33
   2   8   1   -0.47    6.64
   2   8   2   -1.11    5.62
  -2   8  -2   11.33    5.93
   2   8   2   10.16    5.98
  -2   8  -2    4.57    5.92
   2   8   3    3.57    5.32
  -2   8  -3   -2.07    5.90
  -2   8  -3    2.61    5.44
   2   8   3    0.61    6.36
  -2   8  -4    2.20    5.72
   2   8   4    5.60    6.05
  -2   8  -4    2.79    5.73
   2   8   4    1.73    5.32
  -2   8  -5    4.15    6.30
   2   8   5    4.20    5.95
   2   8   5    1.02    5.13
  -2   8  -5    0.83    5.72
   2   8   6    0.11    6.03
  -2   8  -6   -2.40    6.72
   2   8   6    2.00    5.28
  -2   8  -6    2.33    5.86
   2   8   7    1.21    6.32
  -2   8  -7   -2.10    6.24
  -2   8  -7    1.42    6.00
  -2   8  -8   14.50    6.60
   2   8   8    4.63    6.42
  -2   8  -8   12.38    6.40
  -2   8  -9    0.30    6.96
   2   8   9    3.13    6.91
   2   8   9    2.06    6.19
  -2   8  -9    0.97    6.03
   2   8  10    2.87    7.56
  -2   8 -10    1.97    6.91
  -2   8 -10    4.68    6.22
   2   8  10    1.84    6.24
  -2   8 -11   -0.41    7.24
   2   8  11    0.79    6.45
  -2   8 -11   -1.95    6.43
   2   8  11   -1.80    7.10
  -2   8 -12   -0.90    6.63
  -2   8 -12   -0.13    6.76
   2   8  12    2.03    6.65
   2   8  12    1.32    6.60
  -2   8 -13    3.51    7.70
   2   8  13    0.44    8.03
  -2   8 -13    4.67    6.82
   2   8  13    0.62    7.19
   2   8  14    1.82    7.80
  -2   8 -14    0.01    7.16
   2   8  14   -3.63    7.03
  -2   8 -15    8.35    8.52
   2   8  15   12.29    7.85
   2   8  15    0.14    7.34
   2   8  16    4.31    7.51
   2   8  16    0.51    8.10
  -2   8 -16    4.35    8.12
   2   8  17   -3.13    9.13
   2   8  18    1.49    8.50
  -2   8 -18    5.51    8.00
   2   8  19   -0.24    8.60
  -2   8 -19   -1.60    8.31
   2   8  20   -0.32    9.79
  -2   8 -21   -2.36    9.52
   2   8  21    0.48   10.62
   2   8  22   -3.11   11.10
  -2   8 -22   -0.20    9.64
  -2   8 -23   -3.05   10.38
  -2   8 -24   -2.25   10.34
   2   9 -20    4.48   10.63
  -2   9  20   -3.85   11.18
   2   9 -19    2.81   11.01
  -2   9  19    6.83   10.50
   2   9 -18   -3.29   10.64
  -2   9  17   -3.31    9.71
   2   9 -17    4.12    9.78
   2   9 -16    1.73    9.80
  -2   9  15    2.61    9.03
   2   9 -15   -0.14    9.23
  -2   9  14   -1.97    7.69
   2   9 -13   -0.18    8.79
  -2   9  13    0.86    7.70
  -2   9  12    5.34    7.76
   2   9 -12    4.30    8.21
   2   9 -11    0.72    8.41
  -2   9  11    1.66    7.58
   2   9 -10   -1.75    7.89
  -2   9  10   -1.21    7.04
  -2   9   9    0.57    7.24
   2   9  -9    4.62    7.22
  -2   9   8    2.30    6.53
   2   9  -8    1.36    7.38
  -2   9   7    4.81    6.76
  -2   9   7    3.78    7.37
   2   9  -7    2.29    7.74
  -2   9   6   -0.27    6.69
  -2   9   6    0.07    6.96
   2   9  -6    3.23    6.71
  -2   9   5    0.61    6.40
   2   9  -5    4.65    7.16
  -2   9   5   -1.01    7.53
  -2   9   4    3.47    7.48
   2   9  -4    3.66    6.72
  -2   9   4    2.97    6.09
  -2   9   3   -0.44    6.81
   2   9  -3    4.16    6.30
   2   9  -2    6.22    6.41
  -2   9   2    9.75    6.87
   2   9  -1    1.82    6.50
  -2   9   1    2.94    6.55
  -2   9   1    4.57    7.37
   2   9   0    8.99    6.53
  -2   9   0    4.05    7.14
  -2   9   0   -0.18    6.72
  -2   9  -1    2.06    6.92
   2   9   1    6.01    6.69
   2   9   1    1.28    6.43
  -2   9  -1   -0.67    6.58
   2   9   2    3.65    6.63
  -2   9  -2    5.39    6.14
  -2   9  -2    7.17    6.80
   2   9   2    3.89    7.57
  -2   9  -3    6.96    6.45
   2   9   3    0.25    6.21
  -2   9  -3    5.32    6.75
   2   9   3    5.63    7.54
  -2   9  -4    4.49    6.51
   2   9   4    3.70    6.33
   2   9   4    2.25    7.35
  -2   9  -4   -1.61    7.67
  -2   9  -5    9.66    7.67
   2   9   5   10.03    6.43
  -2   9  -5    4.41    6.68
   2   9   5    7.35    7.48
  -2   9  -6    0.06    7.03
   2   9   6    2.03    7.66
  -2   9  -6    4.75    6.64
   2   9   6    6.51    6.29
  -2   9  -7   10.74    7.13
   2   9   7    6.39    6.86
  -2   9  -7    9.65    7.02
   2   9   8   -0.65    6.94
  -2   9  -8    6.69    7.00
  -2   9  -8   -2.79    7.78
  -2   9  -9    0.45    8.26
  -2   9  -9   -0.88    6.84
   2   9   9   -2.08    7.57
   2   9  10    2.43    7.09
  -2   9 -10    2.54    7.97
  -2   9 -11    0.17    7.68
  -2   9 -12   -0.42    7.42
   2   9  12   -0.97    7.63
  -2   9 -13    2.81    9.03
   2   9  13    9.67    8.69
   2   9  13    5.18    7.89
   2   9  14    3.04    8.69
  -2   9 -14    0.42    8.10
  -2   9 -15   -3.39    9.44
   2   9  15    1.56    8.32
   2   9  16    4.59    9.14
  -2   9 -16    1.36    9.22
   2   9  17   -1.43   10.74
  -2   9 -17   -0.32    9.00
   2   9  18    4.64    9.29
  -2   9 -19   -1.02    9.44
   2   9  19    3.95   10.93
  -2   9 -20    2.95    9.60
  -2  10  18    7.48   11.59
  -2  10  17   -0.60    9.98
   2  10 -16    1.93    9.71
  -2  10  16   -0.94   10.58
   2  10 -15   -1.93   10.60
  -2  10  15    3.99    9.22
  -2  10  14    4.98    9.12
   2  10 -14    2.65   10.32
  -2  10  13    2.14    8.61
   2  10 -13    3.37    8.86
   2  10 -12    7.32    9.38
  -2  10  12   -2.10    8.55
   2  10 -11    3.29    9.78
  -2  10  11    2.15    8.86
  -2  10  10   -3.15    8.43
   2  10 -10   -3.15    8.74
   2  10  -9   -0.15    7.70
  -2  10   9    1.38    8.31
   2  10  -8    3.01    8.16
  -2  10   8    2.94    8.27
  -2  10   7    0.51    7.84
   2  10  -7   -3.11    8.29
   2  10  -6    0.29    8.17
   2  10  -5    0.89    7.78
  -2  10   5    6.55    8.80
  -2  10   4   14.37    8.64
   2  10  -4    6.93    7.75
   2  10  -3    4.76    7.89
  -2  10   3    0.83    8.26
   2  10  -2    1.29    7.83
  -2  10   2    1.69    7.90
  -2  10   1    0.82    8.19
   2  10  -1    4.47    7.36
  -2  10   0    1.15    7.84
   2  10   0    7.42    7.47
   2  10   1    4.47    7.49
  -2  10  -1    9.67    8.48
  -2  10  -1    6.27    7.84
  -2  10  -2    4.30    8.78
  -2  10  -2   -2.39    7.35
   2  10   2   -1.03    7.46
  -2  10  -3    3.08    7.79
   2  10   3    3.14    7.22
   2  10   4    1.84    7.42
   2  10   4    0.56    8.66
  -2  10  -4    1.13    8.04
  -2  10  -4   -1.59    7.93
   2  10   5   -1.49    7.80
  -2  10  -5    1.86    8.71
  -2  10  -6    4.70    7.58
   2  10   6   -4.18    8.10
   2  10   7   -1.34    8.71
  -2  10  -7    0.23    8.24
   2  10   8    6.49    8.15
  -2  10  -8    9.66    9.04
  -2  10  -9    6.98    9.49
   2  10   9   -0.53    8.64
  -2  10 -10    0.81    9.28
   2  10  10    3.84    8.67
  -2  10 -11    0.04    8.61
   2  10  11    9.28    8.82
   2  10  12    6.64    9.12
  -2  10 -12    0.65    9.22
  -2  10 -13   -1.74   10.01
  -2  10 -14   -0.17    9.18
  -2  10 -15   -0.91    9.66
  -2  10 -16    2.95   10.65
  -2  11  13    2.36   10.62
   2  11 -12    5.54   10.89
  -2  11  12   -2.58   10.39
   2  11 -11    2.95   10.12
  -2  11  11    5.44   10.62
   2  11 -10    0.33    9.59
   2  11  -8    2.66    9.45
   2  11  -7    3.90    9.35
   2  11  -5    1.84    8.91
  -2  11   4    5.97    9.48
   2  11  -4    0.45    9.14
  -2  11   3   -3.25    9.47
   2  11  -3   -3.44    8.58
  -2  11   2    3.49    9.41
  -2  11   1    0.51    8.90
   2  11  -1   -1.04    8.65
   2  11   0    3.28    9.07
   2  11   1   -2.24    9.22
   2  11   2    3.67    9.25
  -2  11  -3   -2.12   10.18
  -2  11  -4    2.74    9.30
  -2  11  -5   -1.35    9.96
  -2  11  -6    2.27    9.40
  -2  11  -7    2.90    9.27
   2  11   8   -1.09    9.82
  -2  11  -8    4.50    9.81
  -2  11  -9    1.24    9.93
   2  11  10    0.15   10.64
  -2  11 -10   -3.38    9.70
   2  12  -5   -1.75   11.21
   2  12  -4   -1.46   10.77
   2  12  -2    2.00   11.29
   2  12  -1    3.01   10.53
   2  12   0   -1.89   11.43
  -3   0  32   -1.42   10.99
  -3   0  31   -1.65   10.12
  -3   0  27   10.81    8.88
  -3   0  26   -2.34    8.06
  -3   0  25    0.89    7.25
   3   0 -25   -3.05    6.78
   3   0 -24    4.47    6.22
  -3   0  24    1.09    7.39
   3   0 -23   16.56    6.45
  -3   0  23   22.05    8.04
  -3   0  22    1.98    6.41
  -3   0  21   93.81    9.00
   3   0 -21   93.01    8.43
   3   0 -20   -1.99    6.11
  -3   0  19  333.60   12.80
   3   0 -19  341.09   11.82
  -3   0  18   -3.98    6.78
   3   0 -18    3.16    5.40
  -3   0  17   79.98    7.54
   3   0 -17   96.21    7.85
  -3   0  16   -3.18    6.44
  -3   0  15  232.50   10.18
  -3   0  14    4.03    4.85
  -3   0  13    7.60    4.77
  -3   0  12    5.19    4.75
  -3   0  11   26.97    5.92
  -3   0  10    1.83    4.51
  -3   0   9 1138.62   15.90
  -3   0   6   -0.22    3.00
   3   0  -5    6.33    2.24
  -3   0   5    7.27    3.28
  -3   0   5    0.00    1.99
   3   0  -4    0.20    2.24
  -3   0   4    0.97    3.19
   3   0  -3  556.08    6.23
  -3   0   3  558.51    7.22
  -3   0   2   -1.70    3.24
   3   0  -2   -1.44    2.78
  -3   0   1 1455.45   11.16
   3   0  -1 1430.54   10.66
  -3   0   0    1.06    3.65
   3   0   0   -1.92    3.56
  -3   0  -1 1249.38   11.56
   3   0   1 1238.94   11.63
   3   0   6    1.24    2.61
   3   0   7    8.93    2.74
   3   0   8    0.41    2.63
  -3   0  -8   -1.06    1.87
   3   0   9   22.75    3.23
  -3   0  -9   25.94    2.30
   3   0  10    0.56    2.89
  -3   0 -10    0.09    1.85
   3   0  11   19.23    3.52
  -3   0 -11   17.18    2.31
  -3   0 -12   -0.68    2.11
   3   0  12   -1.18    3.23
  -3   0 -13   18.38    2.55
   3   0  13   13.79    3.69
  -3   0 -14    0.68    2.25
   3   0  14    0.98    3.45
  -3   0 -15    2.22    2.55
   3   0  15    2.87    3.91
  -3   0 -16    0.04    2.57
   3   0  16    0.20    3.92
  -3   0 -17    3.65    2.72
   3   0  17    2.52    4.15
   3   0  18   -0.58    4.42
   3   0  19    2.85    4.66
   3   0  20    1.75    4.90
   3   0  21   -0.68    5.11
   3   0  22    2.37    5.23
   3   0  23    2.70    5.48
   3   0  26    9.16    9.55
   3   0  27    5.63    9.51
   3   0  28    3.01   10.41
   3   0  29    2.52   10.78
   3   0  30    2.48   11.43
  -3   1  32    2.12   10.79
  -3   1  31   -2.39   10.33
  -3  -1  30   -2.89    9.23
  -3   1  29   -0.37    8.92
  -3  -1  29   -2.01    8.65
  -3  -1  28    3.60    8.51
  -3   1  27   -3.70    8.25
  -3  -1  27    1.31    7.86
  -3   1  26    1.15    7.71
  -3  -1  26    0.35    7.67
   3   1 -26    4.84    6.97
   3   1 -25   -2.88    6.69
  -3   1  25    4.51    7.13
  -3  -1  25    6.83    7.32
   3  -1 -24    7.46    6.15
   3   1 -24   -0.56    6.26
  -3  -1  24    8.13    7.67
  -3   1  24   -2.45    7.10
   3   1 -23   -2.86    6.36
  -3  -1  23    6.32    6.64
  -3   1  23    0.05    6.32
   3  -1 -23    4.18    5.79
   3   1 -22    0.33    6.15
  -3   1  22    4.14    6.57
   3  -1 -22    5.04    6.04
  -3  -1  22    6.06    7.02
   3   1 -21    2.40    5.81
   3  -1 -21    0.07    5.68
  -3  -1  21    3.27    6.50
   3   1 -20   10.67    6.12
  -3   1  20   14.06    6.59
  -3  -1  20    9.35    6.61
  -3  -1  19    6.64    6.32
   3   1 -19    8.43    5.78
  -3   1  19   11.31    6.82
  -3   1  18   -0.69    6.34
   3   1 -18   -1.65    5.41
  -3  -1  18   -0.02    6.46
   3   1 -17   -0.48    5.20
  -3   1  17   11.86    6.16
  -3  -1  17    5.45    6.02
  -3   1  16   55.32    6.97
   3   1 -16   40.24    6.12
  -3  -1  16   47.99    6.72
   3   1 -15    7.96    5.09
  -3   1  15    8.98    5.16
  -3  -1  15    8.80    6.29
   3   1 -14    5.56    4.88
  -3   1  14    1.62    4.98
  -3  -1  14    6.34    6.07
   3   1 -13    6.53    4.59
  -3   1  13    8.78    5.65
  -3  -1  13    3.65    6.31
   3   1 -12  161.15    7.37
  -3   1  12  143.73    8.19
  -3  -1  12  149.45    8.58
  -3   1  11  163.43    7.61
  -3   1  10  147.07    7.53
  -3   1   9    1.36    1.14
  -3   1   9   -0.12    3.95
  -3   1   8   84.59    6.32
  -3   1   8   90.34    5.26
  -3   1   7    7.71    3.25
  -3   1   7   12.29    4.99
   3   1  -6  249.83    5.89
  -3   1   6  255.77    7.00
  -3   1   6  250.63    7.75
  -3   1   5  336.34    8.39
  -3   1   5  339.56    7.63
   3   1  -5  330.31    4.33
   3   1  -5  339.97    6.63
   3   1  -4  165.36    5.26
   3   1  -4  150.21    2.93
  -3   1   4  155.99    5.57
  -3  -1   4  160.16    3.13
   3   1  -3   62.83    2.37
   3  -1  -3   66.00    2.47
  -3   1   3   68.24    5.17
  -3  -1   3   68.70    2.49
   3   1  -3   61.23    4.26
   3   1  -2  770.22    9.46
  -3   1   2  782.29   10.35
  -3  -1   2  790.96    6.26
  -3   1   1   46.57    5.16
   3   1  -1   37.14    4.09
  -3  -1   1   42.54    3.09
   3   1   0   98.97    4.98
  -3   1   0  101.94    5.14
  -3   1  -1  925.40   11.52
   3   1   1  921.63   11.02
  -3   1  -2  233.74    7.61
   3   1   2  233.50    6.41
  -3   1  -3   -0.95    5.24
   3   1   3   -2.59    4.07
   3   1   4  156.50    6.46
  -3   1  -4  141.18    3.34
   3   1   5   85.77    5.67
   3   1   5   94.54    4.76
  -3   1  -5   90.57    4.28
   3   1   6   67.50    4.32
  -3   1  -6   70.37    3.85
   3   1   6   71.35    5.60
   3   1   7    0.58    3.01
  -3   1  -7    0.15    2.52
   3  -1   7    3.03    1.90
   3   1   7    2.67    3.74
   3  -1   8    1.33    1.99
   3   1   8    1.40    2.91
   3   1   8    1.20    3.76
  -3   1  -8    0.38    2.56
   3   1   9   59.53    4.65
   3  -1   9   59.38    3.25
   3   1   9   62.18    6.14
  -3   1  -9   52.68    3.70
   3   1  10  224.53    7.40
   3  -1  10  223.75    5.63
   3   1  10  210.98    8.81
  -3   1 -10  209.18    5.88
   3   1  11   24.65    4.30
  -3   1 -11   19.30    3.26
   3  -1  11   19.91    3.00
   3   1  11   25.32    5.94
   3  -1  12   14.62    3.19
  -3   1 -12   15.53    3.28
   3   1  12   17.70    4.29
   3   1  12   22.80    6.08
   3  -1  13   63.38    4.35
   3   1  13   67.66    6.70
   3   1  13   53.54    5.42
  -3   1 -13   63.82    4.41
   3   1  14   18.51    4.69
  -3  -1 -14   27.40    1.38
  -3   1 -14   29.16    3.87
   3  -1  14   23.47    3.81
   3   1  14   20.86    5.84
   3   1  15    1.54    4.32
  -3   1 -15   -0.15    3.26
   3  -1  15   -0.49    3.45
   3   1  15   -1.68    5.66
  -3  -1 -15    0.29    1.11
   3   1  16    8.07    4.61
   3  -1  16    9.22    3.75
  -3   1 -16    7.15    3.42
   3   1  16    9.75    6.68
   3   1  17    3.59    4.62
   3  -1  17    3.96    3.71
  -3   1 -17    7.88    3.47
   3   1  17   -0.71    6.40
  -3   1 -18   -1.42    3.44
   3   1  18   -3.24    4.84
   3  -1  18    3.77    3.95
   3   1  18    3.20    6.85
   3   1  19    1.61    4.98
   3  -1  19    1.50    4.24
   3   1  19    1.28    6.41
   3  -1  20    1.00    4.16
   3   1  20    3.08    5.18
   3   1  20    2.99    7.13
   3   1  21    0.57    5.61
   3   1  21    3.80    7.53
   3   1  23    3.49    5.81
   3   1  23    0.87    7.76
   3   1  24   -1.21    6.37
   3   1  24    4.51    8.17
   3   1  25   -0.02    6.56
   3   1  26   -2.30    8.50
   3   1  27   -3.20    9.33
   3   1  28    0.14    9.60
   3   1  29   -1.80    9.98
   3  -1  30    0.23   11.82
   3  -1  31    4.97   12.14
  -3   2  30    4.98   10.12
  -3   2  29    3.36    9.07
  -3  -2  28   -2.32    8.53
  -3   2  28    4.05    9.77
  -3  -2  27    0.86    8.28
   3   2 -27    2.51    7.76
   3   2 -26    2.04    7.29
  -3   2  26   -3.07    8.01
  -3  -2  26    2.50    7.87
   3   2 -25    9.24    7.03
  -3   2  25    7.17    8.14
  -3  -2  25   14.03    7.33
  -3   2  24    0.85    8.01
  -3  -2  24   -0.06    7.32
   3   2 -24    1.94    6.82
   3   2 -23   27.10    7.51
   3  -2 -23   30.44    6.97
  -3   2  23   26.23    7.54
  -3  -2  23   27.31    7.83
  -3   2  22    4.29    7.34
   3   2 -22    9.70    6.71
  -3  -2  22    1.59    6.69
   3   2 -21   -0.14    6.20
  -3   2  21    1.05    7.30
  -3  -2  21    5.39    6.32
   3   2 -20   -1.96    5.71
  -3   2  20   -0.64    5.85
  -3  -2  20   -0.90    6.45
   3   2 -19   11.78    6.28
  -3   2  19   15.95    7.08
  -3  -2  19   17.19    7.09
  -3   2  18  184.48   10.38
  -3  -2  18  177.45   10.09
   3   2 -18  188.92   10.37
  -3   2  17  215.45   11.21
  -3   2  17  184.13    5.95
  -3  -2  17  197.59   10.34
   3   2 -17  196.05    9.80
  -3   2  16   28.33    3.44
   3   2 -16   32.57    6.57
  -3   2  16   29.00    6.84
  -3  -2  16   32.64    7.13
  -3   2  15    2.91    2.59
   3   2 -15   -0.67    5.01
  -3   2  15   -4.04    5.85
   3   2 -14   -0.42    5.28
  -3   2  14   -2.54    6.10
  -3   2  14    0.54    2.33
  -3   2  13  124.38    8.05
  -3   2  13  130.08    3.73
   3   2 -13  135.93    8.05
   3   2 -12   73.24    6.47
  -3   2  12   69.50    2.59
  -3   2  12   72.63    7.10
   3   2 -11  242.04    8.62
  -3   2  11  242.90    9.31
  -3   2  11  246.74    3.73
   3   2 -10  205.61    7.86
  -3   2  10  199.84    2.82
  -3   2  10  202.85    8.39
  -3   2   9  441.95   11.01
   3   2  -9  416.64   10.19
  -3   2   9  448.62   10.59
   3   2  -8   44.96    5.22
  -3   2   8   39.19    4.56
  -3   2   8   43.12    5.24
  -3   2   7   23.99    3.92
   3   2  -7   26.53    4.92
  -3   2   7   28.26    4.85
   3   2  -7   26.65    1.55
   3   2  -6  168.19    6.68
  -3   2   6  186.75    6.78
  -3   2   6  181.35    6.85
   3   2  -6  184.37    6.38
  -3   2   5  155.83    5.88
   3   2  -5  156.89    5.77
  -3   2   5  151.57    6.09
   3   2  -5  144.66    5.93
   3   2  -4   24.08    3.62
   3  -2  -4   27.58    1.75
   3   2  -4   22.74    3.97
  -3   2   4   26.43    4.03
  -3   2   4   20.94    3.71
   3   2  -3   36.84    4.46
  -3   2   3   39.03    4.06
  -3   2   3   35.53    4.84
   3   2  -3   41.51    4.59
  -3   2   2    2.91    4.46
   3   2  -2    2.14    3.54
  -3   2   2    2.81    3.18
   3   2  -2    0.52    3.46
   3   2  -1  152.49    6.24
  -3   2   1  151.55    6.66
   3   2  -1  165.08    5.49
  -3   2   1  148.26    4.57
   3   2   0   24.39    3.19
  -3   2   0   20.11    2.83
  -3   2   0   25.35    4.99
   3   2   0   18.18    4.52
   3   2   1  704.22    8.54
   3   2   1  715.69   11.07
  -3   2  -1  698.99   11.14
  -3   2  -1  680.42    6.70
  -3   2  -2  270.56    3.78
   3   2   2  281.10    7.63
  -3   2  -2  279.50    7.99
   3   2   2  286.24    5.46
  -3   2  -3  108.61    6.03
   3   2   3  110.10    5.13
   3   2   3  110.59    3.43
  -3   2  -3  110.62    5.68
  -3   2  -4   89.28    5.54
   3   2   4   88.36    2.80
   3   2   4   84.47    5.04
  -3   2  -4   90.47    5.07
  -3   2  -5   21.67    3.65
   3   2   5   20.84    4.15
   3   2   5   25.49    4.64
  -3   2  -5   20.03    5.04
   3   2   5   18.39    1.41
  -3   2  -6  234.40    8.36
   3   2   6  204.37    7.42
   3   2   6  219.39    7.35
  -3   2  -6  212.96    6.58
   3   2   7  142.90    6.95
  -3   2  -7  139.12    7.21
  -3   2  -7  124.43    5.61
   3   2   7  139.60    6.29
   3   2   8   12.63    3.89
   3   2   8    9.42    4.18
  -3   2  -8    6.07    3.44
   3  -2   9    8.75    1.41
   3   2   9    8.68    3.60
   3   2   9    8.65    4.73
  -3   2  -9   10.21    3.49
   3   2  10   13.04    4.40
  -3   2 -10    8.98    3.40
   3  -2  10    8.51    1.79
   3   2  10    7.19    4.84
   3  -2  11  107.97    3.69
  -3   2 -11  103.30    5.64
   3   2  11  113.76    7.37
   3   2  11  101.51    6.72
   3   2  12   74.46    6.60
   3   2  12   84.45    6.24
   3  -2  12   82.06    3.65
  -3   2 -12   82.70    5.45
  -3   2 -13   49.68    4.87
   3   2  13   59.39    6.61
   3  -2  13   54.72    3.61
   3   2  13   60.73    6.20
  -3   2 -14   39.14    4.65
   3  -2  14   38.20    3.54
   3   2  14   40.11    6.59
   3   2  14   34.95    5.88
   3  -2  15   15.74    3.21
  -3   2 -15    9.56    4.07
   3   2  15   11.89    5.21
   3   2  15   15.44    6.13
  -3   2 -16   -0.87    3.91
   3  -2  16    1.47    3.10
   3   2  16    5.88    5.04
   3   2  16    0.50    5.40
   3  -2  17   13.34    3.58
   3   2  17   16.06    5.31
   3   2  17   17.06    5.97
  -3   2 -17   15.65    4.41
  -3   2 -18    5.22    4.14
   3   2  18   -0.57    5.27
   3   2  18    3.53    5.77
  -3   2 -19    3.75    4.43
   3   2  19    3.67    5.45
   3   2  19    6.61    6.43
   3   2  20   -0.40    5.50
   3   2  20    3.60    6.21
   3   2  21    6.12    5.71
   3   2  21    9.65    6.64
   3   2  22    4.42    6.47
   3   2  22    2.14    6.48
   3   2  23    0.77    7.06
   3   2  23    4.38    6.32
   3   2  24    0.85    6.95
   3   2  24    0.40    7.58
   3   2  25   -3.73    7.53
   3   2  25   -2.14    7.82
   3   2  26   -1.91    7.62
   3   2  26    0.52    8.51
   3   2  27   -2.52    7.98
   3   2  27   -0.49    8.87
   3   2  28    2.33    9.81
  -3   3  30    5.01   10.36
  -3   3  29   -2.86    9.56
   3   3 -28    7.57    8.44
  -3   3  28    2.31    9.53
  -3   3  27    2.09    9.13
   3   3 -27    2.82    8.01
   3   3 -26    2.54    8.04
   3   3 -25    0.10    7.70
  -3   3  25   -0.76    8.45
  -3  -3  25   14.36    7.97
  -3   3  24    7.18    8.57
   3   3 -24    5.42    7.37
  -3  -3  24   -1.74    7.27
  -3   3  23   -4.07    6.96
   3   3 -23    9.48    7.11
  -3  -3  23    0.78    7.07
   3   3 -22    5.60    6.02
  -3   3  22    6.00    7.59
  -3  -3  22    4.61    6.81
   3   3 -21    2.15    6.47
  -3   3  21   -0.31    6.90
  -3  -3  21    5.24    6.60
  -3   3  20    1.83    6.04
   3   3 -20    3.69    5.73
  -3  -3  20    2.70    6.62
  -3   3  19    0.23    6.67
   3   3 -19    9.47    5.96
  -3  -3  19   10.45    6.83
   3   3 -18   10.92    6.22
  -3   3  18   21.98    7.33
  -3  -3  18   11.78    6.83
  -3   3  17   15.03    6.94
   3   3 -17   13.44    6.26
  -3  -3  17   12.30    6.92
  -3   3  16   35.84    6.77
   3   3 -16   29.99    6.54
   3   3 -15    2.90    5.49
  -3   3  15    5.18    5.47
  -3   3  15    3.95    2.46
   3   3 -14    3.63    5.67
  -3   3  14    1.38    2.15
  -3   3  14    2.54    5.65
  -3   3  13  155.82    9.01
  -3   3  13  126.15    3.79
   3   3 -13  129.15    8.71
  -3   3  12   48.63    2.51
  -3   3  12   49.65    6.70
   3   3 -12   52.67    6.02
   3   3 -11   52.17    6.63
  -3   3  11   44.75    6.09
  -3   3  11   39.86    2.25
  -3   3  10   45.99    2.21
  -3   3  10   45.41    5.51
   3   3 -10   52.88    5.54
  -3   3  10   42.35    5.11
  -3   3   9   46.15    2.19
   3   3  -9   48.67    2.49
  -3   3   9   44.43    4.85
   3   3  -9   45.06    5.65
  -3   3   9   47.48    5.72
   3   3  -8   10.30    1.34
   3   3  -8    8.57    4.87
  -3   3   8    9.11    4.58
  -3   3   8   10.19    4.52
  -3   3   7    6.19    3.49
   3   3  -7    4.43    3.72
  -3   3   7   -0.04    3.93
   3   3  -6    8.00    3.78
   3   3  -6    9.50    4.65
  -3   3   6   13.64    3.94
  -3   3   6    7.69    3.94
   3   3  -5  219.13    7.68
  -3   3   5  210.54    7.71
  -3   3   5  205.24    7.08
   3   3  -5  217.73    7.69
  -3   3   4   53.11    4.48
  -3   3   4   58.10    5.21
   3   3  -4   55.77    4.83
   3   3  -4   55.20    5.07
  -3   3   3   83.76    4.67
   3   3  -3   91.66    5.82
   3   3  -3   96.06    5.49
  -3  -3   3   84.75    1.82
  -3   3   3   80.35    5.81
  -3   3   2  427.15   10.08
  -3   3   2  452.11    8.04
   3   3  -2  438.10    9.69
  -3  -3   2  430.97    4.81
   3   3  -2  452.56    9.22
  -3   3   1    3.68    4.34
  -3   3   1    1.33    2.53
   3   3  -1    4.47    3.37
   3   3  -1    3.90    3.95
   3   3   0    7.94    3.07
  -3   3   0    6.02    2.36
   3   3   0    7.44    4.08
  -3   3   0    6.11    4.36
  -3   3  -1    4.22    4.20
  -3   3  -1    3.61    4.51
   3   3   1    0.64    4.00
   3   3   1    2.44    2.89
  -3   3  -1    2.39    1.92
   3   3   2    2.01    2.65
  -3   3  -2    2.36    1.51
  -3   3  -2    3.63    3.68
   3   3   2    2.44    3.08
  -3   3  -2    2.53    3.67
   3   3   3  217.45    5.46
  -3   3  -3  215.58    7.77
   3   3   3  216.86    7.32
  -3   3  -3  209.34    2.93
  -3   3  -3  218.98    7.33
   3   3   4   11.32    2.27
  -3   3  -4   11.58    4.02
  -3   3  -4   16.08    4.27
   3   3   4   11.65    3.95
   3   3   5    0.71    1.90
  -3   3  -5    1.98    4.85
   3   3   5   -0.83    4.29
   3   3   5    0.28    3.12
  -3   3  -5    2.99    3.63
  -3   3  -6   72.50    5.39
   3   3   6   64.88    2.68
   3   3   6   67.04    5.35
  -3   3  -6   67.76    5.77
   3   3   6   76.97    5.84
  -3   3  -7   41.63    6.10
   3   3   7   39.85    4.80
   3   3   7   43.47    2.01
  -3   3  -7   35.56    4.35
   3   3   7   44.86    5.45
  -3   3  -8  116.78    7.20
  -3   3  -8  115.06    6.44
   3   3   8  111.57    6.53
   3   3   8  122.18    7.00
  -3   3  -9   58.96    7.04
   3   3   9   42.40    5.64
  -3   3  -9   41.51    5.03
   3   3   9   43.86    5.14
   3   3  10   58.55    5.76
  -3   3 -10   65.58    7.14
   3   3  10   42.55    5.74
  -3   3 -10   59.69    5.40
  -3   3 -11   42.44    5.09
  -3   3 -11   45.22    6.91
   3   3  11   38.35    5.71
   3   3  11   42.74    5.51
  -3   3 -12  169.99    8.02
   3   3  12  187.09    9.08
   3   3  12  173.37    8.90
  -3   3 -12  199.31    9.52
   3  -3  12  178.50    3.21
   3  -3  13    0.65    1.63
   3   3  13   -3.14    5.40
  -3   3 -13    0.45    4.39
   3   3  13    2.96    4.62
   3   3  14   -1.29    4.71
  -3   3 -14    1.35    4.24
   3  -3  14    0.75    2.01
   3   3  14    2.68    5.31
   3   3  15   61.81    7.21
  -3   3 -15   65.70    6.28
   3   3  15   81.18    7.54
   3   3  16    3.67    5.62
  -3   3 -16    4.78    4.75
   3   3  16    1.05    5.19
  -3   3 -17   13.97    5.08
   3   3  17   10.06    5.98
   3   3  17   14.03    5.95
  -3   3 -18   -0.41    4.95
   3   3  18    1.11    5.42
   3   3  18   -0.76    5.94
  -3   3 -19    0.17    4.82
   3   3  19    7.38    5.89
   3   3  19    0.72    5.99
  -3   3 -20    4.01    5.16
   3   3  20    9.87    5.96
   3   3  20    9.96    6.10
   3   3  21    2.28    6.29
  -3   3 -21    0.27    5.10
   3   3  21    5.54    6.82
   3   3  22   -2.21    7.13
   3   3  22   -0.55    6.80
   3   3  23   -0.43    6.99
   3   3  23    2.24    7.02
   3   3  24    2.28    8.02
   3   3  24    5.31    7.54
   3   3  25    1.88    8.58
   3   3  25   -0.09    7.50
   3   3  26    4.68    7.99
   3   3  26    0.16    8.28
   3   3  27   -1.45    9.04
   3   3  28   -3.29    9.60
  -3   4  29    3.41   10.48
   3   4 -29    6.58    9.28
  -3   4  28   10.87    9.17
   3   4 -28    6.76    9.37
  -3   4  27    0.94    9.10
   3   4 -27    6.49    8.37
   3   4 -26    4.93    8.41
   3   4 -25    6.21    7.79
  -3   4  24    2.22    7.34
   3   4 -24    0.02    7.96
  -3   4  23   12.22    7.70
  -3  -4  23    4.42    6.95
   3   4 -23    6.68    7.17
  -3   4  22    6.66    6.74
   3   4 -22    9.15    7.01
  -3  -4  22   11.49    7.02
  -3   4  21    3.79    6.93
  -3  -4  21   -3.90    6.76
   3   4 -21   -0.52    6.92
   3   4 -20   -1.67    7.08
  -3   4  20   -2.01    7.00
  -3  -4  20    2.49    6.68
   3   4 -19    6.69    6.82
  -3  -4  19   -1.60    6.82
   3   4 -18   22.76    7.34
  -3  -4  18   28.59    7.40
  -3   4  18   24.29    6.37
   3   4 -17    4.56    6.23
  -3   4  17    3.46    6.34
  -3   4  16  159.06   10.43
   3   4 -16  129.86    9.06
   3   4 -15   14.04    6.50
  -3   4  15    7.88    5.56
   3   4 -15    7.47    4.07
   3   4 -14  100.66    5.20
  -3   4  14  105.07    8.81
   3   4 -14   99.55    7.93
   3   4 -13   -1.23    5.80
  -3   4  13   -0.42    4.99
  -3   4  13    1.34    2.39
   3   4 -13   -1.53    3.35
   3   4 -12    4.18    5.28
  -3   4  12    4.57    5.62
  -3   4  12    0.32    2.35
   3   4 -12    3.05    2.84
   3   4 -11   10.04    2.52
   3   4 -11    9.83    5.02
  -3   4  11    7.74    2.42
  -3   4  11    9.62    6.15
  -3   4  10   87.33    3.84
  -3   4  10  108.19    7.72
   3   4 -10   96.61    3.28
  -3   4  10   96.41    7.10
   3   4 -10   95.34    7.37
  -3   4   9   18.19    5.16
   3   4  -9   12.65    5.64
   3   4  -9   16.82    1.84
  -3   4   9   14.49    2.66
  -3   4   9   16.56    5.77
  -3   4   8   99.15    6.72
  -3   4   8   95.79    6.53
   3   4  -8   88.93    6.60
   3   4  -8   92.97    2.46
  -3   4   7  246.21    9.01
   3   4  -7  228.97    3.21
  -3   4   7  245.61    8.72
   3   4  -7  246.29    9.52
   3   4  -6    6.05    1.12
   3   4  -6    6.82    4.77
   3   4  -6    8.55    4.12
  -3   4   6    5.68    3.89
  -3   4   6    8.07    4.14
   3   4  -5   14.80    4.59
   3   4  -5   10.20    4.60
  -3   4   5   15.85    5.10
  -3   4   5   20.64    4.37
  -3   4   4   10.64    3.71
   3   4  -4    7.59    4.74
  -3   4   4    9.76    4.41
   3   4  -4   10.97    4.36
  -3   4   3  251.52    8.94
  -3   4   3  244.42    7.25
   3   4  -3  249.47    8.96
   3   4  -3  254.08    8.54
  -3   4   2  379.02    8.25
   3   4  -2  374.88   10.28
   3   4  -2  397.44    9.91
  -3   4   2  385.95   10.23
  -3   4   1  340.26    9.72
   3   4  -1  341.83    9.72
  -3   4   1  351.90    7.61
   3   4  -1  345.54    9.02
   3   4   0  442.09   10.90
  -3   4   0  451.14   11.12
  -3   4   0  440.70    7.77
   3   4   0  451.53    9.73
  -3   4   0  435.94   11.14
  -3   4  -1    9.72    3.72
  -3   4  -1    7.22    4.67
  -3   4  -1    7.03    2.36
   3   4   1    8.76    4.07
   3   4   1    6.58    3.32
  -3   4  -2  566.23   12.62
  -3   4  -2  565.22   12.07
   3   4   2  570.13   10.04
   3   4   2  567.89   12.44
  -3   4  -2  567.36    7.31
  -3   4  -3   30.21    5.12
   3   4   3   26.31    4.80
  -3   4  -3   29.20    2.14
  -3   4  -3   27.53    4.32
   3   4   3   26.86    3.44
   3   4   4    1.61    2.75
  -3   4  -4    0.63    3.79
   3   4   4   -1.37    4.10
   3  -4   4    1.14    1.61
  -3   4  -4    0.99    4.55
  -3   4  -5  102.33    6.41
  -3   4  -5  105.28    6.49
   3   4   5  103.41    6.77
   3   4   5   95.92    4.35
   3   4   5  103.76    7.24
  -3   4  -6   30.55    5.44
   3   4   6   27.27    5.42
  -3   4  -6   35.54    5.90
   3   4   6   33.74    4.90
   3   4   6   30.12    3.05
  -3   4  -7   17.68    4.89
   3   4   7   22.67    5.46
  -3   4  -7   17.10    5.92
   3   4   7   19.00    5.04
   3   4   7   16.41    2.68
  -3   4  -8   67.77    6.74
   3   4   8   58.30    5.81
  -3   4  -8   53.67    5.67
   3   4   8   50.91    6.31
   3   4   9   64.17    6.69
  -3   4  -9   63.03    7.05
   3   4   9   54.79    5.99
  -3   4  -9   47.15    6.03
  -3   4 -10   99.95    8.33
   3   4  10   95.79    6.97
  -3   4 -10   97.22    6.63
   3   4  10   95.51    7.55
  -3   4 -11    4.95    4.82
   3   4  11    2.44    5.32
   3   4  11    1.98    4.76
  -3   4 -11   -2.28    6.40
  -3   4 -12   10.90    5.21
  -3   4 -12   10.04    6.83
   3   4  12   17.01    5.38
   3   4  12   11.06    4.81
   3   4  13   64.80    7.20
  -3   4 -13   80.93    8.44
   3   4  13   59.99    6.87
  -3   4 -13   64.47    6.80
  -3   4 -14  101.37    9.15
   3   4  14  101.68    7.65
  -3   4 -14   98.26    7.41
   3   4  14   93.56    8.02
  -3   4 -15    5.85    5.21
   3   4  15   10.04    5.34
  -3   4 -15    9.39    6.59
   3   4  15    5.88    5.25
  -3   4 -16    1.51    4.95
   3   4  16    6.96    6.13
  -3   4 -16   -0.10    6.82
   3   4  16   -0.33    5.62
  -3   4 -17    2.52    5.25
   3   4  17    5.06    5.64
  -3   4 -17    1.80    7.24
   3   4  17   -1.85    6.34
   3   4  18    7.67    6.88
  -3   4 -18   12.10    5.88
  -3   4 -18    9.50    6.72
   3   4  18   17.42    6.07
  -3   4 -19    1.30    5.25
  -3   4 -19    2.14    7.18
   3   4  19   -3.35    7.21
   3   4  19    0.69    5.98
   3   4  20    2.56    6.34
  -3   4 -20    0.90    5.71
  -3   4 -20   -0.19    8.34
   3   4  20   -1.44    7.14
  -3   4 -21    6.15    5.99
  -3   4 -21   -1.53    8.54
   3   4  21    4.64    7.39
   3   4  21    8.03    6.81
  -3   4 -22    3.09    8.39
   3   4  22    3.31    7.55
   3   4  22    0.61    7.36
  -3   4 -22    0.27    6.21
   3   4  23    2.00    7.28
  -3   4 -23    9.99    9.14
   3   4  23    2.19    7.27
   3   4  24    4.07    8.57
   3   4  24    3.85    7.82
  -3   4 -24   -0.21    9.65
   3   4  25   -1.26    8.33
  -3   4 -25    0.47   10.41
   3   4  26   -1.73    9.10
  -3   4 -26    3.55   10.86
  -3   4 -27   -1.10   11.46
   3   4  27    6.28    9.89
  -3   4 -29    0.44   12.92
   3   5 -30    4.76   10.33
   3   5 -29   10.06   10.13
  -3   5  28    1.74   10.14
   3   5 -27   -3.75    9.50
  -3   5  27   -1.96    8.81
  -3   5  26   -2.08    8.95
   3   5 -26    2.98    8.84
   3   5 -25    4.05    8.62
  -3   5  25    4.79    8.64
  -3   5  24   -2.41    8.18
   3   5 -23   -2.99    8.52
  -3   5  23    5.88    7.88
   3   5 -22    3.47    7.95
  -3   5  22   -0.94    7.87
  -3   5  21   -1.25    8.15
   3   5 -21    6.42    7.84
   3   5 -20    7.43    7.64
  -3   5  20    1.71    7.83
  -3  -5  20   13.11    7.18
   3   5 -19    2.32    6.40
  -3   5  19    0.12    6.39
  -3  -5  19    0.96    7.06
  -3   5  18    3.78    6.90
   3   5 -18    1.41    6.65
   3   5 -17   12.10    7.09
  -3   5  17   12.68    6.13
   3   5 -16    3.63    5.82
  -3   5  16    0.54    6.84
   3   5 -15   28.96    7.32
  -3   5  15   20.74    6.79
   3   5 -14   14.59    6.88
  -3   5  14   12.92    5.67
  -3   5  13   78.81    7.45
   3   5 -13   72.12    8.37
   3   5 -12   22.09    7.09
  -3   5  12   20.20    5.88
  -3   5  12   21.56    3.55
  -3   5  11    6.57    6.47
   3   5 -11   -0.96    6.02
  -3   5  11    1.26    5.66
  -3   5  11    1.00    3.02
  -3   5  10    2.66    5.95
   3   5 -10    1.14    4.76
  -3   5  10    4.68    4.67
  -3   5  10    0.00    3.03
  -3   5   9   30.72    5.83
   3   5  -9   25.74    2.37
   3   5  -9   30.46    6.41
  -3   5   9   29.54    6.51
  -3   5   8   58.22    7.26
   3   5  -8   51.97    2.62
  -3   5   8   58.76    6.45
   3   5  -8   56.22    6.58
   3   5  -7    3.40    4.77
   3   5  -7    4.42    1.80
  -3   5   7    4.44    5.02
  -3   5   7    3.25    4.29
   3   5  -6   18.39    5.38
   3   5  -6   14.83    2.17
  -3   5   6   19.30    4.77
   3   5  -6   17.91    5.91
  -3   5   6   15.55    5.38
   3   5  -5    6.11    4.65
   3   5  -5   -1.78    4.45
  -3   5   5    3.90    5.17
  -3   5   5    0.73    4.07
  -3   5   4   32.43    4.43
   3   5  -4   36.93    5.95
  -3   5   4   26.21    5.84
   3   5  -4   44.58    5.94
   3   5  -3    4.79    4.35
  -3   5   3    3.44    3.48
   3   5  -3    3.25    5.34
  -3   5   3    8.40    4.40
   3   5  -2   14.79    5.02
  -3   5   2   10.69    4.62
  -3   5   2   12.13    3.59
   3   5  -2    9.47    3.99
  -3   5   1   59.79    4.41
   3   5  -1   53.31    5.62
  -3   5   1   52.17    6.38
   3   5  -1   57.89    5.23
   3   5   0   49.82    5.80
   3   5   0   33.11    4.80
  -3   5   0   44.17    5.42
  -3   5   0   36.89    5.86
  -3   5   0   43.20    3.81
  -3   5  -1    0.38    4.86
   3   5   1    1.73    3.68
  -3   5  -1    2.94    2.63
  -3   5  -1    0.07    4.80
   3   5   1    5.68    4.52
  -3   5  -2    0.18    2.47
   3   5   2    3.29    4.09
   3   5   2   -1.84    3.60
  -3   5  -2   -1.84    5.16
  -3   5  -2   -1.99    4.21
  -3   5  -3    5.68    4.75
   3   5   3    8.51    3.73
  -3   5  -3    3.54    5.23
   3   5   3    1.73    4.64
   3   5   4    1.66    3.45
  -3   5  -4    5.70    4.56
   3   5   4    6.01    4.71
  -3   5  -4    0.02    4.59
  -3   5  -5    2.52    5.15
  -3   5  -5    4.48    4.88
   3   5   5    1.34    4.92
   3   5   5    4.28    3.27
  -3   5  -6   18.69    5.51
   3   5   6   11.50    5.49
   3   5   6   20.94    5.57
  -3   5  -6   14.01    5.84
   3   5   6   17.28    3.38
  -3   5  -7   46.90    5.94
  -3   5  -7   47.47    6.46
   3   5   7   43.58    3.97
   3   5   7   42.03    6.22
   3   5   7   37.32    6.37
   3   5   8   27.23    5.92
   3   5   8   21.20    5.53
   3   5   8   26.10    3.53
  -3   5  -8   31.90    5.58
  -3   5  -8   26.97    6.17
  -3   5  -9   -2.49    5.50
   3   5   9   -0.33    4.49
   3   5   9    1.56    4.90
  -3   5  -9    1.00    5.40
   3   5  10   -1.61    5.17
  -3   5 -10    5.46    5.93
  -3   5 -10   -0.93    4.80
   3   5  10    2.73    4.66
  -3   5 -11  138.48    9.32
   3   5  11  143.61    8.66
   3   5  11  137.54    9.61
  -3   5 -11  126.32    8.51
   3   5  12   48.38    6.89
   3   5  12   51.40    6.47
  -3   5 -12   46.29    6.98
  -3   5 -12   51.36    6.58
  -3   5 -13    5.83    5.94
  -3   5 -13    4.99    4.90
   3   5  13    6.15    5.48
   3   5  13    1.32    5.37
   3   5  14   24.21    6.65
   3   5  14   24.89    5.91
  -3   5 -14   30.71    6.69
  -3   5 -14   24.98    6.90
   3   5  15    7.04    5.62
   3   5  15    4.12    5.34
  -3   5 -15   -1.98    5.36
  -3   5 -15    0.00    6.84
   3   5  16    1.08    6.40
   3   5  16    2.56    5.62
  -3   5 -16   -1.89    5.78
  -3   5 -16    5.44    6.84
  -3   5 -17   -0.58    7.76
  -3   5 -17    1.91    6.12
   3   5  17   -3.30    6.28
   3   5  17    4.00    5.81
  -3   5 -18   -0.08    6.27
  -3   5 -18    5.42    7.81
   3   5  18    4.11    7.22
   3   5  18    4.69    6.23
  -3   5 -19    0.66    8.02
   3   5  19    3.40    6.97
   3   5  19   -0.25    6.38
  -3   5 -19   -1.57    6.08
  -3   5 -20    8.39    6.63
   3   5  20   11.07    7.10
  -3   5 -20   12.82    8.18
   3   5  20    7.61    7.19
   3   5  21    1.45    7.35
  -3   5 -21    4.87    6.62
   3   5  21    0.81    7.23
  -3   5 -21    2.98    8.70
   3   5  22    5.78    7.85
  -3   5 -22    3.35    6.96
  -3   5 -22    6.16    8.83
   3   5  22    3.53    7.36
   3   5  23   10.25    8.63
  -3   5 -23    3.11    9.60
   3   5  23    1.84    7.88
   3   5  24   -3.43    8.52
  -3   5 -24   -2.16   10.66
  -3   5 -25    4.71   11.12
   3   5  25   -0.49    9.35
   3   5  26    5.38    9.65
  -3   5 -26    2.08   11.84
   3   5  27    4.12   10.61
   3   6 -28   -0.44   10.26
   3   6 -27    3.83    9.59
  -3   6  27   -1.13   11.56
  -3   6  26   -0.39   10.89
   3   6 -26   -2.70    9.95
   3   6 -25    3.42    9.49
  -3   6  25    3.01   10.12
  -3   6  24   -0.15    8.36
   3   6 -24    2.11    9.46
   3   6 -23    3.03    8.59
  -3   6  22   -0.42    8.84
  -3   6  21   -1.51    7.49
   3   6 -21   -1.58    7.73
   3   6 -20    2.08    7.69
  -3   6  20    1.13    8.15
   3   6 -19    2.50    7.74
  -3   6  19    4.18    6.64
  -3   6  18   29.20    8.66
   3   6 -18   35.33    8.33
   3   6 -17    4.24    6.30
  -3   6  17    8.79    7.61
   3   6 -16   12.50    7.20
  -3   6  16    9.07    7.03
   3   6 -15   -1.52    6.80
  -3   6  15    1.49    6.30
   3   6 -14    0.21    6.66
  -3   6  14    1.07    6.48
  -3   6  13    2.99    6.10
   3   6 -12   10.92    6.56
  -3   6  12    5.83    5.30
  -3   6  11    7.07    5.73
  -3   6  11    5.35    6.45
   3   6 -11    6.03    5.10
  -3   6  10    8.23    5.78
  -3   6  10    0.64    6.19
   3   6 -10    6.94    6.17
   3   6  -9    1.50    5.65
  -3   6   9    3.32    6.39
  -3   6   9    1.88    5.43
  -3   6   8  134.75    8.69
  -3   6   8  126.95    8.09
   3   6  -8  149.31    9.11
  -3   6   7   44.41    6.14
   3   6  -7   45.88    6.78
  -3   6   7   49.93    6.96
   3   6  -6   41.83    3.49
   3   6  -6   39.24    6.65
  -3   6   6   35.92    6.88
  -3   6   6   41.14    5.86
   3   6  -5   33.22    5.52
   3   6  -5   34.66    7.06
  -3   6   5   36.17    6.61
  -3   6   5   28.07    5.22
  -3   6   4  104.52    8.33
   3   6  -4  107.19    8.17
  -3   6   4   98.62    6.60
   3   6  -4  110.89    7.66
  -3   6   3   15.99    4.46
   3   6  -3   12.97    4.84
   3   6  -3   11.02    5.82
  -3   6   3   18.69    6.03
   3   6  -2    7.63    5.04
  -3   6   2   -1.64    5.24
   3   6  -2    1.73    5.68
  -3   6   2    4.08    3.93
   3   6  -1    2.65    4.31
  -3   6   1    4.78    3.48
   3   6  -1    4.64    5.08
  -3   6   1    3.08    4.62
   3   6   0   48.98    7.00
  -3   6   0   50.31    6.15
  -3   6   0   52.26    6.89
   3   6   0   47.58    5.75
  -3   6   0   45.78    4.65
   3   6   1    0.65    4.31
   3   6   1    0.76    5.37
  -3   6  -1    1.23    4.86
  -3   6  -1   -2.01    4.91
  -3   6  -1    0.26    3.32
  -3   6  -2   18.35    5.88
   3   6   2   16.57    4.51
   3   6   2   15.74    5.26
  -3   6  -2   18.61    5.59
  -3   6  -3  184.41    9.35
   3   6   3  179.27    9.58
  -3   6  -3  174.96    9.64
   3   6   3  179.50    7.93
   3   6   4   24.09    4.55
   3   6   4   19.77    5.82
  -3   6  -4   22.67    5.51
  -3   6  -4   28.35    6.75
   3   6   5   -0.51    3.94
  -3   6  -5    1.48    5.43
   3   6   5    0.68    4.89
  -3   6  -5    3.49    5.83
  -3   6  -6   13.10    6.19
   3   6   6    9.31    5.11
   3   6   6   15.98    4.24
  -3   6  -6   19.39    6.35
  -3   6  -7   50.43    6.80
   3   6   7   51.96    6.78
   3   6   7   43.80    4.87
  -3   6  -7   40.87    6.86
   3   6   8   33.22    4.49
   3   6   8   44.06    6.53
  -3   6  -8   48.94    7.00
   3   6   8   49.08    6.37
  -3   6  -8   32.07    6.38
   3   6   9    8.54    5.34
  -3   6  -9    7.41    5.65
  -3   6  -9    6.19    5.55
   3   6   9   12.37    5.67
   3   6  10   15.94    6.05
   3   6  10   13.30    5.87
  -3   6 -10   19.08    5.85
  -3   6 -10   16.42    6.57
   3   6  11    4.71    6.56
  -3   6 -11    0.73    6.08
   3   6  11    0.05    5.54
  -3   6 -11    1.61    5.95
  -3   6 -12    7.24    6.28
   3   6  12    5.12    5.54
   3   6  12    5.50    5.94
  -3   6 -12    3.56    5.74
  -3   6 -13   11.96    6.59
  -3   6 -13    9.80    5.91
   3   6  13    4.27    5.71
   3   6  13    8.12    6.18
  -3   6 -14   -2.60    6.32
  -3   6 -14   -2.23    6.38
   3   6  14    0.19    5.61
   3   6  14    0.78    5.84
   3   6  15    8.04    6.62
  -3   6 -15    8.14    6.02
  -3   6 -15   13.75    6.99
   3   6  15    7.67    6.11
  -3   6 -16   12.07    6.99
  -3   6 -16    8.80    7.31
   3   6  16   10.33    6.22
   3   6  16   13.18    7.60
   3   6  17   -2.51    6.48
  -3   6 -17   -1.47    7.02
  -3   6 -17   -0.77    7.24
   3   6  17   -1.65    6.43
  -3   6 -18    1.17    7.02
   3   6  18    1.96    7.80
   3   6  18    0.38    6.69
  -3   6 -18    3.19    7.43
  -3   6 -19    2.10    7.10
  -3   6 -19    2.34    7.91
   3   6  19   -0.96    7.20
   3   6  19    5.73    7.71
  -3   6 -20   -3.57    7.33
   3   6  20    2.10    7.45
   3   6  20    2.60    7.12
  -3   6 -20   -2.45    8.38
  -3   6 -21   -0.41    7.48
   3   6  21   -0.37    7.54
  -3   6 -21   -0.36    8.93
   3   6  21   -2.74    7.72
  -3   6 -22    4.51    9.26
   3   6  22   -1.46    7.96
   3   6  23    5.41    8.68
  -3   6 -23    1.91    9.81
   3   6  26    1.30    9.72
   3   7 -26   -1.39   10.42
   3   7 -25    3.77    9.73
  -3   7  25    3.89   11.08
   3   7 -24    3.23    9.48
  -3   7  24    4.87    9.66
  -3   7  23   -0.42    9.25
   3   7 -23    5.79    9.84
   3   7 -22    0.50    8.75
  -3   7  22    4.57    8.69
   3   7 -21    1.40    8.67
  -3   7  21    2.43    9.10
   3   7 -20    2.66    8.38
  -3   7  20    1.53    7.83
   3   7 -19   12.56    8.29
  -3   7  19   10.06    7.78
   3   7 -18    2.92    7.17
  -3   7  18   -0.14    8.14
  -3   7  17    0.97    7.97
   3   7 -17    1.43    7.87
   3   7 -16    3.41    7.53
  -3   7  16    1.57    7.13
   3   7 -15    0.15    7.49
  -3   7  15   -2.66    6.61
  -3   7  14    4.87    6.94
   3   7 -14    0.98    7.22
   3   7 -13    4.08    6.46
  -3   7  13   -0.93    5.96
   3   7 -12   17.04    6.87
  -3   7  12   18.11    7.20
   3   7 -11    6.05    6.50
  -3   7  11    2.29    6.32
   3   7 -10    3.74    6.47
  -3   7  10    5.28    6.25
  -3   7  10    3.47    7.03
  -3   7   9    1.37    7.01
  -3   7   9    0.82    5.41
   3   7  -9   -2.76    5.59
   3   7  -8    1.39    5.13
  -3   7   8    5.80    6.04
  -3   7   8    3.13    5.51
  -3   7   7   -0.82    6.15
  -3   7   7   -1.13    5.20
   3   7  -7    5.29    5.68
   3   7  -6    0.53    6.10
  -3   7   6    5.55    6.35
  -3   7   6    0.96    5.00
  -3   7   5    5.78    4.78
  -3   7   5    2.51    5.57
   3   7  -5    4.17    5.17
   3   7  -4   -2.19    5.04
   3   7  -4   -3.49    5.24
  -3   7   4    7.10    6.24
  -3   7   4    0.10    4.58
  -3   7   3    0.05    4.48
   3   7  -3    5.68    5.02
  -3   7   3    2.51    5.86
   3   7  -3    0.16    5.66
   3   7  -2    8.24    5.50
  -3   7   2   -0.29    4.14
   3   7  -2    7.21    5.95
  -3   7   2    5.74    5.70
   3   7  -1    0.12    4.87
  -3   7   1    1.03    3.92
   3   7  -1    1.48    5.85
  -3   7   1    2.67    5.95
  -3   7   0   12.37    6.67
  -3   7   0   19.90    4.52
   3   7   0   18.50    6.52
   3   7   0    9.89    5.33
  -3   7   0   11.01    5.44
   3   7   1   78.24    8.09
  -3   7  -1   66.06    7.88
   3   7   1   74.24    7.06
  -3   7  -1   80.59    7.89
  -3   7  -2   63.79    7.13
   3   7   2   67.88    7.22
   3   7   2   59.25    6.59
  -3   7  -2   62.65    8.35
   3   7   3   68.64    7.71
  -3   7  -3   78.49    8.07
  -3   7  -3   72.11    8.58
   3   7   3   95.28    7.28
   3   7   4    1.94    6.21
   3   7   4    1.12    4.65
  -3   7  -4    1.97    5.23
  -3   7  -4    0.88    6.31
   3   7   5    5.24    5.31
  -3   7  -5   -1.42    5.35
   3   7   5   -0.52    4.30
  -3   7  -5   -1.03    6.32
  -3   7  -6    5.04    6.04
   3   7   6    8.36    6.24
   3   7   6    6.45    4.66
  -3   7  -6   10.64    6.15
   3   7   7    0.87    5.83
  -3   7  -7    2.02    6.10
  -3   7  -7    2.00    6.07
   3   7   7    0.57    4.49
   3   7   8   -2.62    5.68
  -3   7  -8    4.43    5.85
  -3   7  -8   -0.63    5.79
  -3   7  -9    4.02    6.74
   3   7   9   -0.19    5.64
  -3   7  -9    8.84    5.92
   3   7  10    2.24    6.73
  -3   7 -10    1.50    5.96
   3   7  10    2.19    5.82
  -3   7 -10   -2.97    6.83
   3   7  11    5.29    6.82
  -3   7 -11    2.26    5.94
   3   7  11    3.35    6.27
  -3   7 -11    1.97    6.84
  -3   7 -12    0.25    6.85
   3   7  12   13.29    7.51
  -3   7 -12    3.35    6.70
   3   7  12    2.28    6.01
   3   7  13    7.53    7.10
   3   7  13   -0.92    6.48
  -3   7 -13   -0.42    6.90
  -3   7 -13    0.75    6.07
  -3   7 -14    3.50    7.44
   3   7  14    4.19    7.24
   3   7  14   -0.35    6.13
  -3   7 -14   -0.04    7.11
  -3   7 -15    1.65    6.54
   3   7  15   -2.24    6.87
  -3   7 -15   -0.84    6.91
  -3   7 -16    3.42    7.16
   3   7  16   -1.95    7.92
  -3   7 -16   -0.25    7.17
   3   7  16   -1.23    6.77
  -3   7 -17    6.74    7.62
   3   7  17    1.50    7.19
   3   7  17    0.15    7.43
  -3   7 -17   -3.50    7.60
  -3   7 -18   -0.23    7.82
   3   7  18    0.66    7.33
   3   7  18   -1.93    8.76
  -3   7 -18    3.35    8.31
   3   7  19    0.75    8.58
   3   7  19   -0.30    7.60
  -3   7 -19   -1.69    8.15
  -3   7 -19    4.36    8.79
  -3   7 -20    1.62    9.28
   3   7  20    3.21    8.06
  -3   7 -20   -2.22    7.97
   3   7  20   -2.54    8.10
  -3   7 -21   -1.93    8.69
   3   7  21   -0.62    8.48
  -3   7 -22    2.74    9.19
   3   7  22    6.53    8.83
  -3   7 -23   -3.51    9.24
   3   7  23   -3.19    9.29
   3   7  24    2.38   10.28
   3   8 -23    8.34   10.69
  -3   8  23   -3.08   10.80
   3   8 -22   10.60   10.46
  -3   8  22    5.58    9.63
  -3   8  21    6.66    9.15
   3   8 -21    1.77    9.40
   3   8 -20    1.35    9.16
  -3   8  20    4.02    9.46
   3   8 -19    4.41    9.69
  -3   8  19    3.03    9.26
   3   8 -18    4.48    8.72
  -3   8  18   -0.13    8.96
  -3   8  17    2.54    7.94
   3   8 -17   -2.76    8.49
   3   8 -16    3.64    7.35
  -3   8  16    4.67    7.68
   3   8 -15   -3.74    7.75
  -3   8  15   -3.18    8.09
   3   8 -14   -0.55    8.11
  -3   8  14    2.93    7.02
   3   8 -13   -2.34    7.69
  -3   8  13   -2.59    7.23
   3   8 -12    1.47    6.59
  -3   8  12    0.53    7.28
  -3   8  11    1.65    7.00
   3   8 -11    1.67    6.78
   3   8 -10    0.86    7.12
  -3   8  10   -2.08    7.54
  -3   8  10    1.80    6.18
  -3   8   9    1.72    7.19
   3   8  -9   -3.25    6.99
  -3   8   9    1.78    6.31
   3   8  -8    6.64    6.88
  -3   8   8    8.23    6.97
  -3   8   8   11.25    6.01
  -3   8   7    3.84    6.53
   3   8  -7    2.05    6.86
  -3   8   7    2.70    5.60
   3   8  -6    3.38    5.69
  -3   8   6   -1.04    6.63
  -3   8   6    3.42    5.63
   3   8  -5    4.69    6.61
  -3   8   5   -0.10    5.46
  -3   8   5   -2.12    7.24
  -3   8   4   15.73    7.18
   3   8  -4   24.21    6.60
  -3   8   4   17.17    5.81
  -3   8   3    8.35    5.08
   3   8  -3    6.31    5.79
  -3   8   3    1.00    6.53
   3   8  -3   -0.03    7.08
   3   8  -2    1.72    5.96
   3   8  -2    1.65    6.78
  -3   8   2   -0.45    6.33
  -3   8   2    2.18    4.91
   3   8  -1   -0.71    5.78
  -3   8   1    0.49    5.65
  -3   8   1   -0.24    4.65
   3   8   0    1.67    5.93
   3   8   0    3.48    6.87
  -3   8   0    0.10    5.91
  -3   8  -1   11.05    6.60
   3   8   1   20.43    6.02
   3   8   1    9.76    6.79
  -3   8  -1   13.60    6.17
   3   8   2   -2.19    5.31
  -3   8  -2    3.64    6.77
   3   8   2    0.72    6.85
  -3   8  -2    0.96    6.02
  -3   8  -3    3.24    6.73
   3   8   3    2.81    5.89
  -3   8  -3   -0.59    6.46
   3   8   3    0.73    5.36
  -3   8  -4   19.10    7.01
   3   8   4   11.51    5.71
   3   8   4   17.02    7.01
  -3   8  -4   15.97    6.48
  -3   8  -5    3.96    5.72
   3   8   5    7.43    6.92
   3   8   5    4.63    5.38
  -3   8  -5    7.47    6.12
  -3   8  -6    5.33    7.27
   3   8   6    8.79    6.96
   3   8   6    6.36    5.42
  -3   8  -6    4.48    6.00
  -3   8  -7    9.41    6.46
   3   8   7   10.17    6.84
  -3   8  -7   10.19    6.60
  -3   8  -8    5.32    6.51
   3   8   8    3.77    6.94
  -3   8  -8    3.88    6.42
  -3   8  -9    2.06    7.15
   3   8   9   -0.27    7.23
  -3   8  -9    2.32    6.34
  -3   8 -10   -1.86    6.53
  -3   8 -10    8.31    7.56
   3   8  10   -0.42    6.38
  -3   8 -11    5.13    7.13
   3   8  11    6.51    6.99
  -3   8 -11    4.01    7.17
  -3   8 -12   -0.82    7.31
  -3   8 -12    4.46    6.61
   3   8  12    4.62    6.60
   3   8  12    1.65    7.49
   3   8  13    4.44    7.34
  -3   8 -13    1.24    7.40
  -3   8 -13    5.39    7.84
   3   8  13    1.86    7.77
   3   8  14    0.76    7.48
   3   8  14    1.66    8.23
  -3   8 -14    5.18    7.91
  -3   8 -14   -1.29    7.67
   3   8  15    1.43    7.90
   3   8  15   -1.12    7.67
  -3   8 -15    4.65    7.88
  -3   8 -15    1.89    8.64
   3   8  16   -1.63    7.94
   3   8  16    0.69    7.83
  -3   8 -16    0.78    8.39
  -3   8 -16    3.55    7.51
   3   8  17    5.72    9.45
   3   8  17   -2.37    8.13
  -3   8 -17    1.47    7.87
  -3   8 -18   -0.72    8.16
   3   8  18    1.48    8.60
   3   8  18    1.97    8.46
  -3   8 -19    4.77    8.57
   3   8  19   -0.03    9.56
   3   8  20   -1.05   10.20
  -3   8 -20   -3.07    8.83
   3   8  21    2.84    9.53
  -3   8 -21    3.84   10.36
  -3   8 -22    1.56    9.74
   3   8  22    7.84   10.03
  -3   8 -23    0.62    9.89
  -3   9  20    6.62   10.13
   3   9 -20   -0.06   10.34
   3   9 -19    4.05   10.35
  -3   9  19    2.01   10.00
   3   9 -18    2.13   10.51
  -3   9  17    0.20    8.82
   3   9 -17   10.47   10.14
   3   9 -16   -3.30   10.27
  -3   9  16   -1.95    9.30
  -3   9  15    0.56    8.39
   3   9 -14   -2.29    8.23
  -3   9  14    0.52    8.82
  -3   9  13    3.76    8.11
   3   9 -13    1.07    8.27
  -3   9  12   -1.42    7.85
   3   9 -12    6.81    8.08
   3   9 -11    5.35    8.14
  -3   9  11    2.15    7.70
   3   9 -10    1.54    7.15
  -3   9  10   -0.37    7.55
  -3   9   9    1.53    7.44
   3   9  -9   -1.65    7.16
  -3   9   9   -2.86    8.81
   3   9  -8    1.73    7.24
  -3   9   8    6.30    7.04
  -3   9   8    3.38    7.27
   3   9  -7    2.49    7.31
  -3   9   7    2.91    6.53
  -3   9   7   -1.80    7.62
  -3   9   6    1.12    8.13
  -3   9   6    2.14    6.45
   3   9  -6    0.56    7.43
   3   9  -5   -3.21    6.60
  -3   9   5    2.64    7.89
  -3   9   5   -0.12    6.02
  -3   9   4    0.71    6.00
   3   9  -4   -2.06    6.69
  -3   9   4   -2.73    6.81
   3   9  -3    2.24    6.89
  -3   9   3    1.21    6.67
   3   9  -2    2.36    6.52
  -3   9   2   -3.50    7.46
   3   9  -1   14.87    6.86
  -3   9   1   17.92    8.04
   3   9  -1   14.21    7.35
   3   9   0   17.99    7.01
  -3   9   0   20.92    7.49
   3   9   0   14.58    7.87
   3   9   1   17.93    7.08
  -3   9  -1   12.61    7.07
   3   9   1    9.33    8.20
  -3   9  -2   -2.90    7.26
   3   9   2   11.24    7.87
  -3   9  -2    3.24    7.20
   3   9   2    1.37    6.35
  -3   9  -3    0.15    7.80
   3   9   3    2.89    7.49
  -3   9  -3   -3.29    7.05
   3   9   3   -0.69    6.21
  -3   9  -4   -2.09    8.00
   3   9   4    1.92    7.23
  -3   9  -4    0.35    6.83
   3   9   4    0.31    6.15
  -3   9  -5    1.43    6.61
   3   9   5    4.21    7.65
  -3   9  -5   -1.22    7.32
  -3   9  -6   -2.82    8.25
   3   9   6    7.35    8.17
  -3   9  -6   -1.02    7.21
   3   9   7    1.54    7.30
  -3   9  -7    1.61    7.33
   3   9   8   -1.20    7.42
  -3   9  -8   -2.01    6.92
  -3   9  -8   -1.84    7.48
   3   9   9    6.32    7.92
  -3   9  -9    4.83    7.29
  -3   9  -9   -1.29    7.58
  -3   9 -10   -2.02    7.47
   3   9  10   -1.45    7.58
  -3   9 -10   -2.88    7.52
  -3   9 -11    1.02    8.18
   3   9  11    4.03    8.01
  -3   9 -11    1.36    7.70
  -3   9 -12    4.13    8.86
  -3   9 -12    1.40    8.01
   3   9  12    3.33    7.65
   3   9  13    8.75    8.33
  -3   9 -13    3.52    8.07
  -3   9 -14    5.18    9.00
   3   9  14   -3.80    8.57
   3   9  15   -0.85    8.74
  -3   9 -15   -0.58    8.78
  -3   9 -16    7.54    9.17
   3   9  16    6.89    9.10
  -3   9 -17   -0.37   10.14
  -3   9 -18   -1.34   10.39
  -3   9 -19    5.31   10.45
  -3   9 -20    6.43   10.64
  -3  10  18    5.05   11.24
  -3  10  17    2.55   10.43
  -3  10  16   -2.35   10.61
   3  10 -16    9.49   11.53
   3  10 -15    1.79   10.06
  -3  10  15    6.20    9.79
   3  10 -14    5.55    9.25
  -3  10  14    8.02    9.23
   3  10 -13    2.03   10.29
  -3  10  13    8.52    8.81
   3  10 -12    5.57    8.75
   3  10 -11    5.03    9.46
   3  10 -10    2.35    9.40
  -3  10  10    2.03    8.21
   3  10  -9   -2.33    9.44
  -3  10   9   -0.63    8.53
  -3  10   8   -2.83    8.35
   3  10  -8    1.29    9.21
   3  10  -7    3.19    8.33
  -3  10   7    0.25    8.58
   3  10  -6   -1.48    7.73
  -3  10   6    6.01    8.99
  -3  10   5    4.96    8.21
   3  10  -5   -0.80    8.59
   3  10  -4    2.73    7.25
  -3  10   4    1.00    8.81
   3  10  -3    0.92    7.59
  -3  10   3    2.82    7.92
   3  10  -2    0.76    7.33
  -3  10   2    1.11    8.31
  -3  10   1    2.14    7.81
   3  10  -1    0.40    7.39
  -3  10   0    0.46    8.07
   3  10   0    3.29    7.83
  -3  10  -1   -2.08    7.72
   3  10   2    1.74    8.34
  -3  10  -2    5.87    7.84
   3  10   3    4.40    7.89
  -3  10  -3    2.30    8.26
   3  10   3    6.36    8.35
  -3  10  -3    2.65    8.18
  -3  10  -4   -1.39    9.18
   3  10   4   12.73    9.05
  -3  10  -4    3.60    7.79
  -3  10  -5    1.19    8.55
   3  10   5   -0.91    8.74
  -3  10  -5   -1.38    8.27
   3  10   6   13.24    8.54
  -3  10  -6    2.66    8.35
  -3  10  -6   10.71    8.62
  -3  10  -7    2.66    9.56
   3  10   7    5.61    8.84
  -3  10  -7   -1.69    8.62
   3  10   8    2.30    8.89
  -3  10  -9   -1.53    9.77
   3  10   9    3.09    8.72
  -3  10 -10    0.25    9.95
   3  10  11    4.80    8.88
  -3  10 -12    0.78    8.94
   3  10  12   -0.62    9.15
  -3  10 -13   -3.11   10.68
   3  10  13   -0.75   10.19
  -3  10 -14   -3.42    9.65
  -3  10 -15   -0.15   10.49
  -3  11  14    1.89   10.95
  -3  11  13    2.28   10.81
   3  11  -9    2.98   11.02
   3  11  -8   -1.23    9.89
   3  11  -6    1.62    9.26
  -3  11   6    3.93    9.80
   3  11  -5    3.82    9.44
  -3  11   5   -0.11   10.38
  -3  11   4    5.82    9.87
   3  11  -4    2.78    8.83
  -3  11   3   -1.70    9.36
   3  11  -3   -3.59    9.14
   3  11  -2    9.32    9.14
  -3  11   2   -3.79    9.17
  -3  11   1    4.40    9.66
   3  11  -1    2.64    8.57
  -3  11   0    2.54   10.04
   3  11   0   -0.13    8.95
   3  11   1   -0.26    9.35
  -3  11  -1    2.54   10.05
  -3  11  -2   10.81    9.23
  -3  11  -5    4.73   10.11
   3  11   5   -1.02   10.18
   3  11   6   -1.62   10.56
  -3  11  -6    0.00   10.43
  -3  11  -7    5.51    9.96
   3  11   7   -2.54    9.81
   3  11   8   -3.54   10.10
  -3  11  -9   -3.43   10.26
   3  11   9    0.65   10.62
   3  11  10   -0.35   10.70
   3  11  11    6.86   10.99
   3  12  -4    2.62   10.22
   3  12  -3   -0.42   10.35
   3  12  -2    7.02   10.73
  -4   0  32    1.64   10.57
  -4   0  31   -2.33   10.31
  -4   0  30    1.07   10.64
  -4   0  29    0.90    9.14
  -4   0  28    2.97    8.83
  -4   0  27   -0.77    8.88
   4   0 -26   16.20    7.49
  -4   0  26   19.32    9.05
  -4   0  25    3.64    7.32
   4   0 -24    2.15    6.41
  -4   0  24    6.92    7.87
  -4   0  23    0.87    7.73
   4   0 -23   -0.43    6.39
  -4   0  22   -0.23    6.65
   4   0 -22   -2.03    6.52
   4   0 -21    4.92    5.97
  -4   0  21    1.76    7.33
   4   0 -20   82.71    8.47
  -4   0  20   77.04    8.97
   4   0 -19   -3.81    6.08
  -4   0  19    3.14    6.94
  -4   0  18    1.27    6.52
  -4   0  17    2.15    6.95
  -4   0  16   25.47    6.69
  -4   0  15    1.12    5.68
  -4   0  14   71.23    7.51
  -4   0  13   -3.04    5.56
  -4   0  12   24.92    6.08
  -4   0  11   -2.90    6.46
  -4   0   8 4084.05   23.21
  -4   0   7    1.15    2.82
  -4   0   6   11.19    2.84
   4   0  -6    7.66    2.04
   4   0  -5    0.51    1.92
  -4   0   5   -0.03    2.72
  -4   0   4   55.13    3.62
   4   0  -4   56.61    3.01
  -4   0   3    1.57    3.11
   4   0  -3    1.41    2.50
   4   0  -2 1221.58   10.96
  -4   0   2 1256.28   11.77
  -4   0   1    2.29    3.70
   4   0  -1    1.89    3.29
   4   0   0  196.80    5.78
  -4   0   0  188.31    6.04
  -4   0  -1    0.69    4.32
   4   0   1   -0.70    3.94
   4   0   2  152.66    6.31
   4   0   3    1.95    4.38
   4   0   9    2.33    2.88
   4   0  10   35.95    3.83
   4   0  11    0.46    3.22
   4   0  12  258.66    7.79
   4   0  13    0.10    3.66
   4   0  14    2.20    3.81
  -4   0 -14   -0.42    2.27
  -4   0 -15   -0.72    2.37
   4   0  15    2.74    3.99
   4   0  16   69.96    5.92
   4   0  17   -3.82    4.42
   4   0  18    1.80    4.48
   4   0  19   -0.41    4.58
   4   0  20   -1.21    4.76
   4   0  21    0.67    4.79
   4   0  24    4.81    8.71
   4   0  25    8.34    9.10
   4   0  26   -2.91   10.16
   4   0  28   -1.89   11.18
   4   0  29    2.00   10.66
   4   0  30   -3.90   12.24
   4   0  31    1.70   12.24
  -4   1  31   -0.35   10.83
  -4  -1  30   -3.35    9.59
  -4   1  29   -2.23    9.87
  -4  -1  29    7.90    9.33
  -4   1  28   11.36    9.81
  -4  -1  28    1.49    8.85
  -4  -1  27    5.85    8.83
  -4   1  27    2.90    8.98
   4   1 -27    2.85    7.48
  -4   1  26    4.33    8.55
   4   1 -26   -0.37    7.54
  -4  -1  26    0.10    8.25
   4   1 -25    5.56    7.37
   4  -1 -25    0.11    6.80
  -4   1  25   -2.77    8.44
  -4  -1  25    8.06    7.98
   4  -1 -24    9.75    7.14
   4   1 -24   11.12    7.26
  -4   1  24   18.62    8.17
  -4  -1  24   11.23    8.13
   4  -1 -23    0.81    6.66
  -4   1  23    2.30    7.53
  -4  -1  23    3.52    7.25
   4   1 -23   -0.70    6.65
   4  -1 -22   13.36    6.77
  -4   1  22   11.05    7.23
  -4  -1  22   16.26    7.88
   4   1 -22   13.49    6.52
  -4  -1  21   -0.62    7.29
   4   1 -21   -0.91    6.42
  -4   1  21   -2.05    6.35
   4   1 -20   56.89    7.75
  -4   1  20   48.01    7.63
   4   1 -19    4.67    5.55
  -4   1  19   -2.54    6.03
  -4  -1  19    0.35    6.37
   4   1 -18   12.66    5.89
  -4   1  18   17.17    6.78
  -4  -1  18   18.93    6.53
   4   1 -17   28.98    6.67
  -4   1  17   20.72    7.19
  -4  -1  17   25.69    7.49
   4   1 -16  243.99   10.90
  -4   1  16  214.51   11.26
  -4  -1  16  206.35   11.17
  -4   1  15  601.67   15.49
  -4  -1  15  605.96   15.59
   4   1 -15  588.00   15.06
   4   1 -14    6.87    6.14
  -4   1  14   -3.75    5.91
  -4  -1  14   -2.52    6.68
  -4   1  13   21.03    6.64
  -4   1  12   69.43    6.33
  -4   1  12    0.00    2.96
  -4   1  11   71.96    7.22
  -4   1  11   59.03    1.83
  -4   1  10   54.10    6.41
  -4   1   9  112.45    6.68
  -4   1   9  106.23    5.65
  -4   1   8   22.91    4.02
  -4   1   8   24.20    4.70
  -4   1   7  452.79    9.18
  -4   1   7  437.23   10.53
   4   1  -7  449.18    7.84
  -4   1   6   94.04    4.93
   4   1  -6   95.85    4.31
  -4  -1   6   95.26    3.26
   4   1  -5  104.96    4.44
   4  -1  -5   95.04    2.08
  -4  -1   5  101.08    3.16
  -4   1   5   91.09    4.76
  -4  -1   4   81.24    2.98
   4   1  -4   73.92    4.00
   4  -1  -4   75.84    2.50
  -4   1   4   73.70    4.64
  -4   1   3  545.18    9.34
  -4  -1   3  555.20    6.42
   4  -1  -3  545.51    6.19
   4   1  -3  545.42    8.72
  -4  -1   2   69.79    3.24
   4   1  -2   73.34    4.41
   4  -1  -2   64.24    3.43
  -4   1   2   63.55    4.50
   4   1  -1    4.13    3.56
  -4  -1   1    2.83    2.91
  -4   1   1    1.67    4.10
  -4   1   0   13.40    4.24
   4   1   0   18.59    3.79
  -4   1  -1    7.73    4.16
   4   1   1    6.31    3.41
  -4   1  -2   -2.90    4.65
   4   1   2    3.06    3.63
   4   1   3   24.95    4.44
  -4   1  -3   25.36    4.84
  -4   1  -4  149.17    6.65
   4   1   4  145.56    6.48
   4   1   5  710.43   12.08
   4   1   6   18.03    1.74
   4   1   6   22.36    4.76
   4   1   7   64.97    5.34
   4   1   7   62.92    1.93
   4   1   8   82.37    6.49
   4   1   8   93.49    5.46
   4   1   9  108.96    7.18
  -4   1  -9  112.22    4.93
   4   1   9  109.64    5.75
  -4   1 -10   13.03    3.12
   4   1  10    7.13    3.87
   4   1  10   18.90    5.89
   4  -1  10   12.51    2.77
  -4   1 -11    8.33    3.10
   4  -1  11    7.80    2.76
   4   1  11    4.86    3.79
   4   1  11    9.89    5.31
  -4   1 -12   49.60    4.05
   4   1  12   61.10    7.70
   4  -1  12   57.77    3.98
   4   1  12   53.88    5.15
   4  -1  13    2.30    3.00
   4   1  13    1.32    4.12
  -4   1 -13    3.39    2.98
   4   1  13    2.23    5.53
  -4   1 -14   23.15    3.65
   4  -1  14   22.95    3.82
   4   1  14   18.10    4.80
   4   1  14   19.03    6.30
   4  -1  15   20.08    3.83
  -4   1 -15   17.51    3.72
   4   1  15   13.14    4.74
   4   1  15   18.39    6.17
  -4   1 -16   19.77    3.72
   4  -1  16   14.49    4.06
   4   1  16   14.34    4.96
   4   1  16   14.42    6.57
   4  -1  17    6.39    3.96
   4   1  17    8.77    4.75
  -4   1 -17    3.66    3.37
   4   1  17    6.43    7.10
   4  -1  18    9.13    4.02
   4   1  18    9.22    5.08
   4   1  18    6.54    6.47
   4   1  19   -2.01    5.20
   4   1  19   -1.00    7.31
   4   1  20   -0.23    5.38
   4   1  20   -1.38    6.76
   4   1  21    7.79    5.67
   4   1  21    1.98    7.31
   4   1  22    0.66    6.01
   4   1  22    3.20    8.08
   4   1  23   -0.98    6.23
   4   1  23    3.57    8.65
   4   1  24   -1.62    6.50
   4   1  24    0.06    8.66
   4   1  25   -2.25    9.00
   4   1  26    1.50    8.95
   4   1  27   -0.64    9.42
   4  -1  29   -3.15   11.38
   4   1  30    3.48   11.43
   4  -1  30   -2.29   12.78
  -4   2  31   -0.01   10.43
  -4   2  30   -2.47    9.51
  -4   2  29    1.17    9.16
  -4  -2  29    0.55    9.28
  -4   2  28    4.54    8.86
   4   2 -28    3.39    8.49
  -4   2  27   -0.34    9.58
  -4  -2  27    3.89    8.92
   4   2 -27    6.76    7.77
   4   2 -26    3.24    7.37
  -4   2  26   -3.15    8.83
  -4  -2  26    0.01    8.86
   4   2 -25    5.66    7.18
  -4  -2  25   10.01    8.28
  -4   2  25   12.67    8.05
   4   2 -24    7.60    6.71
   4  -2 -24    0.62    6.65
  -4   2  24   -1.23    7.46
  -4  -2  24   -1.21    7.45
  -4   2  23   -3.38    7.45
  -4  -2  23    0.36    7.46
   4   2 -22    1.23    6.93
  -4  -2  22   15.58    7.22
  -4   2  22   -2.55    7.92
  -4   2  21    1.63    6.97
  -4  -2  21    3.10    6.64
   4   2 -20    2.90    6.41
  -4   2  20    1.53    5.98
  -4  -2  20    1.64    7.09
  -4   2  19   29.72    7.62
  -4  -2  19   38.49    8.18
   4   2 -19   21.92    6.51
  -4   2  18    5.02    6.95
  -4  -2  18   -2.52    6.65
   4   2 -18    2.05    6.26
  -4   2  17   56.29    7.66
   4   2 -17   64.12    7.60
  -4  -2  17   55.71    8.76
   4   2 -16    3.63    5.40
  -4   2  16    3.97    5.91
  -4  -2  16    1.53    6.78
   4   2 -15   14.15    6.44
  -4   2  15   10.91    6.80
   4   2 -14    5.22    4.92
  -4   2  14    0.64    6.35
   4   2 -13    0.06    5.63
  -4   2  13   -0.50    4.99
  -4   2  12   76.18    7.38
   4   2 -12   79.49    7.32
  -4   2  11   45.04    6.82
   4   2 -11   43.98    5.56
  -4   2  11   44.95    5.45
   4   2 -10   40.82    6.02
  -4   2  10   37.47    6.17
  -4   2  10   48.15    5.60
   4   2  -9  217.68    8.85
  -4   2   9  206.42    8.42
  -4   2   9  215.40    8.10
   4   2  -8   20.54    1.62
   4   2  -8   17.04    5.25
   4   2  -8   25.66    3.88
  -4   2   8   19.20    4.47
  -4   2   8   21.19    4.50
  -4   2   7  259.35    8.21
  -4   2   7  251.10    8.36
   4   2  -7  255.36    8.73
   4   2  -7  255.36    7.51
  -4   2   6  552.17   11.03
   4   2  -6  521.82   10.92
  -4   2   6  544.29   10.97
   4   2  -6  542.04   10.06
   4   2  -5   -0.94    4.44
   4  -2  -5   -0.53    0.94
   4   2  -5   -0.23    3.05
  -4   2   5    1.24    4.03
  -4   2   5    1.47    4.28
   4   2  -4   19.90    3.90
   4   2  -4   12.11    3.35
  -4   2   4    8.27    4.12
  -4   2   4   13.49    3.77
  -4   2   3    0.00    3.44
   4   2  -3   -0.74    3.76
   4   2  -3   -0.76    3.08
  -4  -2   3    0.44    1.04
  -4   2   3    1.83    3.46
   4   2  -2  306.65    7.55
  -4   2   2  300.90    7.15
  -4   2   2  281.64    8.09
  -4  -2   2  296.30    4.22
   4   2  -2  291.45    7.76
   4   2  -1    6.41    3.56
  -4   2   1    2.09    4.44
   4   2  -1    4.97    3.38
  -4   2   1    4.06    3.22
   4   2   0   41.79    3.85
  -4   2   0   36.10    3.56
  -4   2   0   28.72    4.07
   4   2   0   30.59    4.39
   4   2   1    4.47    3.00
   4   2   1   10.63    3.99
  -4   2  -1    4.54    3.40
  -4   2  -1    6.61    2.83
  -4   2  -2  607.86   11.57
   4   2   2  619.75   11.20
   4   2   2  614.48    8.30
   4   2   3  179.49    4.65
  -4   2  -3  175.02    7.48
   4   2   3  178.33    6.51
   4   2   4   21.79    2.33
   4   2   4   23.85    4.64
  -4   2  -4   14.97    4.62
  -4   2  -5   59.44    5.38
   4   2   5   58.97    4.87
  -4   2  -5   58.19    1.80
   4   2   5   64.54    2.61
  -4   2  -6    4.90    3.31
  -4   2  -6    5.63    5.30
   4   2   6    2.28    1.08
  -4   2  -6    3.00    0.96
   4   2   6    3.69    4.27
  -4   2  -7   22.65    3.83
  -4   2  -7   19.82    1.31
   4   2   7   15.56    4.08
  -4   2  -7   23.69    5.00
  -4   2  -8  204.48    3.18
  -4   2  -8  227.05    7.33
  -4   2  -8  212.81    9.03
   4   2   8  230.60    9.03
   4   2   8  223.97    8.25
  -4   2  -9    1.72    3.58
   4   2   9    1.67    4.22
  -4   2  -9    1.47    1.73
   4   2   9    1.60    4.87
   4   2  10  176.09    8.25
  -4   2 -10  161.42    6.62
   4   2  10  171.86    7.68
   4   2  11   29.71    5.19
   4   2  11   39.40    6.27
  -4   2 -11   36.17    4.34
   4   2  12   69.05    7.29
  -4   2 -12   77.54    5.48
   4   2  12   59.32    6.02
  -4   2 -13  171.29    7.09
   4   2  13  178.05    8.60
   4   2  13  185.08    9.38
   4  -2  13  178.70    5.06
  -4   2 -14   -0.93    3.63
   4  -2  14    1.62    2.73
   4   2  14    5.65    4.79
   4   2  14    1.33    5.96
   4   2  15   95.27    7.99
  -4   2 -15   94.79    5.96
   4  -2  15   89.24    4.59
   4   2  15   96.88    7.43
   4   2  16   12.95    5.24
   4   2  16   13.67    6.62
  -4   2 -16   11.35    4.35
  -4   2 -17   19.54    4.47
   4   2  17   24.35    6.17
   4   2  17   28.43    7.28
  -4   2 -18    4.93    3.97
   4   2  18    8.41    5.56
   4   2  18    8.05    6.65
   4   2  19   -0.06    5.53
   4   2  19    2.33    6.17
   4   2  20   12.19    6.38
   4   2  20   11.55    6.88
   4   2  21    1.06    6.05
   4   2  21   -1.18    6.99
   4   2  22   -1.02    6.20
   4   2  22    4.17    7.21
   4   2  23    7.04    6.66
   4   2  23   10.45    7.50
   4   2  24    0.51    6.93
   4   2  24   -1.40    7.84
   4   2  25   -1.24    7.28
   4   2  25   -1.97    8.88
   4   2  26    2.45    7.63
   4   2  27   -2.55    9.86
   4   2  28    5.78   10.27
  -4   3  30   14.03   11.11
   4   3 -29    2.20    8.97
  -4   3  29   10.14   10.25
   4   3 -28    2.42    8.67
  -4   3  28   -2.85    9.34
  -4   3  27    1.08    9.97
   4   3 -27    3.38    8.82
  -4  -3  27   -2.36    8.93
  -4   3  26    0.85    8.26
  -4  -3  26   -1.04    8.48
   4   3 -26    1.38    8.47
   4   3 -25    3.71    7.49
  -4   3  25    1.90    9.30
  -4  -3  25    3.32    8.08
   4   3 -24    2.46    7.10
  -4   3  24   -0.31    7.37
  -4  -3  24    4.76    7.75
   4   3 -23    5.58    7.44
  -4   3  23    0.77    8.23
  -4  -3  23    4.62    7.94
   4   3 -22    3.21    6.68
  -4   3  22    4.48    6.51
  -4  -3  22   -2.36    7.29
  -4   3  21    1.08    7.46
   4   3 -21   -0.29    6.63
  -4  -3  21    7.98    7.31
  -4   3  20    1.27    5.84
  -4  -3  20    2.60    6.96
  -4   3  19    8.33    7.20
   4   3 -19    6.60    6.85
  -4  -3  19    7.55    7.60
   4   3 -18    0.43    6.29
  -4   3  18   -2.94    6.86
  -4  -3  18    6.17    7.23
   4   3 -17    3.22    5.47
  -4   3  17    1.76    5.32
   4   3 -16   10.95    6.30
  -4   3  16   27.35    6.55
  -4   3  15    6.54    6.54
   4   3 -15    6.48    6.27
  -4   3  14  114.69    9.00
   4   3 -14  135.20    9.09
  -4   3  13  168.71    9.44
   4   3 -13  159.68    9.35
  -4   3  12   31.05    5.97
   4   3 -12   23.77    5.24
  -4   3  11  312.01   10.90
   4   3 -11  313.37   11.17
  -4   3  11  303.73   10.78
   4   3 -10    3.44    5.51
  -4   3  10    6.65    5.32
   4   3 -10    1.92    1.22
  -4   3  10   -2.33    4.94
   4   3 -10    1.23    1.08
   4   3  -9   24.44    5.49
  -4   3   9   15.16    5.04
  -4   3   9   22.00    5.57
  -4   3   8   55.74    5.20
  -4   3   8   56.68    6.09
   4   3  -8   53.78    5.49
   4   3  -8   56.43    5.41
   4   3  -7   89.95    6.28
  -4   3   7  105.99    6.49
  -4   3   7   98.81    6.76
   4   3  -7   89.32    6.09
   4  -3  -7   92.46    2.08
  -4   3   6  198.98    8.30
  -4   3   6  192.64    7.59
   4   3  -6  203.53    7.62
   4   3  -6  190.33    7.51
  -4   3   5  249.78    7.75
   4   3  -5  244.41    8.10
  -4   3   5  257.62    8.88
   4   3  -5  235.98    8.30
   4   3  -4   27.34    4.04
   4   3  -4   33.08    4.72
  -4   3   4   27.10    4.00
  -4   3   4   31.92    4.85
   4   3  -3   16.13    3.69
   4   3  -3   12.80    4.25
  -4   3   3   14.22    3.62
  -4   3   3   13.88    4.05
  -4   3   2    7.30    4.61
   4   3  -2    9.18    3.87
   4   3  -2   11.61    4.06
  -4   3   2   11.12    3.29
  -4  -3   2   12.45    1.58
  -4   3   1  165.40    5.27
  -4   3   1  180.34    7.46
   4   3  -1  156.96    7.03
   4   3  -1  168.58    6.32
  -4   3   0   22.00    2.96
  -4   3   0   24.05    4.06
   4   3   0   18.25    3.91
   4   3   0   26.45    3.73
  -4   3  -1  107.44    5.88
   4   3   1  109.99    6.32
  -4   3  -1  104.47    3.70
   4   3   1  115.45    5.08
  -4   3  -2  308.66    9.42
   4   3   2  321.04    9.19
  -4   3  -2  315.90    4.99
   4   3   2  326.46    7.14
  -4   3  -3  249.25    3.63
  -4   3  -3  261.77    8.62
   4   3   3  244.55    8.56
   4   3   3  266.12    6.17
  -4   3  -4  528.02   11.72
   4   3   4  532.95   12.08
  -4   3  -4  515.17   11.35
   4   3   4  522.47    7.83
  -4   3  -5   18.47    5.69
   4   3   5   23.45    2.47
   4   3   5   25.29    5.07
  -4   3  -5   29.00    4.51
  -4   3  -6   66.34    6.47
  -4   3  -6   72.20    5.45
   4   3   6   57.74    5.94
   4   3   6   64.55    2.76
   4   3   7   50.54    5.84
  -4   3  -7   62.70    7.16
  -4   3  -7   53.03    5.37
   4   3   7   49.63    1.97
  -4   3  -8   31.92    4.61
   4   3   8   27.09    5.51
  -4   3  -8   35.69    5.70
   4   3   8   37.36    5.31
  -4   3  -9   -0.09    4.19
   4   3   9    9.95    4.78
  -4   3  -9    6.60    5.59
   4   3   9    2.75    5.15
  -4   3 -10   17.58    4.45
   4   3  10   15.70    5.29
  -4   3 -10   15.63    7.22
   4   3  10   19.52    5.68
  -4   3 -11    4.46    4.19
   4   3  11    0.42    5.18
  -4   3 -11    7.72    6.27
   4   3  11    1.34    4.77
   4   3  12    3.94    5.18
  -4   3 -12   -3.34    4.33
  -4   3 -12   -0.82    6.82
   4   3  12   -3.75    5.70
  -4   3 -13   20.11    4.88
   4   3  13   14.08    5.59
  -4   3 -13   25.37    7.78
   4   3  13   29.17    6.77
  -4   3 -14   -0.85    4.42
   4   3  14    3.92    4.80
  -4   3 -14    2.01    6.38
   4   3  14   -0.13    6.20
  -4   3 -15    6.91    4.70
   4   3  15    0.84    5.11
   4   3  15    1.27    5.79
   4   3  16   69.91    8.16
  -4   3 -16   62.52    6.25
   4   3  16   76.25    8.10
   4   3  17    4.29    6.14
  -4   3 -17    8.29    4.83
   4   3  17    6.41    5.98
  -4   3 -18    1.76    4.65
   4   3  18    1.06    5.98
   4   3  18   -0.95    6.37
  -4   3 -19   -0.03    4.63
   4   3  19    1.01    5.71
   4   3  19   -1.38    6.84
   4   3  20    1.54    5.99
   4   3  20    3.87    6.75
   4   3  21    2.90    6.28
   4   3  21   -1.17    6.86
   4   3  22   11.37    6.84
   4   3  22    5.00    7.16
   4   3  23    1.42    7.16
   4   3  23    2.37    7.63
   4   3  24    2.54    7.61
   4   3  24    5.98    8.14
   4   3  25   -2.05    7.78
   4   3  25   -0.48    8.37
   4   3  26   -1.16    8.10
   4   3  26    0.78    9.22
   4   3  27   -1.61    8.83
   4   3  27    4.43    9.65
  -4   4  29    6.47   10.59
   4   4 -29   -0.50   10.19
   4   4 -28   -1.63    9.39
  -4   4  28    2.73   10.01
  -4   4  27   10.63    8.58
   4   4 -27    0.26    8.85
   4   4 -26    1.17    9.27
  -4   4  26    5.29    9.84
   4   4 -25   -2.86    8.09
  -4   4  25   -3.27    8.80
  -4   4  24    5.54    7.63
   4   4 -24   -1.81    8.27
  -4  -4  24   -0.89    7.88
   4   4 -23    0.34    8.30
  -4   4  23    2.69    8.69
  -4   4  22    5.05    8.29
  -4  -4  22   -0.09    7.90
   4   4 -22    3.74    6.84
   4   4 -21    6.84    6.84
  -4   4  21    7.37    7.76
  -4  -4  21    1.15    7.47
  -4   4  20   -1.77    7.23
   4   4 -20    2.72    7.03
  -4  -4  20    0.35    7.61
   4   4 -19   -1.53    6.86
  -4  -4  19    6.80    7.76
  -4   4  18    4.56    6.33
   4   4 -18    3.36    6.32
   4   4 -17    1.86    6.29
  -4   4  17   -2.27    6.54
   4   4 -16    1.90    5.57
  -4   4  16    1.55    6.55
   4   4 -15    4.03    5.51
  -4   4  15    7.46    6.57
   4   4 -14    0.15    6.33
  -4   4  14    1.76    5.51
  -4   4  13   81.00    7.61
   4   4 -13   75.58    7.21
  -4   4  12   29.28    6.75
   4   4 -12   28.44    6.73
  -4   4  12   37.89    6.40
  -4   4  11    5.81    5.56
   4   4 -11    7.62    5.78
  -4   4  11    5.48    5.87
  -4   4  10   -1.01    5.60
  -4   4  10    0.18    4.49
   4   4 -10    2.68    5.06
  -4   4   9  125.13    7.59
  -4   4   9  145.03    8.56
   4   4  -9  149.00    8.46
   4   4  -8    7.94    5.54
   4   4  -8   10.60    5.52
  -4   4   8   10.72    4.68
  -4   4   8    7.27    4.50
  -4   4   7   70.57    5.86
   4   4  -7   59.96    6.27
  -4   4   7   63.67    6.48
   4   4  -7   60.91    5.97
   4   4  -6   10.12    4.83
  -4   4   6    0.75    4.18
  -4   4   6    6.76    4.83
   4   4  -6   11.87    5.35
   4   4  -5   21.67    5.16
   4   4  -5   18.74    4.91
  -4   4   5   17.46    4.34
  -4   4   5   16.64    4.51
  -4   4   4    0.74    3.49
   4   4  -4   -0.43    4.02
   4   4  -4    5.01    4.29
  -4   4   4    6.77    4.24
  -4  -4   3   14.97    1.63
   4   4  -3   18.62    4.59
   4   4  -3   17.00    4.42
  -4   4   3   13.75    3.72
  -4   4   3   17.08    5.29
  -4   4   2   11.16    4.85
   4   4  -2   11.35    4.28
  -4   4   2   14.30    3.46
   4   4  -2   10.58    4.10
  -4   4   1    2.34    3.79
   4   4  -1    1.95    3.70
  -4   4   1   -0.90    2.72
   4   4  -1    5.69    4.58
  -4   4   0   -0.07    2.59
   4   4   0    2.22    4.24
   4   4   0    1.61    3.53
  -4   4   0    5.87    4.93
  -4   4  -1  100.74    4.00
  -4   4  -1  104.17    7.19
   4   4   1  112.09    7.08
   4   4   1  104.57    5.44
  -4   4  -2    1.77    1.88
  -4   4  -2    7.34    5.21
   4   4   2    1.51    4.08
   4   4   2    3.49    3.26
  -4   4  -3   45.32    5.57
   4   4   3   42.89    5.49
  -4   4  -3   58.77    6.14
  -4   4  -3   46.10    2.19
   4   4   3   42.26    3.90
   4   4   4    2.28    2.84
   4   4   4    1.41    4.70
  -4   4  -4    1.85    5.40
  -4   4  -4   -1.97    4.49
  -4   4  -5   39.22    5.56
   4   4   5   36.23    5.43
  -4   4  -5   37.45    6.09
   4   4   5   34.78    3.41
   4   4   6  108.82    6.86
  -4   4  -6  100.71    7.81
  -4   4  -6   93.33    6.99
   4   4   6   96.32    4.18
   4   4   7   -0.15    2.11
  -4   4  -7    0.04    5.64
  -4   4  -7   -0.74    4.94
   4   4   7    1.78    4.61
   4   4   8    2.29    1.82
  -4   4  -8    1.92    5.02
   4   4   8    0.55    5.21
  -4   4  -8    5.00    6.09
   4   4   8   -0.28    4.43
  -4   4  -9   16.01    5.17
   4   4   9   18.14    5.79
  -4   4  -9    9.70    6.72
   4   4   9   12.65    5.25
  -4   4 -10   14.76    4.99
   4   4  10   11.63    5.78
   4   4  10   19.92    5.51
  -4   4 -10   22.28    6.99
  -4   4 -11  107.83    9.26
   4   4  11  124.76    8.63
  -4   4 -11  127.57    7.79
   4   4  11  122.49    8.62
  -4   4 -12   -0.82    5.03
  -4   4 -12    2.85    6.19
   4   4  12    3.86    5.06
   4   4  12    6.13    5.59
  -4   4 -13    0.61    4.67
   4   4  13    0.46    5.19
  -4   4 -13    2.77    6.82
   4   4  13    1.95    5.73
  -4   4 -14    8.29    5.20
  -4   4 -14   13.63    7.64
   4   4  14    9.80    5.97
   4   4  14    7.45    5.82
   4   4  15   60.07    7.83
  -4   4 -15   58.21    6.90
  -4   4 -15   64.26    8.84
   4   4  15   62.35    7.57
  -4   4 -16    0.48    5.33
   4   4  16    3.29    5.67
  -4   4 -16    4.06    6.97
   4   4  16    0.23    6.31
  -4   4 -17   20.79    5.92
   4   4  17   17.33    7.12
  -4   4 -17   15.05    7.61
   4   4  17   14.26    6.12
  -4   4 -18    4.82    5.46
  -4   4 -18    4.86    7.81
   4   4  18    7.69    6.61
   4   4  18    8.98    6.27
  -4   4 -19    2.81    5.23
   4   4  19   -2.20    7.03
   4   4  19    0.55    6.61
  -4   4 -19    0.34    8.43
  -4   4 -20    5.97    5.66
  -4   4 -20    0.39    7.87
   4   4  20    1.72    6.63
   4   4  20    1.50    7.38
   4   4  21    3.37    7.22
   4   4  21    6.30    7.16
  -4   4 -21    3.06    9.45
   4   4  22    1.48    7.44
   4   4  22   -3.92    7.91
  -4   4 -22    1.16    9.90
   4   4  23    9.37    7.82
   4   4  23    5.04    7.86
  -4   4 -23   -1.28    9.98
   4   4  24    0.77    8.00
   4   4  24    6.71    8.21
  -4   4 -24    3.32   10.48
   4   4  25    2.91    8.94
   4   4  25    2.05    8.65
  -4   4 -25    5.53   10.96
   4   4  26   -0.14    9.00
  -4   4 -26   -3.96   11.18
   4   4  26    4.54    8.92
  -4   4 -27    4.74   11.64
   4   4  27   -1.48   10.09
   4   4  28   -2.54    9.81
  -4   4 -28    6.89   13.28
   4   5 -28    4.22   10.51
   4   5 -27    0.39    9.63
  -4   5  27    1.46   10.95
   4   5 -26    6.00    9.93
  -4   5  26   -0.02   10.21
   4   5 -25    3.62    9.57
  -4   5  25    2.75    8.42
   4   5 -24   -4.07    8.17
  -4   5  24   -2.18    8.44
   4   5 -23    0.60    8.13
  -4   5  23   -1.85    7.82
   4   5 -22   -0.62    7.26
  -4   5  22   -0.25    7.41
  -4  -5  22   -3.83    8.31
  -4   5  21    0.13    7.35
   4   5 -21    5.77    7.05
  -4  -5  21    4.66    7.99
  -4   5  20    5.10    7.68
   4   5 -20    9.42    6.95
  -4  -5  20   11.29    8.04
   4   5 -19    0.16    6.77
  -4   5  19    1.05    7.64
   4   5 -18    3.05    7.26
  -4   5  18   -1.26    6.61
   4   5 -17    2.13    6.56
  -4   5  17   -3.66    6.66
   4   5 -16    6.88    6.60
  -4   5  16    6.89    6.89
   4   5 -15    3.05    6.29
  -4   5  15    3.20    6.32
  -4   5  14   41.08    6.86
   4   5 -14   38.34    7.67
   4   5 -13   35.63    7.11
  -4   5  13   35.31    6.96
  -4   5  12    1.93    5.98
   4   5 -12    2.89    5.57
  -4   5  12   -2.31    6.10
  -4   5  11   70.24    7.53
   4   5 -11   76.54    7.88
  -4   5  11   64.63    8.09
   4   5 -10   48.72    7.47
  -4   5  10   49.13    7.65
  -4   5  10   47.85    6.29
   4   5  -9   34.78    6.75
  -4   5   9   39.66    7.00
  -4   5   9   27.08    5.95
   4   5  -8    1.18    5.57
  -4   5   8    1.60    5.44
  -4   5   8   -3.85    4.61
   4   5  -7   11.25    5.03
  -4   5   7    8.67    4.79
  -4   5   7   11.48    4.81
   4   5  -7    7.45    4.72
   4   5  -6   18.98    5.01
  -4   5   6   20.59    4.93
   4   5  -6   20.39    5.85
  -4   5   6   22.57    6.29
   4   5  -5   12.05    5.45
  -4   5   5   10.43    4.40
   4   5  -5    4.69    5.59
  -4   5   5   11.50    5.41
  -4   5   4   73.48    5.67
  -4   5   4   61.03    6.86
   4   5  -4   69.96    6.81
   4   5  -4   75.30    6.52
  -4   5   3   74.42    5.53
  -4   5   3   52.55    6.45
   4   5  -3   61.26    6.18
   4   5  -3   66.29    6.27
   4   5  -2    2.17    4.22
   4   5  -2    4.41    4.72
  -4   5   2    1.88    3.31
  -4   5   2    4.98    5.27
  -4   5   1  144.81    8.29
   4   5  -1  142.33    8.25
  -4   5   1  131.66    5.72
   4   5  -1  144.27    7.32
  -4   5   0   40.27    6.22
   4   5   0   36.50    5.46
   4   5   0   39.45    4.95
  -4   5   0   34.44    3.67
   4   5   1    8.49    3.95
  -4   5  -1    6.27    2.87
   4   5   1   12.00    4.87
  -4   5  -1   10.09    5.45
  -4   5  -2   14.75    2.63
  -4   5  -2   19.04    5.04
   4   5   2   19.23    5.63
  -4   5  -2   16.49    5.22
   4   5   2   15.21    3.86
  -4   5  -3   24.66    5.87
   4   5   3   25.20    3.89
  -4   5  -3   18.63    2.35
  -4   5  -3   18.38    5.74
   4   5   3   18.16    4.83
  -4   5  -4   45.20    6.57
   4   5   4   45.04    6.08
  -4   5  -4   42.73    6.40
   4   5   4   52.89    4.69
  -4   5  -5    4.88    5.62
   4   5   5    3.59    3.37
  -4   5  -5    4.79    4.92
   4   5   5    3.37    5.03
  -4   5  -6  118.92    8.59
   4   5   6  130.50    8.02
  -4   5  -6  131.83    8.61
   4   5   6  119.38    5.41
  -4   5  -7   24.61    6.52
   4   5   7   27.36    6.37
  -4   5  -7   34.89    6.11
   4   5   7   24.24    3.39
  -4   5  -8   96.13    7.76
   4   5   8  107.92    7.95
   4   5   8  102.71    4.67
  -4   5  -8   96.71    7.93
  -4   5  -9    1.12    5.47
   4   5   9   -0.06    5.55
  -4   5  -9    0.76    5.15
   4   5   9   -2.77    5.88
  -4   5 -10    7.35    5.22
   4   5  10   -2.84    6.30
   4   5  10    3.33    5.50
  -4   5 -10    6.32    6.49
  -4   5 -11    3.84    5.63
   4   5  11    2.11    5.92
  -4   5 -11    3.67    5.87
   4   5  11    2.67    5.27
   4   5  12   42.71    7.28
   4   5  12   49.29    6.77
  -4   5 -12   43.14    7.73
  -4   5 -12   32.85    6.71
  -4   5 -13    0.36    5.29
   4   5  13   10.87    5.50
  -4   5 -13    6.55    6.68
   4   5  13    5.68    5.64
   4   5  14    1.80    5.64
  -4   5 -14    0.02    6.35
   4   5  14    2.40    5.85
  -4   5 -14    3.83    5.27
  -4   5 -15    3.18    5.92
   4   5  15    8.66    5.76
   4   5  15   -3.13    6.30
  -4   5 -16    0.20    6.05
   4   5  16    2.53    6.40
   4   5  16    2.59    6.29
  -4   5 -16    6.18    7.06
   4   5  17   -3.17    7.29
  -4   5 -17    5.57    5.96
   4   5  17    2.61    6.25
  -4   5 -17   -3.16    7.42
   4   5  18    2.12    6.38
   4   5  18   -3.57    6.66
  -4   5 -18   -2.98    6.36
   4   5  19    2.63    7.18
  -4   5 -19    0.76    7.88
  -4   5 -19    3.98    6.32
   4   5  19    9.00    7.05
  -4   5 -20    0.99    6.71
   4   5  20   -0.89    8.26
   4   5  20    0.31    7.40
  -4   5 -20    7.20    9.08
  -4   5 -21    1.22    6.76
   4   5  21    1.60    8.31
  -4   5 -21    3.84    8.69
   4   5  21   -0.60    7.60
   4   5  22    0.92    8.41
  -4   5 -22   -0.72   10.44
   4   5  22    0.03    7.95
   4   5  23   -0.81    9.01
  -4   5 -23    0.24   10.23
   4   5  23    4.15    8.30
   4   5  24    6.90    8.21
   4   5  24    2.74    8.46
   4   5  25    0.96    9.35
   4   5  25   -0.90    9.13
  -4   5 -26    4.36   11.52
   4   5  26   -3.49    9.66
   4   5  27   -3.68   10.06
  -4   5 -27   -2.63   13.09
  -4   5 -28    7.41   13.52
   4   6 -27    8.02   10.13
   4   6 -26    0.16   10.05
  -4   6  26    3.65    9.74
   4   6 -25   -3.27    9.95
  -4   6  25    4.53    9.13
   4   6 -24   -1.83    9.64
  -4   6  24    1.21    8.80
   4   6 -23    0.96    8.92
  -4   6  23    1.89    9.68
   4   6 -22    2.11    8.92
  -4   6  22    3.70    9.04
   4   6 -21    8.15    8.46
  -4   6  21   -1.72    7.72
   4   6 -20    2.36    7.72
  -4   6  20    6.12    8.20
   4   6 -19    1.64    8.02
  -4   6  19    5.89    7.54
   4   6 -18    6.07    7.17
  -4   6  18    2.42    7.77
   4   6 -17    2.88    7.45
  -4   6  17   -3.17    6.53
  -4   6  16    4.26    6.67
   4   6 -16   10.94    7.03
  -4   6  15    4.98    7.13
   4   6 -15    4.49    6.96
  -4   6  14    0.57    6.51
   4   6 -14   -0.57    6.91
   4   6 -13   -2.89    6.98
  -4   6  13   -3.10    5.99
  -4   6  12    5.23    7.31
   4   6 -12    3.34    6.57
  -4   6  12    4.90    5.61
  -4   6  11   29.06    6.80
   4   6 -11   44.83    7.01
  -4   6  11   29.88    7.14
   4   6 -10   13.59    6.85
  -4   6  10   16.91    7.48
  -4   6  10   20.80    6.08
  -4   6   9  108.19    8.69
  -4   6   9  117.96    8.48
   4   6  -9  111.34    8.62
   4   6  -8   -1.36    5.59
  -4   6   8    4.14    5.04
  -4   6   8    3.93    5.85
   4   6  -7    1.16    5.57
  -4   6   7    0.85    4.94
  -4   6   7    3.61    6.09
   4   6  -6   20.72    5.45
  -4   6   6   18.56    5.35
   4   6  -6   14.88    6.25
  -4   6   6   29.31    6.79
   4   6  -5   18.53    5.86
   4   6  -5   13.79    6.33
  -4   6   5   16.08    4.65
  -4   6   5   22.32    6.59
   4   6  -4    6.56    4.94
  -4   6   4    8.40    4.37
   4   6  -4   11.18    5.22
  -4   6   4   10.02    5.38
  -4   6   3    5.17    3.95
   4   6  -3    6.92    4.59
   4   6  -3    4.70    6.05
  -4   6   3    7.90    5.00
   4   6  -2    4.44    4.49
  -4   6   2    4.12    3.63
   4   6  -2    8.11    5.41
  -4   6   2    5.76    4.81
   4   6  -1    1.36    4.50
   4   6  -1    4.25    5.80
  -4   6   1    1.76    4.83
  -4   6   1    0.15    3.66
   4   6   0   -1.14    4.17
  -4   6   0    0.14    3.47
   4   6   0   -0.12    4.77
  -4   6   0    2.01    5.26
  -4   6  -1    0.99    3.07
   4   6   1   -3.40    4.28
   4   6   1    0.14    5.52
  -4   6  -1    7.13    5.96
  -4   6  -2    1.38    5.81
  -4   6  -2    1.34    2.91
   4   6   2    0.13    4.28
   4   6   2    0.39    5.63
  -4   6  -2    0.31    6.41
  -4   6  -3   19.78    5.82
   4   6   3   24.85    4.88
  -4   6  -3   27.27    5.92
   4   6   3   27.13    6.65
  -4   6  -4   22.38    5.93
   4   6   4   18.62    4.49
  -4   6  -4   27.08    6.75
   4   6   4   21.97    6.14
  -4   6  -5   86.47    7.59
   4   6   5  103.71    7.99
  -4   6  -5  104.65    8.34
   4   6   5   85.66    5.97
  -4   6  -6   86.32    8.30
   4   6   6   85.28    5.72
   4   6   6   81.71    8.07
  -4   6  -6   95.03    8.14
  -4   6  -7   44.43    7.52
  -4   6  -7   55.74    7.87
   4   6   7   61.10    6.89
   4   6   7   52.41    4.84
  -4   6  -8    9.32    5.78
  -4   6  -8   14.12    6.61
   4   6   8   13.38    5.78
   4   6   9   -3.08    5.75
  -4   6  -9    0.53    5.40
  -4   6  -9    2.00    6.23
  -4   6 -10    2.47    5.92
   4   6  10    2.25    5.62
  -4   6 -10    1.91    6.26
  -4   6 -11    5.50    5.81
   4   6  11    3.49    5.46
  -4   6 -11   -1.38    6.05
   4   6  11    5.71    5.58
  -4   6 -12    2.80    6.26
   4   6  12    5.88    6.49
  -4   6 -12   -0.30    6.37
   4   6  12    3.47    6.34
  -4   6 -13    7.93    6.52
  -4   6 -13    4.98    6.62
   4   6  13    7.45    6.95
   4   6  13    8.10    5.82
   4   6  14   -0.11    7.01
  -4   6 -14    5.73    6.69
  -4   6 -14    5.72    6.13
   4   6  14    0.49    6.07
  -4   6 -15    4.34    6.89
   4   6  15    0.48    7.79
  -4   6 -15    7.69    7.64
   4   6  15    6.71    6.41
  -4   6 -16    2.26    6.36
   4   6  16   11.37    7.97
  -4   6 -16    1.96    7.33
   4   6  16    2.44    6.45
  -4   6 -17   -3.47    6.62
   4   6  17   -1.38    6.82
  -4   6 -17    1.19    7.84
   4   6  17   -0.10    6.65
  -4   6 -18    3.25    6.92
   4   6  18    1.71    8.38
  -4   6 -18   -2.34    8.50
   4   6  18    1.11    7.17
   4   6  19    1.01    7.03
  -4   6 -19    3.83    8.60
   4   6  19   -0.95    6.99
  -4   6 -20    4.19    7.03
   4   6  20    7.14    7.65
  -4   6 -20    5.53    8.68
   4   6  20   -1.67    8.16
  -4   6 -21    0.85    7.64
   4   6  21   -1.41    9.03
   4   6  21    0.42    7.79
  -4   6 -22   -0.59    7.57
   4   6  22   -1.74    8.45
   4   6  23    2.07    9.26
  -4   6 -23   -2.88   10.82
   4   6  23    5.26    8.99
   4   6  24    8.58    9.36
  -4   6 -24    5.28   10.85
   4   6  25   -0.42   10.53
  -4   6 -25   -0.79   11.49
   4   7 -25    0.08   10.21
   4   7 -24    6.43   10.30
  -4   7  24    1.07   10.42
  -4   7  23   -3.97    9.87
   4   7 -23    3.43   10.42
  -4   7  22    5.96    9.05
   4   7 -22    0.38    8.49
  -4   7  21   -3.27    9.21
   4   7 -21    2.05    8.67
   4   7 -20    0.80    8.76
   4   7 -19    0.44    7.68
  -4   7  19    0.32    7.68
   4   7 -18   -0.61    8.01
  -4   7  18    2.21    7.58
   4   7 -17   -4.06    8.27
  -4   7  17    0.67    7.46
   4   7 -16    8.29    7.81
  -4   7  16   16.73    8.11
   4   7 -15   24.71    8.03
  -4   7  15   18.02    7.59
   4   7 -14    3.04    7.08
  -4   7  14    6.79    6.40
   4   7 -13    5.67    7.42
  -4   7  13    6.39    6.97
   4   7 -12   -1.42    6.99
  -4   7  12    1.78    5.96
  -4   7  12   -1.77    7.35
  -4   7  11    1.89    7.57
  -4   7  11   -1.98    5.92
   4   7 -11    4.37    5.97
   4   7 -10   -1.59    6.82
  -4   7  10    2.76    7.19
  -4   7  10   -0.50    5.70
   4   7  -9    1.69    6.34
  -4   7   9    6.15    5.37
  -4   7   9    2.49    5.92
   4   7  -8   -0.55    6.25
  -4   7   8   -0.98    5.59
  -4   7   8    3.35    6.67
   4   7  -7   -1.46    5.96
  -4   7   7    1.64    5.00
  -4   7   7    0.50    6.53
   4   7  -6    6.11    6.03
  -4   7   6   12.36    5.46
   4   7  -6   11.86    6.18
  -4   7   6   17.76    6.02
   4   7  -5    0.98    5.07
  -4   7   5    0.68    4.86
  -4   7   5   -1.81    6.57
   4   7  -5    3.36    6.30
   4   7  -4    8.57    5.46
  -4   7   4    6.22    4.83
   4   7  -4    6.19    6.52
  -4   7   4   11.18    5.71
   4   7  -3   -1.15    5.47
  -4   7   3   -1.13    4.71
   4   7  -3    2.92    6.41
  -4   7   3   -2.30    6.26
   4   7  -2    2.52    6.30
   4   7  -2    2.91    5.10
  -4   7   2   -0.32    4.40
  -4   7   2   -0.76    5.61
   4   7  -1   -2.24    5.33
  -4   7   1    1.53    4.06
   4   7  -1    4.62    6.37
  -4   7   1    2.55    6.15
  -4   7   0   12.32    4.07
   4   7   0   12.96    5.53
   4   7   0   12.40    6.85
  -4   7   0   23.09    6.73
   4   7   1   -1.71    4.91
   4   7   1    0.27    6.34
  -4   7  -1   -0.30    5.42
   4   7   2   10.84    5.16
   4   7   2    6.69    5.80
  -4   7  -2   10.47    6.65
   4   7   3    1.49    6.15
   4   7   3   -0.87    4.57
  -4   7  -3    2.22    5.92
  -4   7  -3   -2.12    6.35
  -4   7  -4   24.48    6.41
  -4   7  -4   26.34    6.63
   4   7   4   29.10    5.40
   4   7   4   25.48    7.15
   4   7   5   32.92    5.28
  -4   7  -5   35.74    7.11
   4   7   5   37.97    7.45
  -4   7  -5   26.23    7.05
   4   7   6   31.98    5.48
  -4   7  -6   43.85    7.38
  -4   7  -6   34.95    8.03
   4   7   6   45.91    7.03
  -4   7  -7    1.64    5.65
  -4   7  -7   -3.54    6.60
   4   7   7    2.18    5.83
  -4   7  -8    3.58    6.74
  -4   7  -8    3.61    6.65
   4   7   8    7.04    6.06
  -4   7  -9   -1.41    6.90
  -4   7  -9    0.47    6.36
   4   7   9    2.63    5.76
  -4   7 -10   -4.09    6.85
  -4   7 -10   -0.02    6.35
  -4   7 -11    2.33    6.72
  -4   7 -11   -0.95    7.26
   4   7  11    0.12    6.73
  -4   7 -12   -1.45    7.31
  -4   7 -12   -0.06    7.27
   4   7  12    1.04    6.32
  -4   7 -13    5.00    6.61
   4   7  13    7.60    6.72
  -4   7 -13    6.82    7.60
  -4   7 -14    1.09    7.11
   4   7  14   -0.11    7.37
  -4   7 -14    0.03    7.17
   4   7  14   -3.51    6.87
  -4   7 -15   -1.25    7.08
   4   7  15   -0.72    7.28
  -4   7 -15    3.52    7.64
  -4   7 -16    0.37    7.66
   4   7  16    0.59    7.95
   4   7  16    0.42    7.75
  -4   7 -16   -0.80    7.63
  -4   7 -17   -0.29    7.87
   4   7  17   -2.29    8.88
   4   7  17   -4.03    7.77
  -4   7 -17    1.17    8.36
   4   7  18    3.45    8.02
   4   7  18    1.81    7.85
  -4   7 -18    2.07    8.21
  -4   7 -18    4.49    8.84
  -4   7 -19   13.15    8.53
   4   7  19    1.31    9.25
   4   7  19   -3.30    8.56
  -4   7 -19    2.87    9.57
  -4   7 -20    3.14    9.82
  -4   7 -20    1.25    8.76
   4   7  20   -1.19   10.03
   4   7  20    2.00    8.25
  -4   7 -21    1.33    9.70
   4   7  21    4.14    8.81
   4   7  22   -0.02    9.79
   4   7  23    0.94    9.97
   4   8 -22   -2.66    9.25
   4   8 -21   -2.01   10.74
  -4   8  21    1.11   10.42
   4   8 -20    4.11    8.80
  -4   8  20    3.05    9.26
   4   8 -19   -0.11    9.03
  -4   8  19    8.63    8.62
   4   8 -18    5.18    9.34
   4   8 -17    4.42    8.57
  -4   8  17    1.18    8.19
   4   8 -16    2.25    8.22
  -4   8  16    2.23    8.56
   4   8 -15    1.01    8.20
  -4   8  15   -2.35    8.05
   4   8 -14    1.00    8.10
  -4   8  14    3.37    7.20
   4   8 -13    6.04    7.94
  -4   8  13    6.69    7.14
   4   8 -12    4.63    6.55
  -4   8  12    0.24    7.10
   4   8 -11    1.18    7.63
  -4   8  11   -1.17    8.55
  -4   8  11   -0.81    7.13
   4   8 -10    1.21    7.11
  -4   8  10   -0.94    7.75
  -4   8  10    1.64    6.18
  -4   8   9    9.87    6.48
   4   8  -9   10.93    6.75
  -4   8   9   10.49    7.62
   4   8  -8    7.06    6.32
  -4   8   8    5.73    6.18
  -4   8   8    7.52    7.81
   4   8  -7   16.09    6.80
  -4   8   7   13.27    6.32
  -4   8   7   13.74    7.78
   4   8  -6   -0.09    6.79
  -4   8   6    3.65    5.76
  -4   8   6    3.25    7.19
  -4   8   5    2.98    5.48
  -4   8   5   -1.26    6.92
   4   8  -5    4.46    5.85
   4   8  -4    0.05    6.45
  -4   8   4   -2.44    5.30
   4   8  -4   -0.25    6.19
  -4   8   4   -1.14    7.22
   4   8  -3    4.43    6.32
  -4   8   3    2.60    4.85
   4   8  -3    2.15    7.16
  -4   8   3    0.52    7.05
   4   8  -2    1.57    5.87
  -4   8   2    4.77    7.00
   4   8  -2    8.35    7.36
   4   8  -1   -2.09    5.65
  -4   8   1    0.56    6.63
   4   8  -1    3.94    6.32
   4   8   0    4.24    5.87
   4   8   0   -1.73    7.18
  -4   8   0    7.56    6.73
   4   8   1    1.31    5.71
   4   8   1   -2.06    6.27
  -4   8  -1    1.87    6.81
   4   8   2   14.39    5.80
  -4   8  -2    8.95    7.02
   4   8   2    3.99    6.85
   4   8   3   41.07    6.93
   4   8   3   35.50    7.85
  -4   8  -3   38.74    8.59
  -4   8  -3   38.58    8.24
  -4   8  -4   23.59    8.23
   4   8   4   31.52    6.25
   4   8   4   33.25    7.41
  -4   8  -4   30.43    7.83
  -4   8  -5   11.73    6.98
   4   8   5   15.97    5.64
   4   8   5   21.14    6.93
  -4   8  -5   21.12    6.96
  -4   8  -6   11.71    7.57
   4   8   6    4.14    6.76
  -4   8  -6    2.43    6.59
  -4   8  -7    4.03    6.37
  -4   8  -7    0.62    6.75
   4   8   7    6.67    6.42
  -4   8  -8    0.15    6.92
  -4   8  -8    2.17    6.80
   4   8   8    4.28    6.27
  -4   8  -9    3.18    7.20
  -4   8  -9   -2.36    6.92
   4   8   9    2.76    7.06
   4   8  10   -2.41    7.29
  -4   8 -11    6.77    7.73
   4   8  11    1.45    7.01
  -4   8 -11    6.35    6.82
  -4   8 -12    5.65    7.62
  -4   8 -12   -1.53    7.24
   4   8  12   -0.87    6.97
  -4   8 -13   -1.04    8.30
  -4   8 -13    1.97    7.64
   4   8  13    3.97    7.60
  -4   8 -14    0.85    7.30
   4   8  14   -2.66    7.76
  -4   8 -15   -2.11    8.62
  -4   8 -15   -3.69    8.76
   4   8  15   -3.48    8.04
  -4   8 -16   -0.76    8.44
  -4   8 -16    0.37    9.29
   4   8  16    1.80    8.36
  -4   8 -17    8.57    8.31
  -4   8 -17   10.92    9.36
   4   8  17   -0.23    8.09
   4   8  18    0.45    8.43
  -4   8 -19    0.34    9.26
   4   8  19    1.86    9.41
   4   8  19   -3.54   10.39
  -4   8 -20   -0.51    9.37
   4   8  20    8.18   10.40
   4   8  21    7.23    9.95
  -4   8 -23    1.07   10.51
  -4   9  20   -2.88   10.43
   4   9 -19    3.24    9.71
  -4   9  19    1.91    9.62
   4   9 -18    0.16    9.33
  -4   9  17    3.99    9.83
   4   9 -16   -1.80    9.33
  -4   9  16   -1.14    9.04
   4   9 -15    1.37    8.92
  -4   9  15    6.42    9.24
   4   9 -14    0.62    8.81
   4   9 -13    1.37    8.66
  -4   9  13    0.64    7.93
   4   9 -12    2.01    7.80
  -4   9  12   -0.59    7.51
   4   9 -11    2.08    8.50
  -4   9  11   -0.55    7.55
   4   9 -10   -1.87    8.53
  -4   9  10    3.47    9.25
  -4   9  10    2.65    7.66
   4   9  -9    0.08    7.90
  -4   9   9   -1.49    7.06
  -4   9   9    0.01    8.63
   4   9  -8   -1.46    7.52
  -4   9   8    2.58    7.92
  -4   9   8   -0.73    7.13
   4   9  -7    0.27    8.24
  -4   9   7    8.33    8.71
  -4   9   7    9.62    7.10
  -4   9   6   -3.96    8.78
   4   9  -6    5.71    7.58
   4   9  -5   -3.86    7.30
  -4   9   5    8.57    8.02
   4   9  -4    1.58    6.46
  -4   9   4   -3.31    7.32
   4   9  -3    5.10    6.64
  -4   9   3    2.58    7.65
   4   9  -2    6.01    6.55
   4   9  -2    3.92    7.76
  -4   9   2    2.51    7.61
   4   9  -1   -4.04    7.85
  -4   9   1    3.76    7.38
   4   9   0    3.82    6.58
   4   9   0    4.35    7.15
  -4   9   0    1.74    6.89
   4   9   1   -1.69    6.32
   4   9   1   -1.30    7.48
  -4   9  -1    2.24    7.63
   4   9   2    0.03    6.23
   4   9   2    4.69    7.71
  -4   9  -2    1.03    6.94
   4   9   3    1.30    6.46
   4   9   3    4.82    8.31
  -4   9  -3   -0.71    7.33
   4   9   4    1.92    7.99
  -4   9  -4    0.09    7.25
  -4   9  -4   -1.25    7.43
  -4   9  -5    0.85    8.20
   4   9   5   -1.12    7.60
  -4   9  -5   -0.90    7.81
   4   9   6   -0.03    7.23
  -4   9  -6   -1.23    7.36
  -4   9  -6    0.50    7.62
  -4   9  -7    1.83    8.60
   4   9   7    5.14    7.70
  -4   9  -7    5.58    7.61
  -4   9  -8   -0.96    9.00
   4   9   8   -0.21    8.12
  -4   9  -8   -2.18    7.96
  -4   9  -9   -1.06    8.98
   4   9   9    7.07    7.89
  -4   9  -9   13.55    8.63
  -4   9 -10    1.25    8.11
   4   9  10   -3.98    8.76
  -4   9 -10   -0.21    9.15
  -4   9 -11   -2.02    8.90
  -4   9 -11   -3.59    8.57
   4   9  11    1.74    8.20
  -4   9 -12   -1.75    7.91
  -4   9 -12    3.99    8.63
   4   9  12    2.44    8.26
  -4   9 -13   -2.71    9.54
  -4   9 -13   -2.09    8.80
   4   9  13    4.46    8.43
  -4   9 -14   -1.58    8.50
  -4   9 -14    0.89    9.60
   4   9  14    8.00    8.71
  -4   9 -15   -3.96   10.11
   4   9  15   -2.99    9.38
  -4   9 -16    3.96    9.27
   4   9  16   -1.27    9.68
   4   9  17   -3.10   10.05
  -4  10  17   -1.18   10.30
  -4  10  16    0.68   10.74
  -4  10  15    7.31    9.83
   4  10 -15    7.56   10.92
   4  10 -14   -0.45   10.55
  -4  10  14    0.41    9.31
  -4  10  13    1.28    9.10
   4  10 -12   -3.59    9.80
  -4  10  12    0.42    9.04
   4  10 -11    1.14    9.48
  -4  10  11   -3.02    8.41
   4  10 -10   -1.94    9.31
   4  10  -9    1.05    8.57
  -4  10   9    1.17    8.87
   4  10  -8    2.79    8.39
  -4  10   8   -1.18    9.84
   4  10  -7    2.99    8.14
  -4  10   7    3.31    8.80
   4  10  -6   -0.88    8.82
  -4  10   6    4.14    8.60
   4  10  -5    2.31    7.95
  -4  10   5    3.39    8.50
  -4  10   4    5.33    8.57
   4  10  -4    3.78    8.49
   4  10  -3   -0.45    8.61
  -4  10   3    0.72    8.37
   4  10  -2    1.49    8.13
  -4  10   2    2.16    8.08
   4  10  -1   -0.49    8.19
  -4  10   1    1.26    8.62
   4  10   0    5.05    7.70
   4  10   0    6.00    9.48
  -4  10   0   -0.04    8.18
   4  10   1    2.59    7.74
  -4  10  -1    3.08    8.92
   4  10   1    7.69    9.69
   4  10   2    7.43    9.29
  -4  10  -2   -0.61    8.59
   4  10   3    1.71    8.56
  -4  10  -3   -1.06    8.54
   4  10   4    8.61    8.53
  -4  10  -4    8.08    8.65
   4  10   5    1.92    9.19
  -4  10  -5    0.01    9.08
   4  10   6    5.77    8.98
  -4  10  -6    1.25    8.97
  -4  10  -6    8.58    9.15
  -4  10  -7    0.30    9.92
   4  10   7   -0.66    8.53
  -4  10  -7   -2.10    9.03
  -4  10  -8   -1.29   10.52
   4  10   8    6.46    8.86
  -4  10  -8    1.18    9.53
  -4  10  -9    5.50    9.96
   4  10   9    2.68    9.55
  -4  10  -9    0.82    9.45
  -4  10 -10   -2.25   10.74
   4  10  10    8.11    9.03
  -4  10 -11    2.97    9.72
   4  10  11    1.68    9.40
  -4  10 -12    0.22    9.33
   4  10  12   -0.16    9.52
  -4  10 -13    9.92   11.10
   4  10  13    6.66    9.78
   4  10  14    1.00    9.82
   4  10  15   10.05   10.32
   4  11 -10    2.85   10.83
   4  11  -9   -2.68   10.93
   4  11  -8    1.66   10.71
   4  11  -7   -1.20   10.06
  -4  11   7    0.60   10.95
   4  11  -6    4.41    9.47
  -4  11   6   10.01   10.16
   4  11  -5    0.47    9.99
  -4  11   5   -3.09    9.67
   4  11  -4    4.12    9.07
  -4  11   4   -0.33   10.52
   4  11  -3    5.55    9.01
  -4  11   3    3.82   10.31
   4  11  -2   -0.75    9.28
  -4  11   2    1.67    9.20
   4  11  -1    1.23    9.42
  -4  11   1    4.78    9.78
  -4  11   0   -0.77    9.24
  -4  11  -1    9.64    9.80
   4  11   3    1.58   10.21
  -4  11  -3    4.20    9.80
   4  11   4    2.53    9.84
  -4  11  -4    1.66   10.00
   4  11   5    6.35   10.83
   4  11   6    3.08   10.19
   4  11   7    1.98    9.78
   4  11   8    0.93   10.47
   4  11  11   -1.48   10.78
   4  11  12    4.36   11.15
   4  12  -4    0.16   11.42
  -4  12   4    1.99   11.89
  -4  12   3    2.85   11.65
   4  12  -3   -1.37   10.70
  -4  12   1    5.66   11.23
  -5   0  30   -2.69   10.58
  -5   0  29    0.43    9.98
  -5   0  28    2.53    9.30
   5   0 -27   15.01    8.51
  -5   0  27    6.54    9.44
   5   0 -26    4.77    7.24
  -5   0  26    3.80    8.95
  -5   0  25    0.73    8.40
   5   0 -25   -1.16    7.92
   5   0 -24    2.95    7.14
  -5   0  24    3.32    8.40
   5   0 -23   26.31    7.62
  -5   0  23   13.30    8.43
   5   0 -22    0.52    7.18
  -5   0  22    6.31    7.19
   5   0 -21   25.41    7.18
  -5   0  21   16.73    8.07
   5   0 -20    1.84    6.77
  -5   0  20    4.35    6.56
  -5   0  19   91.09    9.83
  -5   0  17   81.22    8.49
  -5   0  15   37.14    8.26
  -5   0  14    1.69    7.43
  -5   0  13  323.34   12.62
  -5   0  12   -0.58    7.39
  -5   0   9    2.31    3.02
  -5   0   8   -1.47    3.03
   5   0  -8   -0.21    2.02
  -5   0   7   69.40    4.22
   5   0  -7   70.17    3.21
   5   0  -6    0.95    2.06
  -5   0   6    1.02    2.87
  -5   0   5   60.28    4.00
   5   0  -5   55.24    3.17
  -5   0   4   -0.97    2.94
   5   0  -4    1.19    2.38
  -5   0   3   97.87    4.69
   5   0  -3   90.13    3.97
  -5   0   2    2.08    3.11
   5   0  -2    1.22    2.89
  -5   0   1   84.78    4.80
   5   0  -1   83.38    4.53
  -5   0   0   -3.22    3.88
   5   0   0    3.80    3.34
  -5   0  -1  299.14    7.95
   5   0   1  292.54    7.53
  -5   0  -2   -0.48    4.01
   5   0   2   -0.39    4.11
   5   0   3  194.07    7.02
   5   0   4    0.05    4.17
   5   0   5   46.38    5.60
   5   0  13   28.83    4.38
   5   0  14    3.33    4.00
   5   0  15  108.61    6.46
   5   0  16   -3.19    4.32
   5   0  17    0.21    4.55
   5   0  18   -1.77    4.67
   5   0  19   15.76    4.82
   5   0  21    1.56    8.85
   5   0  22    6.01    9.00
   5   0  23    7.15    9.29
   5   0  24   -0.16    9.63
   5   0  25    1.66    9.30
   5   0  26    6.83    9.90
   5   0  27    0.43   11.22
   5   0  28    7.54   11.15
   5   0  29    0.88   11.31
  -5   1  31   -1.04   10.34
  -5  -1  31    4.66   10.86
  -5   1  30   -1.69   10.38
  -5  -1  30   -1.59   10.37
  -5   1  29    8.02   10.26
  -5  -1  29    2.06   10.01
  -5   1  28    5.90    9.99
  -5  -1  28   -0.02    9.74
  -5  -1  27    7.18    8.53
   5   1 -27    4.17    8.21
  -5   1  26    5.28    9.09
   5  -1 -26   -3.01    7.87
   5   1 -25    3.39    7.28
   5  -1 -25    1.44    7.73
  -5   1  25   -2.32    8.89
  -5  -1  25   -1.39    8.22
   5  -1 -24    1.17    7.47
  -5   1  24    1.64    8.09
  -5  -1  24    4.36    8.60
   5   1 -24    3.86    7.04
   5   1 -23   12.92    7.57
   5  -1 -23   -1.31    7.05
  -5   1  23    5.88    7.22
  -5  -1  23    7.80    7.75
   5   1 -22   14.76    7.68
  -5   1  22   11.26    7.44
  -5  -1  22   16.35    7.82
   5   1 -21   -0.81    6.72
  -5  -1  21   -2.14    7.65
   5   1 -20   10.61    6.42
  -5   1  20   12.49    7.49
  -5  -1  20   11.81    7.71
   5   1 -19    1.32    6.12
  -5   1  19    2.19    7.41
  -5  -1  19    0.52    7.61
   5   1 -18   30.36    6.55
  -5   1  18   20.86    7.67
  -5  -1  18   24.44    8.24
   5   1 -17  103.43    8.66
  -5   1  17   96.74    8.61
  -5  -1  17  106.21   10.09
   5   1 -16   20.62    6.83
  -5   1  16   15.83    7.22
  -5  -1  16   15.11    8.13
  -5   1  15    3.19    7.21
  -5  -1  15    5.57    7.56
  -5   1  14  196.63    9.77
  -5   1  13    9.74    6.64
  -5   1  12    2.64    5.26
  -5   1  11   54.90    7.63
  -5   1  11   56.37    5.31
  -5   1  10   11.15    4.21
  -5   1  10   13.55    6.64
  -5   1   9    0.25    3.57
  -5   1   9    3.44    5.94
  -5   1   8   33.83    4.36
   5   1  -8   35.77    3.52
  -5   1   8   33.96    6.45
  -5  -1   7    8.85    2.39
   5  -1  -7    7.32    1.02
   5   1  -7    8.52    2.88
  -5   1   7    4.25    3.40
  -5  -1   6  434.65    6.62
  -5   1   6  440.12    9.32
   5   1  -6  421.51    8.22
   5  -1  -6  427.72    4.78
  -5  -1   5 1161.36   10.29
  -5   1   5 1142.48   14.34
   5   1  -5 1142.65   12.86
   5  -1  -5 1135.29    8.68
  -5   1   4  829.29   12.29
  -5  -1   4  842.59    8.97
   5   1  -4  828.59   11.29
   5  -1  -4  818.02    8.21
  -5   1   3  303.95    7.85
  -5  -1   3  319.45    5.99
   5   1  -3  298.78    7.28
   5  -1  -3  300.88    5.70
  -5   1   2  100.02    5.59
  -5  -1   2   91.16    4.10
   5   1  -2  100.10    5.02
   5  -1  -2   93.35    4.25
  -5   1   1   39.61    4.80
  -5  -1   1   45.48    3.74
   5   1  -1   46.57    4.22
   5  -1  -1   43.22    3.93
  -5   1   0   27.79    4.54
  -5  -1   0   28.43    3.85
   5   1   0   29.68    3.96
  -5   1  -1    3.86    4.31
   5   1   1   -0.73    3.64
  -5   1  -2  270.46    8.64
   5   1   2  284.29    8.28
  -5   1  -3    0.11    4.83
   5   1   3    0.49    3.85
  -5   1  -4   13.90    5.29
   5   1   4   14.16    4.77
  -5   1  -5    0.10    5.27
   5   1   5    1.81    4.54
   5   1   6  515.49   11.78
   5   1   7  311.20    9.84
   5   1   8   24.59    6.17
   5   1   9   17.88    5.35
   5   1   9   17.60    1.53
   5   1  10   -0.48    4.93
   5   1  11   26.91    6.40
   5   1  12   -1.24    4.22
   5   1  12    0.97    6.80
   5   1  13    5.39    4.33
   5   1  13    4.85    6.54
   5   1  14  158.54    9.61
   5   1  14  150.03    7.91
   5   1  15   91.20    8.59
   5  -1  15   84.90    5.46
   5   1  15   77.77    6.63
   5   1  16   49.85    7.69
   5  -1  16   60.78    5.22
   5   1  16   54.98    6.20
   5   1  17   -1.52    4.77
   5   1  17    3.64    7.28
   5   1  18   58.13    9.26
   5   1  18   66.99    7.07
   5   1  19   17.16    5.72
   5   1  19    6.63    7.08
   5   1  20   -0.03    5.48
   5   1  20    4.89    7.82
   5   1  21    8.40    5.61
   5   1  21    0.34    7.66
   5   1  22    2.49    5.77
   5   1  22    5.87    7.62
   5   1  23    3.08    7.73
   5   1  24    1.01    8.82
   5   1  25   -2.87    9.36
   5   1  27    6.31    9.68
   5  -1  27   -1.58   11.78
   5   1  28    1.21   10.20
   5  -1  28    2.03   11.32
   5  -1  29    2.02   12.68
  -5   2  30   -3.66   10.55
  -5  -2  30    7.86   10.94
  -5   2  29   -1.83   10.49
  -5  -2  29    5.42   10.28
   5   2 -29    1.09    8.78
  -5   2  28   -3.65   10.02
   5   2 -28    4.35    9.01
  -5  -2  28    1.05    9.70
   5   2 -27    9.67    8.52
  -5   2  27    9.09    9.79
  -5  -2  27    3.10    9.11
   5   2 -26    1.83    7.98
  -5   2  26   -2.20    9.21
  -5  -2  26    1.61    9.34
   5   2 -25    1.71    7.89
  -5   2  25    0.32    8.38
  -5  -2  25    3.29    9.17
   5   2 -24   -1.52    7.75
  -5  -2  24    5.42    8.64
  -5   2  24    1.60    7.91
   5   2 -23   15.32    7.50
  -5   2  23   16.90    8.07
  -5  -2  23    5.40    8.13
   5   2 -22    2.39    6.60
  -5   2  22    6.32    8.01
  -5  -2  22    6.10    7.84
   5   2 -21   -1.21    6.98
  -5   2  21    0.95    7.97
  -5  -2  21    3.89    7.67
   5   2 -20    2.59    7.00
  -5   2  20    3.22    7.27
  -5  -2  20    1.23    7.88
   5   2 -19    3.77    6.09
  -5   2  19    1.07    6.17
  -5  -2  19    6.37    7.93
   5   2 -18   33.33    6.69
  -5   2  18   25.07    6.70
  -5  -2  18   23.57    7.52
   5   2 -17   -1.77    6.71
  -5   2  17   -0.96    6.93
  -5  -2  17   12.30    8.00
   5   2 -16   80.81    8.14
  -5   2  16   91.49    9.42
   5   2 -15   43.83    7.64
  -5   2  15   55.22    8.29
  -5   2  14   82.10    8.57
   5   2 -14   76.79    8.15
   5   2 -13    3.79    5.82
  -5   2  13    2.37    5.83
   5   2 -12   92.54    7.92
  -5   2  12  105.43    7.89
  -5   2  12  115.23    7.27
   5   2 -11  172.08    9.51
  -5   2  11  174.23    8.70
  -5   2  11  178.52    8.39
  -5   2  10   10.12    4.13
   5   2 -10   15.56    5.45
  -5   2  10   15.26    5.14
   5   2  -9    0.38    4.57
  -5   2   9   -1.64    4.12
   5   2  -9    2.53    3.59
  -5   2   9    1.78    4.50
   5   2  -8    0.68    3.58
  -5   2   8    2.20    3.80
   5   2  -8    1.13    1.52
  -5   2   8   -0.52    4.68
  -5   2   7  326.59    9.44
  -5   2   7  314.29    9.67
   5   2  -7  328.70    8.51
   5   2  -6   24.86    4.01
  -5   2   6   28.01    4.18
  -5   2   6   30.79    5.52
  -5  -2   5   16.14    1.28
   5  -2  -5   14.27    1.73
   5   2  -5    7.35    3.34
  -5   2   5   11.43    4.06
  -5   2   5   16.28    4.94
  -5   2   4   77.81    5.55
  -5  -2   4   85.67    2.45
  -5   2   4   82.22    5.74
   5   2  -4   77.95    5.05
  -5   2   3  271.13    8.38
  -5   2   3  275.92    8.01
  -5  -2   3  277.73    4.50
   5   2  -3  277.50    7.99
  -5  -2   2   27.81    2.75
  -5   2   2   26.45    4.89
   5   2  -2   22.30    4.10
  -5   2   2   25.99    4.33
  -5   2   1   45.21    5.56
  -5  -2   1   39.15    3.16
   5   2  -1   45.81    4.80
   5   2   0   10.35    3.89
  -5   2   0   11.29    3.95
   5   2   1   39.36    4.78
  -5   2  -1   37.64    4.55
  -5   2  -2    8.64    4.78
   5   2   2    9.57    4.35
  -5   2  -3    1.15    3.99
   5   2   3    0.22    4.22
  -5   2  -4  146.85    7.88
   5   2   4  163.93    7.59
   5   2   4  162.07    4.73
  -5   2  -5   18.82    4.79
   5   2   5   17.94    2.47
   5   2   5   12.98    4.95
   5   2   6   39.65    2.41
  -5   2  -6   50.16    6.35
   5   2   6   38.92    6.10
  -5   2  -7    9.75    6.04
   5   2   7    7.28    1.36
   5   2   7    7.49    4.89
   5   2   8   56.33    5.78
  -5   2  -8   49.63    7.10
   5   2   9   41.72    6.45
  -5   2  -9   45.28    6.92
   5   2  10    6.44    5.39
   5   2  11   14.29    6.30
  -5   2 -11    8.83    4.05
   5   2  11   12.41    4.88
   5   2  12    2.01    4.44
  -5   2 -12    0.18    3.84
   5   2  12    3.24    6.29
  -5   2 -13   11.59    4.23
   5   2  13    4.22    5.24
   5   2  13    5.16    6.03
  -5   2 -14   17.26    4.40
   5   2  14   11.52    5.26
   5   2  14   15.25    6.45
  -5   2 -15    0.97    3.99
   5   2  15   -0.13    5.24
   5   2  15   -1.38    5.84
  -5   2 -16    2.40    4.04
   5   2  16    1.16    5.40
   5   2  16   -0.20    6.79
   5   2  17    0.69    5.39
   5   2  17   -1.62    7.07
   5   2  18    8.49    5.66
   5   2  18   17.19    7.42
   5   2  19    7.92    5.73
   5   2  19    2.06    6.98
   5   2  20   -0.80    6.12
   5   2  20    4.33    6.71
   5   2  21    1.78    6.24
   5   2  21    3.61    7.90
   5   2  22    5.03    7.36
   5   2  23    6.02    6.33
   5   2  23    7.98    8.56
   5   2  24    0.55    7.21
   5   2  24    3.26    8.73
   5   2  25    8.30    8.74
   5   2  26    2.07    9.40
   5   2  27   -2.23    9.80
   5   2  28   -0.44   10.30
   5   3 -30    1.19   10.34
   5   3 -29    1.82    9.86
  -5   3  29    8.58   10.45
   5   3 -28    0.14    9.05
  -5   3  28    2.71   10.78
  -5  -3  28    3.44   10.06
   5   3 -27    0.05    8.77
  -5   3  27   -2.66    9.20
  -5  -3  27    3.65    9.60
   5   3 -26   -0.22    8.45
  -5   3  26    2.12    9.26
  -5  -3  26    4.82    9.28
   5   3 -25    0.63    8.42
  -5   3  25    4.35    9.37
  -5  -3  25   10.77    9.25
   5   3 -24    3.42    7.50
  -5   3  24    2.90    7.66
  -5  -3  24   -0.30    8.66
   5   3 -23   -0.41    7.80
  -5   3  23    3.76    8.02
  -5  -3  23    7.62    8.04
   5   3 -22    0.05    7.55
  -5   3  22    2.78    6.65
  -5  -3  22    1.20    8.08
   5   3 -21    6.77    6.70
  -5   3  21    6.26    7.88
  -5  -3  21    3.07    8.15
   5   3 -20    5.88    7.20
  -5   3  20   12.78    7.00
  -5  -3  20   13.13    8.39
   5   3 -19    5.57    7.07
  -5   3  19    7.02    7.32
  -5  -3  19    0.85    7.76
   5   3 -18   -2.19    5.89
  -5   3  18    0.65    5.98
   5   3 -17   10.02    6.99
  -5   3  17   19.45    7.52
  -5   3  16   79.77    8.33
   5   3 -16   94.42    9.20
   5   3 -15   -0.85    6.15
  -5   3  15    2.49    6.29
  -5   3  14   10.14    6.75
   5   3 -14   -0.18    5.78
   5   3 -13  112.95    8.53
  -5   3  13  117.66    8.43
   5   3 -12   27.51    6.33
  -5   3  12   25.83    6.48
  -5   3  12   21.41    6.08
  -5   3  11    7.33    5.99
  -5   3  11    3.67    4.71
   5   3 -11    8.56    6.06
   5   3 -10    7.10    5.40
  -5   3  10   10.02    4.63
  -5   3  10   13.11    5.82
   5   3  -9   12.25    5.39
  -5   3   9   19.06    4.84
   5   3  -9   18.56    4.64
  -5   3   9   26.87    5.70
   5   3  -8    6.72    5.25
   5   3  -8    2.16    3.98
  -5   3   8    2.72    5.04
  -5   3   8    5.56    4.55
   5   3  -7    3.65    5.37
   5   3  -7    2.05    3.67
  -5   3   7    5.19    4.40
  -5   3   7   -0.20    4.21
   5   3  -6    6.70    4.07
   5   3  -6    3.73    5.00
  -5   3   6    4.39    4.92
  -5   3   6    5.68    4.37
   5   3  -5  239.47    8.85
  -5   3   5  234.69    8.10
  -5   3   5  246.94    9.08
   5   3  -5  246.96    8.62
   5   3  -4    1.10    4.52
   5   3  -4    2.33    3.76
  -5   3   4    2.33    4.01
  -5   3   4    3.47    3.59
  -5   3   3   13.10    4.41
  -5  -3   3   16.88    1.34
   5   3  -3   15.21    4.42
   5   3  -3   11.20    3.84
  -5   3   3   16.40    4.13
  -5  -3   3   16.43    1.29
  -5   3   2    3.19    4.73
   5   3  -2    0.81    3.72
   5   3  -2   -1.96    4.18
  -5   3   2   -1.16    3.38
   5   3  -1  155.33    6.42
  -5   3   1  161.96    5.58
  -5   3   1  166.75    7.96
   5   3  -1  166.42    7.52
   5   3   0   77.36    4.88
  -5   3   0   74.58    4.22
  -5   3   0   76.99    6.24
   5   3   0   72.30    6.00
   5   3   1    1.55    3.15
  -5   3  -1    6.67    4.49
   5   3   1    3.44    4.27
  -5   3  -1    0.61    2.66
   5   3   2   10.68    3.33
  -5   3  -2   12.08    2.59
   5   3   2   10.52    4.52
  -5   3  -2   20.64    4.89
   5   3   3   13.92    3.16
  -5   3  -3   12.24    2.11
   5   3   3   10.37    4.86
  -5   3  -3   12.64    4.72
  -5   3  -4   40.93    1.92
  -5   3  -4   30.58    6.22
   5   3   4   44.12    5.37
   5   3   4   42.95    3.42
  -5   3  -5  295.06   10.71
   5   3   5  288.68   10.18
   5   3   5  280.95    6.01
   5   3   6    6.88    2.08
  -5   3  -6    3.13    5.27
   5   3   6    2.21    5.05
   5   3   7    1.26    1.42
   5   3   7   -0.05    4.24
  -5   3  -7    5.19    6.55
  -5   3  -8   21.49    7.16
  -5   3  -8   19.45    5.08
   5   3   8   23.10    5.38
  -5   3  -9   18.99    5.04
  -5   3  -9   25.87    7.00
   5   3   9   26.45    5.61
   5   3  10   69.63    6.80
  -5   3 -10   71.04    6.39
  -5   3 -10   67.79    8.58
  -5   3 -11   26.47    7.54
  -5   3 -11   31.17    5.36
   5   3  11   25.11    6.78
   5   3  11   30.47    6.28
  -5   3 -12    6.57    4.59
   5   3  12   11.89    5.69
  -5   3 -12   13.00    7.66
   5   3  12    9.56    6.25
  -5   3 -13    7.99    4.78
   5   3  13    8.73    5.54
  -5   3 -13   13.10    7.37
   5   3  13   10.71    6.26
   5   3  14   32.57    6.30
  -5   3 -14   27.73    5.34
   5   3  14   29.89    7.38
  -5   3 -14   29.30    8.55
  -5   3 -15   17.38    5.27
   5   3  15   21.43    6.29
   5   3  15   20.27    6.86
  -5   3 -15   26.63    7.93
   5   3  16    2.45    6.13
  -5   3 -16    5.84    7.82
   5   3  16    3.76    6.63
  -5   3 -16   10.64    4.74
  -5   3 -17    3.64    5.03
   5   3  17   -1.72    5.79
  -5   3 -17    5.33    8.57
   5   3  17    5.55    6.15
  -5   3 -18    5.71    5.18
   5   3  18    6.00    6.55
   5   3  18    8.64    7.37
   5   3  19   -1.50    6.32
   5   3  19    5.25    7.33
   5   3  20   13.75    7.48
   5   3  20    4.25    6.46
   5   3  21    4.02    6.88
   5   3  21   -1.02    7.18
   5   3  22    4.80    7.41
   5   3  22    1.53    8.02
   5   3  23    7.74    7.37
   5   3  23   -1.40    8.71
   5   3  24    7.74    7.70
   5   3  24    2.58    8.28
   5   3  25    6.29    8.33
   5   3  25   -1.22    8.85
   5   3  26   -1.50    8.81
   5   3  26   -0.22    9.98
  -5   3 -28    5.12   13.89
   5   3  29    0.56   11.24
   5   4 -30   -0.08   10.55
   5   4 -29    0.36   10.42
   5   4 -28    5.01    9.57
  -5   4  27    1.33   10.33
   5   4 -26    1.48    9.62
  -5   4  26   -1.06    9.20
   5   4 -25    2.28    8.60
  -5   4  25   -4.06    9.90
  -5  -4  25   11.20    8.92
   5   4 -24    6.96    8.39
  -5   4  24   12.69    8.80
  -5  -4  24    6.10    8.66
   5   4 -23    1.16    7.98
  -5   4  23   -1.43    7.61
  -5  -4  23    6.69    8.99
   5   4 -22    2.85    7.40
  -5   4  22    2.09    8.55
  -5  -4  22    0.14    8.48
   5   4 -21    9.20    7.18
  -5   4  21    0.08    8.09
  -5  -4  21    0.22    8.88
   5   4 -20    2.40    7.41
  -5   4  20    3.28    6.98
  -5  -4  20    2.63    8.28
  -5   4  19   -3.35    6.60
   5   4 -18    2.40    7.13
  -5   4  18    5.02    6.07
   5   4 -17   11.95    7.29
  -5   4  17    0.33    6.25
   5   4 -16    5.49    7.07
  -5   4  16   17.47    6.69
  -5   4  15   -1.16    5.84
   5   4 -15   10.03    6.71
   5   4 -14    4.86    5.18
  -5   4  14    7.95    5.67
   5   4 -13    3.57    6.30
  -5   4  13   -1.07    5.50
  -5   4  13    2.18    6.08
  -5   4  12    0.15    5.47
   5   4 -12    0.29    5.41
  -5   4  12    6.57    6.01
   5   4 -11   -3.20    6.33
  -5   4  11    3.66    5.11
  -5   4  11   -1.62    5.34
   5   4 -10   38.06    6.57
  -5   4  10   30.20    6.85
  -5   4  10   38.48    6.31
   5   4  -9   -1.28    5.21
   5   4  -9    2.23    4.67
  -5   4   9    1.12    4.23
  -5   4   9   -2.97    5.00
  -5   4   8  154.82    9.07
  -5   4   8  141.27    8.21
   5   4  -8  149.60    8.12
   5   4  -8  146.57    8.67
  -5   4   7   42.57    5.90
  -5   4   7   51.64    6.72
   5   4  -7   46.84    5.76
   5   4  -7   54.25    6.86
   5   4  -6   30.14    5.35
   5   4  -6   21.35    4.95
  -5   4   6   21.33    5.02
  -5   4   6   20.71    5.42
   5   4  -5    5.24    5.02
   5   4  -5    8.98    4.34
  -5   4   5    3.73    4.08
  -5   4   5    6.56    4.62
   5   4  -4   -0.88    4.81
   5   4  -4    1.36    4.26
  -5   4   4    0.67    3.91
  -5   4   4    0.81    3.99
  -5  -4   3   19.83    1.27
   5   4  -3   18.75    4.69
  -5   4   3   18.00    4.02
   5   4  -3   22.55    5.34
  -5   4   3   18.77    4.48
  -5   4   2   63.35    6.03
   5   4  -2   55.15    6.21
  -5   4   2   56.33    4.61
   5   4  -2   59.38    5.59
  -5   4   1  129.90    5.34
  -5   4   1  126.76    7.87
   5   4  -1  119.89    7.43
   5   4  -1  130.61    6.70
   5   4   0   -0.16    3.67
  -5   4   0   -1.08    5.65
  -5   4   0    0.27    2.85
   5   4   0   -2.47    4.02
  -5   4  -1    6.09    5.12
  -5   4  -1    2.92    2.63
   5   4   1   -2.09    4.42
   5   4   1    1.33    3.59
   5   4   2    0.71    3.52
  -5   4  -2    0.33    2.14
  -5   4  -2   -0.99    5.73
   5   4   2    1.53    4.17
  -5   4  -3   37.80    5.98
   5   4   3   40.55    6.16
  -5   4  -3   40.44    2.27
   5   4   3   38.76    4.03
   5   4   4   -0.02    4.77
   5   4   4    0.78    2.83
  -5   4  -4    2.67    4.98
   5   4   5    0.69    2.69
   5   4   5   -0.32    4.56
  -5   4  -5   -0.36    5.86
   5   4   6   19.78    2.90
  -5   4  -6   26.81    6.09
   5   4   6   24.37    5.77
  -5   4  -7    6.59    5.16
   5   4   7    2.99    2.23
  -5   4  -7    3.84    6.37
   5   4   7    4.33    4.89
  -5   4  -8    8.00    5.46
  -5   4  -8    8.21    6.82
   5   4   8    4.30    5.57
  -5   4  -9    7.14    5.25
  -5   4  -9    8.01    6.12
   5   4   9   12.11    5.86
  -5   4 -10   70.73    8.60
   5   4  10   66.61    7.75
  -5   4 -10   75.46    7.05
  -5   4 -11   21.91    5.62
   5   4  11   17.76    5.46
  -5   4 -11   19.43    7.25
  -5   4 -12   94.14    9.20
   5   4  12   85.84    8.39
  -5   4 -12   92.45    7.55
   5   4  12   83.70    8.12
   5   4  13    2.61    5.73
  -5   4 -13   -0.68    7.78
   5   4  13   -1.46    5.91
  -5   4 -14    4.08    5.30
   5   4  14   -0.38    6.23
  -5   4 -14    0.12    6.53
   5   4  14    0.42    6.13
  -5   4 -15    8.50    5.52
   5   4  15    7.99    6.62
  -5   4 -15    8.65    8.09
   5   4  15    4.98    6.30
  -5   4 -16    3.23    5.37
   5   4  16   -0.85    6.40
  -5   4 -16   -0.19    8.19
   5   4  16    6.47    6.34
   5   4  17    1.27    6.15
   5   4  17    3.76    6.45
  -5   4 -17   -1.49    8.61
  -5   4 -18    8.52    5.81
   5   4  18    7.74    6.86
   5   4  18    9.26    6.96
  -5   4 -18    9.04    8.79
  -5   4 -19    2.62    5.75
  -5   4 -19    4.29    7.79
   5   4  19    3.03    6.52
   5   4  19   -1.79    7.43
  -5   4 -20    0.45    9.68
   5   4  20    0.49    7.73
   5   4  20    8.43    7.69
   5   4  21    3.51    8.01
  -5   4 -21   -2.46    9.09
   5   4  21    0.51    8.13
   5   4  22    3.39    8.19
  -5   4 -22   -1.13    9.59
   5   4  22   -2.94    8.36
   5   4  23    1.20    8.28
   5   4  23    1.95    8.21
   5   4  24    6.84    8.35
  -5   4 -24    7.85   10.28
   5   4  24    2.15    8.64
   5   4  25   -0.52    8.96
  -5   4 -25    2.99   11.20
   5   4  25    4.57    9.36
   5   4  26    2.91    9.78
  -5   4 -26   -0.94   10.93
  -5   4 -27   -1.95   13.44
   5   4  27   -3.01   10.27
   5   4  28    2.36   10.27
   5   5 -27    0.30    9.95
  -5   5  27    4.90    9.76
  -5   5  26    2.00    9.61
   5   5 -25    2.97    9.61
  -5   5  25    1.24    9.98
   5   5 -24   -0.80    9.23
  -5   5  24   -0.37    9.69
   5   5 -23   -1.54    8.33
  -5   5  23   -0.28    9.05
  -5  -5  23    4.74    9.23
   5   5 -22    3.18    7.97
  -5   5  22    1.09    9.25
  -5  -5  22    6.99    9.06
  -5   5  21    1.08    8.56
   5   5 -21   -1.51    7.81
  -5  -5  21    2.69    8.53
   5   5 -20   -1.72    6.99
  -5   5  20    3.03    8.26
   5   5 -19   -0.21    6.99
   5   5 -18   -0.23    7.49
  -5   5  18    4.71    7.10
   5   5 -17    2.63    7.04
  -5   5  17    1.97    6.39
   5   5 -16   -0.67    5.91
  -5   5  16    4.17    7.22
   5   5 -15   19.06    7.55
  -5   5  15   19.96    7.03
   5   5 -14    4.83    5.56
  -5   5  14    3.46    6.59
  -5   5  13   -2.41    6.76
   5   5 -13    5.19    6.10
  -5   5  13    5.49    5.70
   5   5 -12    5.96    6.46
  -5   5  12    3.14    5.88
  -5   5  12    4.28    5.35
   5   5 -11    0.94    5.95
  -5   5  11   -0.25    5.62
  -5   5  11    2.95    5.84
   5   5 -10   10.16    6.38
  -5   5  10   13.64    5.84
  -5   5  10   13.18    5.86
  -5   5   9   69.38    6.90
  -5   5   9   63.09    7.21
   5   5  -9   63.21    7.15
  -5   5   8   69.37    7.07
  -5   5   8   67.48    6.80
   5   5  -8   77.50    7.88
   5   5  -8   67.69    7.64
   5   5  -7   12.96    5.27
   5   5  -7   10.99    5.74
  -5   5   7    6.72    4.81
  -5   5   7   17.10    5.70
   5   5  -6   20.86    5.81
  -5   5   6   22.39    5.15
   5   5  -6   20.40    5.58
  -5   5   6   17.62    6.29
  -5   5   5  105.64    6.77
  -5   5   5  109.29    8.52
   5   5  -5  101.71    7.77
   5   5  -5  107.13    7.67
   5   5  -4   -0.56    4.50
  -5   5   4    0.00    4.18
   5   5  -4    1.94    5.54
  -5   5   4   -1.36    5.08
   5   5  -3    7.78    4.95
   5   5  -3   10.63    5.55
  -5   5   3    2.14    3.97
  -5   5   3    3.11    5.18
   5   5  -2    6.49    4.91
  -5   5   2    0.66    3.76
   5   5  -2   -0.36    5.26
  -5   5   2   -0.10    5.65
   5   5  -1   36.40    5.96
  -5   5   1   33.87    4.17
   5   5  -1   42.83    5.47
  -5   5   1   34.77    6.53
  -5   5   0   37.98    3.85
  -5   5   0   33.53    6.13
   5   5   0   35.60    5.13
   5   5   0   40.30    6.03
  -5   5  -1    4.21    5.02
   5   5   1    5.52    4.00
  -5   5  -1    5.71    2.87
   5   5   1    2.08    5.40
   5   5   2    2.13    3.81
  -5   5  -2    0.87    2.36
  -5   5  -2    4.25    5.46
   5   5   2    6.51    5.13
  -5   5  -3    5.96    1.88
   5   5   3    6.07    3.52
  -5   5  -3   10.70    6.29
   5   5   3    5.78    4.62
   5   5   4    1.22    3.49
  -5   5  -4    6.98    6.33
   5   5   4    3.00    4.69
   5   5   5    9.68    3.60
  -5   5  -5   13.65    6.40
   5   5   5   12.03    5.66
  -5   5  -6    5.23    5.79
   5   5   6    2.10    3.05
   5   5   6    7.30    5.83
  -5   5  -6    0.02    5.23
  -5   5  -7    2.18    4.91
   5   5   7    1.90    2.87
   5   5   7    2.06    5.31
  -5   5  -7   -2.37    5.26
  -5   5  -8    2.48    5.71
   5   5   8    6.10    4.99
  -5   5  -8    3.85    5.80
  -5   5  -9    5.71    5.47
  -5   5  -9    9.33    6.95
   5   5   9    4.08    5.02
  -5   5 -10   12.36    6.20
  -5   5 -10   15.22    6.11
   5   5  10    8.60    5.58
  -5   5 -11    4.33    5.86
  -5   5 -11    7.84    6.47
   5   5  11   13.06    6.55
  -5   5 -12    4.47    5.83
  -5   5 -12    3.33    6.75
   5   5  12    8.21    5.40
  -5   5 -13    2.91    5.89
  -5   5 -13    9.59    6.67
   5   5  13    3.21    5.98
  -5   5 -14    2.80    5.67
  -5   5 -14    1.05    7.56
   5   5  14   -0.52    6.44
   5   5  14    2.68    6.38
  -5   5 -15    1.01    5.93
   5   5  15    2.59    6.58
  -5   5 -15    3.86    7.15
   5   5  15    2.11    6.83
  -5   5 -16   -3.50    6.08
   5   5  16   -1.47    6.32
   5   5  16    1.37    6.40
  -5   5 -16   -0.81    8.01
  -5   5 -17    1.05    5.92
   5   5  17    7.15    7.15
   5   5  17   -0.86    6.75
  -5   5 -17    3.32    8.76
  -5   5 -18    1.14    6.68
   5   5  18    3.96    7.68
   5   5  18    1.38    7.44
  -5   5 -18    4.07    9.07
  -5   5 -19    7.64    6.72
   5   5  19    6.35    7.92
   5   5  19    3.62    7.79
  -5   5 -19    6.49    8.48
  -5   5 -20    5.44    9.53
  -5   5 -20    3.67    6.90
   5   5  20    3.03    7.59
  -5   5 -21    3.85    9.78
   5   5  21    4.38    7.60
   5   5  21    5.79    7.75
   5   5  22    9.29    8.17
  -5   5 -22    4.19   10.64
   5   5  22    1.24    8.02
   5   5  23    2.38    8.49
  -5   5 -23    4.00   10.11
   5   5  23    4.06    8.62
   5   5  24    1.58    9.13
   5   5  24   -1.24    9.29
   5   5  25    1.60    9.96
  -5   5 -25    2.93   11.97
   5   5  25   -1.92    9.66
   5   5  26    8.99   10.05
  -5   5 -26    1.45   12.21
   5   5  27   -4.01   10.81
  -5   5 -27    1.46   13.08
  -5   6  26    4.45   10.67
   5   6 -26    2.15    9.54
  -5   6  25   -3.37   10.11
   5   6 -24   -1.74    9.80
  -5   6  24    7.39    9.23
   5   6 -23   -0.40    9.34
  -5   6  23    2.00    8.98
   5   6 -22   -1.36    8.58
  -5   6  22    6.55    8.54
   5   6 -21    5.67    8.05
  -5   6  21   -2.33    9.09
   5   6 -20    1.41    8.01
  -5   6  20    0.64    8.59
  -5   6  19   -0.71    7.45
   5   6 -18    1.03    6.88
  -5   6  18    0.42    8.19
   5   6 -17    1.97    8.23
  -5   6  17   -3.97    6.96
   5   6 -16    5.00    6.51
  -5   6  16    6.76    6.69
  -5   6  15    2.40    7.19
   5   6 -15   13.69    7.52
  -5   6  14    8.55    6.96
   5   6 -14    8.97    7.29
  -5   6  13   13.23    6.73
   5   6 -13   17.96    7.79
  -5   6  13   20.16    7.29
   5   6 -12    5.84    6.95
  -5   6  12   11.23    7.44
  -5   6  12   10.66    6.46
   5   6 -11   36.38    7.93
  -5   6  11   41.04    7.46
  -5   6  11   32.28    6.55
  -5   6  10    0.65    7.02
  -5   6  10    0.05    5.83
   5   6 -10    2.62    5.54
   5   6  -9   -3.31    6.44
  -5   6   9    0.49    5.26
  -5   6   9    0.54    5.25
   5   6  -8    8.29    6.60
  -5   6   8    6.44    5.42
  -5   6   8   -1.60    6.39
   5   6  -8    4.47    5.71
  -5   6   7   40.54    6.08
   5   6  -7   40.31    7.41
  -5   6   7   34.65    7.69
   5   6  -7   53.26    7.01
   5   6  -6    1.78    5.32
  -5   6   6    1.74    4.64
   5   6  -6   -4.11    5.38
  -5   6   6    1.80    5.51
   5   6  -5   -0.25    5.61
  -5   6   5    7.45    4.63
   5   6  -5   11.68    6.45
  -5   6   5    6.28    5.71
  -5   6   4    1.20    4.47
   5   6  -4    4.25    5.43
  -5   6   4    2.14    6.40
   5   6  -4    1.13    5.08
   5   6  -3   -0.08    5.28
  -5   6   3    1.45    4.15
   5   6  -3   -1.20    5.95
  -5   6   3    1.03    6.37
   5   6  -2   19.64    5.37
  -5   6   2   14.80    4.10
   5   6  -2   13.07    5.59
  -5   6   2   10.28    5.87
   5   6  -1    4.48    4.61
  -5   6   1    4.76    3.66
   5   6  -1   16.53    6.14
  -5   6   1    5.64    5.40
   5   6   0    1.76    4.35
  -5   6   0    0.58    3.38
   5   6   0   -0.24    6.22
  -5   6   0    1.87    6.22
  -5   6  -1   49.92    6.95
   5   6   1   46.45    7.21
   5   6   1   51.05    5.72
  -5   6  -2   21.66    6.92
   5   6   2   23.04    4.87
   5   6   2   23.05    6.64
   5   6   3    7.75    4.33
  -5   6  -3   10.06    5.49
   5   6   3   11.17    6.32
   5   6   4    0.72    4.19
  -5   6  -4    3.66    6.02
   5   6   4    1.36    5.48
   5   6   5    1.40    3.84
  -5   6  -5    0.86    6.50
   5   6   5    7.40    5.99
  -5   6  -6   17.05    6.99
   5   6   6    8.57    3.79
  -5   6  -6   10.90    6.98
   5   6   6    9.27    5.67
  -5   6  -7   19.31    6.57
  -5   6  -7   19.92    7.09
   5   6   7   24.92    6.89
  -5   6  -8   22.22    7.07
  -5   6  -8   31.18    6.93
   5   6   8   28.59    7.06
  -5   6  -9   21.82    6.36
   5   6   9   36.82    7.58
  -5   6  -9   26.70    7.61
  -5   6 -10    8.91    5.88
   5   6  10    4.31    5.93
  -5   6 -10    7.82    6.80
  -5   6 -11   -0.01    5.68
   5   6  11   -0.29    6.75
  -5   6 -11    6.14    6.53
  -5   6 -12    0.84    6.02
   5   6  12    0.26    6.31
  -5   6 -12   -0.55    6.40
  -5   6 -13    1.74    7.42
   5   6  13    3.96    6.70
  -5   6 -14    6.72    6.91
  -5   6 -14   11.89    7.82
   5   6  14    5.69    7.12
  -5   6 -15    2.00    6.75
  -5   6 -15    0.12    7.58
   5   6  15    0.04    6.93
  -5   6 -16    3.92    6.41
  -5   6 -16    3.89    7.54
   5   6  16   -3.22    7.53
   5   6  16   -0.42    7.96
  -5   6 -17    4.08    8.50
  -5   6 -17    4.06    7.09
   5   6  17    2.12    7.55
  -5   6 -18    1.39    7.34
   5   6  18    2.65    8.90
  -5   6 -18    2.27    8.91
   5   6  18    0.69    7.44
  -5   6 -19   -1.98    7.82
   5   6  19    2.71    7.76
  -5   6 -19   -1.41    8.99
   5   6  19    4.49    7.52
  -5   6 -20    1.32    7.91
   5   6  20    1.18    8.56
  -5   6 -20    1.72    9.08
  -5   6 -21    1.48   10.47
   5   6  21    1.79    8.64
   5   6  22    3.67    9.71
   5   6  22    1.07    8.85
   5   6  23   -0.01   10.55
  -5   6 -23   -3.10   10.94
   5   6  23    6.10    9.07
   5   6  24    1.26   10.52
   5   6  24   -3.48    9.91
   5   6  25    4.70   10.29
  -5   7  24   -2.91   10.58
   5   7 -23    4.11    8.96
  -5   7  23    2.46    9.89
   5   7 -22    0.45    9.90
   5   7 -21    5.52    9.24
  -5   7  21    0.07    9.80
   5   7 -20   -0.92    7.94
  -5   7  20   -2.23    8.58
   5   7 -19    0.65    9.04
  -5   7  19    1.60    9.25
  -5   7  18   18.89    8.72
   5   7 -18    5.31    7.76
  -5   7  17   -0.83    7.59
   5   7 -16   -2.08    8.52
  -5   7  16    3.07    7.26
  -5   7  15    0.39    7.16
   5   7 -15    2.09    7.87
   5   7 -14    3.35    7.58
  -5   7  14   -1.94    6.79
   5   7 -13    4.46    7.58
  -5   7  13   -3.74    7.07
  -5   7  13   -1.12    7.72
   5   7 -12    1.75    6.74
  -5   7  12    7.44    6.69
  -5   7  12    0.44    6.18
   5   7 -11    1.25    5.81
  -5   7  11    5.93    6.31
   5   7 -10    5.71    7.05
  -5   7  10   -0.16    7.24
  -5   7  10   -0.63    5.97
   5   7  -9    6.26    6.60
  -5   7   9    8.21    6.01
  -5   7   9    7.02    7.44
   5   7  -8   19.11    6.16
  -5   7   8   15.92    6.41
  -5   7   8    7.62    5.55
   5   7  -7   10.78    5.80
  -5   7   7   15.75    5.90
   5   7  -7   12.67    7.03
  -5   7   7   10.77    7.05
  -5   7   6   94.09    7.72
  -5   7   6  106.69   10.13
   5   7  -6   97.29    8.99
   5   7  -6   93.99    8.97
   5   7  -5   45.29    7.67
  -5   7   5   52.82    7.92
  -5   7   5   49.18    6.58
   5   7  -5   50.23    7.60
   5   7  -4    2.16    5.55
  -5   7   4    3.67    4.59
   5   7  -4    4.77    6.35
  -5   7   4    5.34    6.63
   5   7  -3    4.46    5.15
   5   7  -3    7.70    6.56
  -5   7   3   -2.95    6.83
  -5   7   3    4.49    4.85
   5   7  -2   20.45    5.78
   5   7  -2   17.17    6.98
  -5   7   2   23.85    6.42
  -5   7   2   19.35    4.87
   5   7  -1    2.48    5.16
   5   7  -1   -1.89    6.02
  -5   7   1   -3.54    6.11
   5   7   0    0.25    5.21
   5   7   0    3.40    5.78
  -5   7   0   -1.16    6.98
   5   7   1    1.65    5.17
   5   7   1    3.97    6.30
  -5   7  -1    0.90    6.66
   5   7   2    3.44    5.13
  -5   7  -2    2.41    6.45
   5   7   2    7.34    6.62
  -5   7  -3    3.97    6.34
   5   7   3    2.90    5.62
   5   7   3    1.58    4.85
  -5   7  -4    6.04    6.22
   5   7   4    0.49    4.46
   5   7   4    1.41    6.54
  -5   7  -5    2.05    6.95
   5   7   5    2.82    6.54
  -5   7  -6   -1.25    7.17
   5   7   6    8.07    6.39
  -5   7  -6    0.54    6.12
  -5   7  -7   10.80    7.42
   5   7   7   17.83    6.76
  -5   7  -7   21.33    6.97
  -5   7  -8   19.77    7.76
  -5   7  -8    8.02    7.31
   5   7   8   15.74    6.98
  -5   7  -9   10.05    6.76
  -5   7  -9    4.18    6.96
   5   7   9   11.05    7.11
  -5   7 -10    0.31    6.23
  -5   7 -10    1.29    6.99
   5   7  10    1.94    6.44
  -5   7 -11    2.98    6.72
  -5   7 -11   -0.15    6.88
   5   7  11    3.24    6.79
  -5   7 -12   -3.78    7.33
  -5   7 -12    2.78    7.01
   5   7  12   -3.41    6.61
  -5   7 -13    0.69    7.58
   5   7  13    2.83    7.04
  -5   7 -13   -0.52    8.19
  -5   7 -14    0.84    7.20
   5   7  14    4.95    7.54
  -5   7 -15   11.71    8.08
   5   7  15    7.15    7.98
  -5   7 -15    5.55    8.24
  -5   7 -16    0.93    8.29
   5   7  16    6.65    7.90
  -5   7 -16    7.25    8.09
  -5   7 -17    2.90    8.11
   5   7  17    6.93    7.82
  -5   7 -17    0.61    9.06
  -5   7 -18    0.14    8.15
   5   7  18   -0.20    8.91
  -5   7 -18   -1.15    9.67
  -5   7 -19    0.19    8.33
   5   7  19   -0.64    8.81
  -5   7 -19   -0.07    9.23
  -5   7 -20   -1.42    8.88
   5   7  20    4.10    9.26
  -5   7 -20    0.86   10.23
  -5   7 -21    4.73    8.63
   5   7  21   -4.05    9.90
  -5   7 -22    3.46   11.22
   5   7  22   -3.00    9.73
  -5   7 -23    8.31   11.74
  -5   8  21    1.83   10.42
   5   8 -20    2.67    9.72
   5   8 -19    4.55   10.00
  -5   8  19    5.10    9.26
   5   8 -18    4.55    8.40
  -5   8  18   -0.46    8.76
   5   8 -17    0.28    8.56
  -5   8  17    7.64    8.19
  -5   8  16   -2.70    8.25
   5   8 -15    2.96    8.24
  -5   8  15    7.94    8.20
   5   8 -14    5.35    7.42
  -5   8  14    4.60    7.58
   5   8 -13    1.44    7.36
  -5   8  13    5.75    7.42
   5   8 -12    8.28    7.91
  -5   8  12    0.60    7.40
  -5   8  12    0.08    6.97
   5   8 -11   -2.13    6.53
  -5   8  11    1.05    7.59
  -5   8  11   -1.33    6.82
  -5   8  10    7.65    7.36
  -5   8  10    2.25    6.49
   5   8 -10    7.42    7.37
   5   8  -9    6.26    7.08
  -5   8   9   -1.82    6.24
  -5   8   9    0.95    7.55
   5   8  -8    2.94    6.84
  -5   8   8    5.19    7.48
  -5   8   8    3.34    6.31
   5   8  -7    2.54    6.82
  -5   8   7    1.68    6.01
  -5   8   7    0.77    7.35
   5   8  -6    0.74    6.82
  -5   8   6    1.48    5.79
  -5   8   6    3.54    7.10
   5   8  -5    0.49    6.45
  -5   8   5    0.61    5.56
   5   8  -5    5.02    7.41
  -5   8   5   -0.95    7.10
   5   8  -4   13.07    6.80
   5   8  -4    6.91    7.82
  -5   8   4   21.63    7.55
   5   8  -3    0.96    6.32
   5   8  -3    6.10    6.58
  -5   8   3    0.42    7.04
   5   8  -2   -3.28    6.41
   5   8  -2    0.98    6.87
  -5   8   2    1.87    7.19
   5   8  -1   -0.04    6.06
   5   8  -1    4.38    7.56
  -5   8   1    5.29    7.19
   5   8   0    0.24    5.78
   5   8   0    2.51    6.42
  -5   8   0   -0.05    7.48
   5   8   1   -1.87    5.59
   5   8   1   -2.04    7.28
  -5   8  -1    4.26    7.21
   5   8   2    4.59    5.68
   5   8   2    6.06    7.23
  -5   8  -2    2.51    7.00
   5   8   3   -0.15    5.32
   5   8   3    0.27    6.02
  -5   8  -3   -0.53    6.48
   5   8   4    4.76    6.58
  -5   8  -4    3.47    7.25
   5   8   5    1.03    6.49
  -5   8  -5    3.69    6.94
  -5   8  -6    1.45    7.48
   5   8   6    1.38    6.51
  -5   8  -7    4.24    6.81
   5   8   7    0.42    6.73
  -5   8  -7    1.38    6.78
  -5   8  -8   -0.38    6.96
  -5   8  -8    0.77    7.34
   5   8   8    7.56    7.18
  -5   8  -9    7.86    7.47
  -5   8  -9    1.62    7.87
   5   8   9    1.73    7.44
  -5   8 -10    1.80    7.10
  -5   8 -10   -0.12    8.30
   5   8  10   -1.63    7.64
  -5   8 -11   -0.63    7.77
  -5   8 -11    1.49    8.34
   5   8  11    1.46    7.52
  -5   8 -12   -0.38    8.23
  -5   8 -12    1.48    8.13
   5   8  12    5.76    8.12
  -5   8 -13   -3.80    8.56
  -5   8 -13   -1.15    8.24
   5   8  13   -1.09    8.16
  -5   8 -14   -1.19    8.01
  -5   8 -14   -2.05    9.43
   5   8  14    0.86    8.14
  -5   8 -15    1.99    9.13
  -5   8 -15   -3.22    8.68
   5   8  15    8.47    8.76
  -5   8 -16   -2.93    9.42
   5   8  16   -3.22    8.84
  -5   8 -16    9.40    9.22
  -5   8 -17    1.07    9.36
  -5   8 -17   -2.36   10.25
   5   8  17    2.02    8.70
  -5   8 -18    2.70    9.41
   5   8  18    2.35    9.31
  -5   8 -19    8.26    9.96
  -5   8 -19    2.74   10.84
  -5   8 -20    1.68   10.21
   5   8  20   -1.41   10.56
  -5   8 -20    5.14   10.78
  -5   8 -21    5.12    9.92
   5   8  21   -1.74   10.29
  -5   8 -22   -0.47   10.26
  -5   9  20   10.17   10.77
  -5   9  19   -0.88   10.83
  -5   9  18    3.80   10.07
   5   9 -17    0.32   10.89
  -5   9  17    2.94    9.90
   5   9 -16    2.79    9.91
  -5   9  16   -1.46    9.32
   5   9 -15    2.53    9.33
   5   9 -14    0.12    8.65
  -5   9  14    2.32    8.44
   5   9 -13    4.11    8.64
  -5   9  13    1.34    8.15
   5   9 -12   -1.81    8.93
  -5   9  12   -0.37    8.04
  -5   9  11   -1.24    8.63
  -5   9  11    5.80    7.97
   5   9 -11    1.59    8.44
  -5   9  10    6.52    8.46
   5   9 -10    3.41    7.74
  -5   9  10    3.88    7.77
  -5   9   9   -1.85    7.40
  -5   9   9    1.08    9.30
   5   9  -8   -0.22    7.67
  -5   9   8    0.36    8.35
   5   9  -7   -0.92    7.64
  -5   9   7    3.52    7.49
   5   9  -6    0.82    7.56
  -5   9   6    4.93    7.70
   5   9  -5    2.34    7.88
  -5   9   5    4.06    8.72
   5   9  -4    1.79    7.44
   5   9  -4    7.65    8.19
  -5   9   4    0.62    7.82
   5   9  -3   10.82    7.47
   5   9  -3   22.51    8.28
  -5   9   3   12.92    7.92
   5   9  -2   -3.89    7.00
  -5   9   2    0.04    8.45
   5   9  -2    2.74    8.52
   5   9  -1   -0.77    6.92
   5   9  -1    2.58    7.51
   5   9   0    0.01    6.72
   5   9   0    3.62    7.17
  -5   9   0   -0.62    7.64
   5   9   1    7.98    6.94
   5   9   1    6.19    7.91
  -5   9  -1   -0.18    8.32
   5   9   2    2.01    8.38
  -5   9  -2    7.24    7.17
   5   9   3   -0.21    8.54
  -5   9  -3    6.78    8.06
   5   9   4    3.32    8.49
  -5   9  -4   -2.77    8.02
   5   9   5    4.80    7.68
  -5   9  -5   12.14    7.90
   5   9   6    1.74    7.68
  -5   9  -6    4.09    8.18
   5   9   7    4.37    8.82
  -5   9  -7    3.04    8.51
   5   9   8    5.41    7.66
  -5   9  -8   -2.74    8.84
  -5   9  -9   13.36    9.10
   5   9   9   10.00    8.81
  -5   9  -9    5.81    8.35
  -5   9 -10    5.18    8.02
  -5   9 -10    1.10    8.95
   5   9  10    5.19    8.23
  -5   9 -11    0.27    9.62
  -5   9 -11    0.89    8.51
   5   9  11   -0.68    8.80
  -5   9 -12    5.14    9.73
  -5   9 -12    1.28    8.89
   5   9  12   -2.03    9.62
  -5   9 -13    9.02    9.43
   5   9  13   -3.35    9.35
  -5   9 -14   14.40   10.04
  -5   9 -14    6.88    9.32
   5   9  14   -3.23    9.93
  -5   9 -15    3.45    9.89
   5   9  15   -2.57    9.78
  -5   9 -16   -0.11    9.68
  -5   9 -16    0.77   10.54
   5   9  16   -3.43   10.07
  -5   9 -17   -1.92   10.04
   5   9  17   -2.19   10.73
  -5   9 -18    8.56    9.83
   5   9  19    5.77   11.28
  -5  10  16   -1.10   10.63
   5  10 -15   -0.84   11.34
  -5  10  15    1.08   10.52
   5  10 -14   -0.22   10.21
  -5  10  14    2.55    9.74
   5  10 -13    5.35    9.42
   5  10 -12    2.27   10.28
   5  10 -11    0.35    9.82
   5  10 -10    6.31    9.08
  -5  10  10    8.01   10.70
   5  10  -9   -3.85    8.81
  -5  10   9    9.40    9.61
   5  10  -8   -3.43    8.81
  -5  10   8    8.62   10.07
   5  10  -7    0.12    8.74
  -5  10   7   -1.02    9.02
   5  10  -6    0.58    9.35
  -5  10   5    8.09    8.52
   5  10  -4    0.07    8.62
   5  10  -3    4.80    8.39
  -5  10   3    2.71    8.49
   5  10  -2    2.30    8.52
   5  10  -2    5.50    9.57
  -5  10   2    6.65    8.75
   5  10  -1    0.02    7.85
   5  10  -1    4.92    9.83
  -5  10   1   -3.15    9.50
   5  10   0    5.26    9.60
  -5  10   0   -2.56    8.88
   5  10   1   -2.76    9.67
  -5  10  -1    1.64    8.95
   5  10   2   -0.28    9.26
  -5  10  -2   -2.15    9.28
   5  10   3    2.03    8.26
  -5  10  -3    1.79    8.75
   5  10   4    2.58    8.18
   5  10   5   -2.67    9.80
  -5  10  -5   -0.87    8.96
   5  10   6   -0.73    8.39
  -5  10  -6    3.40    9.09
   5  10   7   -0.05   10.08
   5  10   8    0.02    9.28
  -5  10  -8    9.81    9.28
   5  10   9    0.50    9.99
  -5  10  -9    5.17   10.17
   5  10  10    7.23   10.21
  -5  10 -10    6.16    9.91
   5  10  11    2.50    9.98
  -5  10 -11    0.75   10.06
  -5  10 -12   14.51   10.81
   5  10  12    8.25   10.08
  -5  10 -12    4.56   10.53
  -5  10 -13    2.07   10.56
   5  10  14   -1.63   11.12
   5  10  15    0.52   11.39
   5  11 -10    2.56   10.56
   5  11  -9    2.43   10.45
  -5  11   9   -3.69   10.91
   5  11  -8    3.31   10.19
   5  11  -7    0.88   10.01
  -5  11   7    4.15   11.40
   5  11  -6    2.79    9.76
   5  11  -5   -1.26    9.78
  -5  11   5    0.51   10.20
   5  11  -4    6.34   10.25
  -5  11   4    0.84   10.92
   5  11  -3    6.07    9.26
  -5  11   3    2.16   10.51
  -5  11   2    0.44    9.93
  -5  11   1    4.03   10.01
  -5  11   0   14.23    9.99
   5  11   1    4.21   10.43
  -5  11  -1    2.01    9.53
   5  11   2   -3.66   11.44
  -5  11  -2    2.05   10.11
   5  11   3    5.60    9.97
  -5  11  -3    1.26   10.30
   5  11   4    2.97   11.05
  -5  11  -4    2.26   10.01
   5  11   5   -3.57   10.47
  -5  11  -5    1.75   10.73
   5  11   6   10.15   11.54
  -5  11  -6   -2.76   10.52
   5  11   7    8.48   10.47
  -5  11  -7   -1.54   10.64
   5  11   8    3.75   10.70
   5  11   9   -2.20   11.38
  -6   0  30   -0.27   10.35
  -6   0  29   -2.09    9.80
  -6   0  28    5.47   10.95
   6   0 -28   10.03    9.26
   6   0 -27    2.14    8.19
  -6   0  27   -3.43    9.68
  -6   0  26    4.53    8.46
   6   0 -25    1.25    7.81
  -6   0  25    7.40    9.54
  -6   0  24    8.11    8.47
   6   0 -24    2.90    8.05
   6   0 -23    0.96    7.63
  -6   0  23    1.71    8.20
   6   0 -22    4.05    7.75
  -6   0  22   -3.00    8.44
  -6   0  21   -3.46    7.16
  -6   0  19    1.88    6.66
  -6   0  18    8.98    7.50
  -6   0  17    0.78    7.73
  -6   0  16  139.77    9.93
  -6   0  15   -2.43    6.87
  -6   0  14   29.60    8.30
  -6   0  13    4.70    7.85
  -6   0  10   44.58    4.36
  -6   0   9    4.37    3.24
   6   0  -9    1.29    2.26
  -6   0   8   73.52    4.76
   6   0  -8   79.86    3.72
   6   0  -7    2.70    2.35
  -6   0   7   -1.08    3.11
  -6   0   6  198.91    6.38
   6   0  -6  208.64    5.43
   6   0  -5   -0.62    2.46
  -6   0   5    0.16    3.14
  -6   0   4   10.55    3.36
   6   0  -4    6.46    2.90
  -6   0   3   -0.47    3.41
   6   0  -3    2.35    2.89
  -6   0   2  558.94   10.20
   6   0  -2  567.75    9.85
  -6   0   1   -0.54    3.65
   6   0  -1   -0.08    3.38
  -6   0   0   84.79    5.50
   6   0   0   88.19    5.32
   6   0   1   -0.15    3.63
  -6   0  -1    3.93    4.26
  -6   0  -2    0.10    4.64
   6   0   2    2.25    3.92
  -6   0  -3   -0.32    4.28
   6   0   3    2.20    4.46
  -6   0  -4    3.31    5.46
   6   0   4    3.03    4.29
   6   0   5    0.46    5.00
   6   0   6    4.83    4.98
   6   0   7    5.94    6.19
   6   0   8  107.08    8.50
   6   0   9    0.37    6.87
   6   0  10   73.72    7.68
   6   0  11    1.36    7.43
   6   0  12   35.87    7.92
   6   0  13    3.94    6.77
   6   0  14   16.56    7.67
   6   0  15    4.61    7.96
   6   0  16    5.33    7.86
   6   0  17   -2.25    7.33
   6   0  18   65.16   10.01
   6   0  19    1.87    8.14
   6   0  20    3.01    7.56
   6   0  21    6.58    8.55
   6   0  22    5.19    9.25
   6   0  23   -2.79   10.21
   6   0  24    3.61   10.31
   6   0  25   -2.53   10.40
   6   0  26    2.71   10.30
   6   0  27   -2.14   10.59
   6   0  28   10.32   11.15
  -6  -1  31    1.91   10.86
  -6   1  30    7.10   10.78
  -6  -1  30    3.59   11.23
   6   1 -29    9.09    9.12
  -6   1  29    1.95   10.41
  -6  -1  29   -0.64   10.06
   6   1 -28   -2.74    9.68
  -6   1  28    4.44    9.61
   6   1 -27    3.83    8.48
   6  -1 -27    4.82    8.75
  -6   1  27    4.15    8.67
  -6  -1  27    1.06    9.68
   6   1 -26    0.51    8.29
   6  -1 -26    4.64    8.34
  -6   1  26    1.16    8.63
  -6  -1  26    0.64    9.46
   6   1 -25   12.31    8.67
   6  -1 -25   12.52    8.81
  -6   1  25   11.49    8.58
  -6  -1  25   15.38    9.74
   6   1 -24    3.00    8.21
   6  -1 -24    2.28    8.34
  -6   1  24   -2.83    8.78
  -6  -1  24    3.43    8.25
   6   1 -23    0.62    7.82
  -6   1  23    7.65    8.91
  -6  -1  23   15.35    8.97
  -6  -1  22    1.87    8.39
   6   1 -22    0.74    7.23
   6   1 -21    8.30    7.09
  -6   1  21   12.32    8.19
  -6  -1  21   11.24    7.50
   6   1 -20    2.58    6.62
  -6   1  20    0.14    6.97
   6   1 -19   25.96    7.05
  -6   1  19   24.11    7.31
  -6  -1  19   12.91    8.39
   6   1 -18    2.91    6.20
  -6   1  18    1.28    7.63
  -6  -1  18    5.81    8.60
  -6  -1  17    3.87    8.60
  -6   1  16   41.78    7.16
  -6  -1  16   43.52    9.05
  -6   1  15   72.47    8.91
  -6   1  14    0.75    7.37
  -6   1  13  142.51    9.91
  -6   1  12    2.23    4.54
  -6   1  12    5.56    7.11
  -6   1  11   64.27    8.51
  -6   1  11   68.38    5.74
  -6   1  10   20.33    4.58
  -6   1  10   22.38    6.61
  -6  -1   9   -0.30    2.82
  -6   1   9   -0.88    3.89
   6   1  -9   -0.24    2.96
  -6   1   9    6.13    5.81
  -6  -1   8   14.53    2.84
   6  -1  -8   12.76    1.39
   6   1  -8   14.54    3.42
  -6   1   8   12.30    4.15
  -6  -1   7  114.35    4.41
  -6   1   7  107.82    6.02
   6   1  -7   99.08    5.01
   6  -1  -7  109.14    3.06
   6  -1  -6   21.12    2.27
   6   1  -6   15.90    3.40
  -6  -1   6   20.49    2.94
  -6   1   6   19.96    4.03
  -6  -1   5   21.86    2.99
   6  -1  -5   18.40    2.49
   6   1  -5   18.23    3.50
  -6   1   5   25.87    4.21
  -6   1   4   99.64    5.87
  -6  -1   4  103.10    4.42
   6   1  -4  105.28    5.28
   6  -1  -4  102.29    4.10
  -6   1   3   51.68    4.93
  -6  -1   3   56.50    3.84
   6   1  -3   63.35    4.56
   6  -1  -3   67.40    4.04
  -6  -1   2    8.13    3.10
  -6   1   2    7.67    4.22
   6   1  -2    7.66    3.40
   6  -1  -2    2.99    3.12
  -6   1   1  102.23    6.20
  -6  -1   1  116.62    5.14
   6   1  -1  118.69    5.85
   6  -1  -1  119.35    5.50
  -6   1   0   15.24    4.18
  -6  -1   0   16.21    3.92
   6   1   0   14.95    3.87
   6  -1   0   16.61    4.24
  -6   1  -1  201.90    7.66
  -6  -1  -1  207.41    7.03
   6   1   1  194.91    7.51
   6  -1   1  198.05    7.27
  -6   1  -2   16.94    5.39
   6   1   2   23.29    4.43
  -6   1  -3   36.35    6.09
   6   1   3   31.98    5.29
  -6   1  -4   38.73    5.48
   6   1   4   53.81    5.84
  -6   1  -5   11.56    5.12
   6   1   5    9.59    5.33
  -6   1  -6    4.14    6.58
   6   1   6    7.08    5.16
  -6   1  -7   28.63    7.09
   6   1   7   37.97    6.40
   6   1   8   14.56    6.14
   6   1   9    4.08    6.33
   6   1  10   17.99    6.66
   6   1  11    3.48    6.76
   6   1  12    4.66    5.81
   6   1  13   16.53    7.52
   6   1  14   23.83    6.98
   6   1  15    3.35    6.13
   6   1  16    2.11    6.42
   6   1  17   32.17    7.99
   6   1  18    4.07    7.96
   6   1  19    3.23    6.92
   6   1  20   -0.69    7.86
   6   1  20    5.71    5.42
   6   1  21    2.03    7.41
   6   1  22    7.26    8.98
   6   1  23    1.94    8.75
   6   1  24   -0.60    8.72
   6   1  25    5.42    9.33
   6  -1  25    0.80    9.93
   6   1  26    5.35    9.76
   6  -1  26    3.48   10.45
   6   1  27   -2.55   10.39
   6  -1  28   -2.36   11.66
  -6  -2  31    4.35   11.73
  -6  -2  30    4.89   10.59
   6   2 -29    0.98   10.20
  -6   2  29   10.25    9.73
  -6   2  28    0.43    9.26
   6   2 -27    3.82    9.38
  -6   2  27   -2.33    9.58
   6   2 -26    2.13    8.73
  -6   2  26   16.26   10.34
  -6  -2  26    2.52    9.06
   6   2 -25    2.10    8.95
  -6   2  25    6.52    9.45
  -6  -2  25    2.90    8.67
   6   2 -24    0.08    8.71
  -6  -2  24    1.78    8.79
   6   2 -23   -1.10    8.19
  -6   2  23   -0.07    8.39
  -6  -2  23    4.08    9.01
   6   2 -22    0.35    7.23
  -6   2  22    3.48    7.32
  -6  -2  22    3.72    8.77
   6   2 -21    2.28    6.78
  -6   2  21    2.39    7.03
  -6  -2  21    1.93    8.72
   6   2 -20    8.65    6.83
  -6   2  20   18.96    7.40
  -6  -2  20   16.35    9.02
   6   2 -19    0.54    7.36
  -6   2  19    1.27    7.39
  -6  -2  19    5.52    8.72
   6   2 -18   40.81    7.98
  -6   2  18   33.91    8.58
  -6  -2  18   59.43    9.28
  -6   2  17   -0.56    7.39
   6   2 -17    2.64    6.18
   6   2 -16   49.23    8.26
  -6   2  16   42.86    8.56
   6   2 -15   12.45    6.03
  -6   2  15   17.60    7.47
   6   2 -14   36.44    7.97
  -6   2  14   30.75    7.62
   6   2 -13   57.47    7.10
  -6   2  13   57.36    8.12
  -6   2  13   52.24    6.51
  -6   2  12  172.13   10.04
   6   2 -12  169.93   10.19
  -6   2  12  162.14    8.43
  -6   2  11  143.35    8.13
  -6   2  11  145.38    9.30
   6   2 -11  137.23    9.00
  -6   2  10   75.71    6.23
  -6   2  10   71.89    7.71
   6   2 -10   78.63    5.70
  -6   2   9  150.23    7.74
  -6   2   9  149.88    9.06
   6   2  -9  138.91    6.60
  -6   2   8  274.59    9.49
  -6   2   8  286.13   10.83
   6   2  -8  276.94    8.43
   6   2  -7   39.20    4.62
  -6   2   7   33.49    5.22
  -6   2   7   44.99    6.46
  -6  -2   6   40.71    2.18
  -6   2   6   41.81    5.02
  -6   2   6   41.49    5.91
   6   2  -6   38.80    4.50
   6  -2  -6   39.72    2.00
   6   2  -5    4.33    3.60
  -6  -2   5    6.48    1.84
   6  -2  -5    6.73    2.12
  -6   2   5    5.60    4.52
  -6   2   5    5.49    5.41
  -6   2   4   74.91    6.01
  -6  -2   4   79.13    3.20
  -6   2   4   74.34    6.26
   6   2  -4   86.55    5.49
   6  -2  -4   77.15    3.70
  -6   2   3   45.77    4.98
  -6  -2   3   47.82    3.08
   6   2  -3   43.07    4.80
   6  -2  -3   45.84    3.81
  -6   2   2    2.21    4.40
  -6  -2   2    6.55    2.83
   6   2  -2    3.56    3.69
  -6   2   1  235.34    8.70
   6   2  -1  245.93    8.36
  -6  -2   1  241.37    6.21
  -6  -2   0   14.37    3.78
   6   2   0   15.06    4.29
  -6   2   0   10.80    4.74
   6   2   1   22.15    4.77
  -6   2  -1   30.49    5.24
  -6   2  -2   62.25    6.26
   6   2   2   64.43    5.93
  -6   2  -3    3.57    4.96
   6   2   3    1.26    4.44
  -6   2  -4    3.34    5.18
   6   2   4    3.79    5.00
   6   2   5   32.59    5.92
  -6   2  -5   34.92    5.56
  -6   2  -6   16.68    6.89
   6   2   6   18.11    2.92
   6   2   6   23.88    5.03
   6   2   7   -0.07    2.09
  -6   2  -7    4.29    6.95
   6   2   7   -0.28    5.34
  -6   2  -8   58.77    8.16
   6   2   8   59.44    6.91
   6   2   8   47.13    2.17
  -6   2  -9   64.23    7.82
   6   2   9   74.84    7.42
  -6   2 -10   12.62    6.23
   6   2  10    5.91    5.77
   6   2  11    8.72    6.11
  -6   2 -11    3.99    6.82
  -6   2 -12   17.75    8.26
   6   2  12   13.31    6.42
   6   2  13   16.44    5.74
   6   2  14   11.22    6.90
   6   2  15    5.92    5.99
   6   2  16    3.94    6.65
   6   2  17    9.19    7.63
   6   2  18    0.46    7.41
   6   2  18   -0.39    6.15
   6   2  19    6.30    7.07
   6   2  19    7.81    6.01
   6   2  20    5.86    6.31
   6   2  20    8.45    7.16
   6   2  21    3.28    6.63
   6   2  21   11.53    8.74
   6   2  22   -2.12    7.06
   6   2  23    0.90    9.53
   6   2  24    4.91    8.89
   6   2  25    5.86    8.96
   6   2  26   -3.15   10.57
   6   2  27   -2.89   10.61
   6   2  28    2.85   11.56
   6   3 -30    1.50   10.82
  -6   3  29   -2.37   10.10
   6   3 -28   -3.43   10.05
  -6  -3  28    5.27   10.39
   6   3 -27   -1.61    9.85
  -6   3  27   -3.31   10.67
  -6  -3  27    4.43    9.77
   6   3 -26   -1.21    8.70
  -6   3  26   -0.48    8.79
  -6  -3  26    4.72    9.47
   6   3 -25    1.43    8.21
  -6   3  25    5.45    9.35
  -6  -3  25   -3.40    9.26
   6   3 -24    3.09    9.00
  -6   3  24    8.11    9.44
  -6  -3  24   -0.18    8.84
   6   3 -23    0.53    8.23
  -6  -3  23    1.83    8.54
  -6   3  22    7.60    8.81
  -6  -3  22    5.59    8.44
   6   3 -21   17.39    8.48
  -6   3  21   21.34    7.67
  -6  -3  21   13.61    9.56
   6   3 -20   11.83    7.59
  -6   3  20   14.86    8.13
  -6  -3  20   14.54    9.34
   6   3 -19   14.65    7.16
  -6   3  19    8.83    7.33
   6   3 -18    1.95    7.45
  -6   3  18   -2.24    7.34
   6   3 -17   -0.71    6.26
  -6   3  17   -3.00    6.96
   6   3 -16   -0.09    5.87
  -6   3  16    0.57    6.55
   6   3 -15   48.22    7.75
  -6   3  15   31.53    7.47
   6   3 -14   -1.51    6.53
  -6   3  14    2.71    6.58
  -6   3  13   28.00    6.40
   6   3 -13   18.77    7.12
  -6   3  13   26.72    6.67
  -6   3  12   36.40    6.53
   6   3 -12   41.53    7.53
  -6   3  12   36.92    7.40
   6   3 -11    2.72    6.22
  -6   3  11    6.61    5.74
  -6   3  11    1.14    5.39
  -6   3  10   45.94    6.42
   6   3 -10   54.03    6.44
   6   3 -10   56.34    6.01
  -6   3  10   51.22    7.22
   6   3  -9    0.72    5.90
   6   3  -9    0.73    4.69
  -6   3   9   -1.10    5.33
  -6   3   9   -0.24    5.62
   6   3  -8   29.83    6.24
   6   3  -8   32.22    5.29
  -6   3   8   28.43    6.04
  -6   3   8   31.37    5.86
   6   3  -7   10.49    5.74
   6   3  -7    4.30    4.27
  -6   3   7    5.90    5.28
  -6   3   7    6.76    5.18
   6   3  -6   22.56    5.19
   6  -3  -6   25.54    2.25
   6   3  -6   20.53    4.64
  -6   3   6   22.15    4.89
  -6   3   6   19.99    5.42
   6   3  -5   26.80    5.19
   6   3  -5   22.80    4.72
  -6   3   5   22.71    5.15
  -6   3   5   23.94    5.63
   6   3  -4  106.63    6.72
  -6   3   4  121.24    6.61
  -6   3   4  109.63    7.18
  -6  -3   4  107.71    2.01
   6   3  -4  111.14    6.82
   6   3  -3   43.36    5.79
  -6   3   3   43.58    4.98
  -6   3   3   48.53    5.86
  -6  -3   3   41.22    2.32
   6   3  -3   45.84    5.52
   6   3  -2    6.34    4.32
  -6  -3   2    4.49    2.56
  -6   3   2    2.79    5.25
   6   3  -2    5.06    4.49
  -6   3   2    1.51    3.85
   6   3  -1    8.82    4.17
   6   3  -1    5.58    4.75
  -6   3   1    5.52    5.55
  -6   3   1   12.19    3.80
   6   3   0   87.45    5.69
  -6   3   0   84.75    4.98
  -6   3   0   72.14    7.24
   6   3   0   84.69    6.31
   6   3   1   84.96    5.43
  -6   3  -1   96.71    4.76
  -6   3  -1  103.40    7.72
   6   3   1   83.26    6.25
  -6   3  -2   25.84    3.40
   6   3   2   23.70    3.75
   6   3   2   25.99    4.94
  -6   3  -2   29.02    5.87
   6   3   3   17.46    3.39
   6   3   3   22.92    5.67
  -6   3  -3   17.93    2.91
  -6   3  -3   18.69    4.92
  -6   3  -4    0.82    4.43
   6   3   4    3.24    2.98
   6   3   4    3.60    5.00
  -6   3  -4    3.50    2.17
   6   3   5    9.19    2.89
  -6   3  -5    8.96    6.32
   6   3   5   11.71    5.56
  -6   3  -5    9.51    1.77
   6   3   6   19.81    2.80
  -6   3  -6   26.67    5.81
   6   3   6   30.25    5.65
   6   3   7    7.02    2.09
  -6   3  -7   10.22    5.89
   6   3   7    8.72    5.65
   6   3   8   14.41    6.00
  -6   3  -8   13.60    5.97
  -6   3  -9    3.59    7.64
   6   3   9    3.45    6.03
  -6   3 -10   30.47    8.14
   6   3  10   29.50    6.04
  -6   3 -11    5.66    7.35
   6   3  11    1.98    6.26
   6   3  12   25.36    7.33
  -6   3 -12   25.33    8.50
  -6   3 -13    1.00    6.40
   6   3  13   -2.20    6.87
  -6   3 -14    6.54    7.92
   6   3  14    5.70    6.57
   6   3  15   65.06    8.03
  -6   3 -15   55.37    9.69
   6   3  16   29.31    8.18
  -6   3 -16   19.98    9.40
  -6   3 -17    0.09    7.99
   6   3  17    7.33    7.16
  -6   3 -18    4.96    8.29
   6   3  18   13.87    6.83
   6   3  18    6.13    6.66
  -6   3 -19    4.31    8.90
   6   3  19   -0.34    7.07
   6   3  19    5.59    6.40
  -6   3 -20    5.00    9.87
   6   3  20    2.93    7.25
   6   3  20    6.49    6.61
   6   3  21    7.22    7.37
  -6   3 -21   15.79    9.25
   6   3  21    3.86    8.59
   6   3  22   10.86    7.58
   6   3  22    3.00    9.05
   6   3  23   -0.27    8.12
  -6   3 -23   -0.23   10.14
   6   3  23    7.41    8.18
  -6   3 -24   -2.45   10.47
   6   3  24   -1.25   10.05
   6   3  24    6.40    8.11
   6   3  25    3.46    9.56
  -6   3 -25   -0.24   12.16
  -6   3 -26    5.90   12.34
   6   3  26    0.26   10.47
   6   3  28    3.32   11.50
   6   4 -28    9.02   10.82
  -6   4  28    4.67   10.99
   6   4 -27    6.08    9.52
  -6   4  27    8.23   10.20
  -6  -4  27   -2.17   10.27
   6   4 -26    9.34    9.47
  -6   4  26    3.82    9.38
  -6  -4  26    7.31   10.04
   6   4 -25   -3.70    9.04
  -6  -4  25   -3.07    9.62
   6   4 -24    4.47    9.11
  -6   4  24    3.14    8.04
  -6  -4  24   10.50   10.01
   6   4 -23    3.22    7.65
  -6   4  23    1.12    9.15
   6   4 -22   21.67    9.19
  -6   4  22   15.33    8.82
  -6  -4  22   14.21    9.62
   6   4 -21    0.75    7.87
  -6   4  21    1.98    7.14
  -6  -4  21    2.70    9.41
   6   4 -20   -2.16    7.02
  -6   4  20    2.74    7.69
   6   4 -19   -0.21    6.56
  -6   4  19    3.17    8.03
   6   4 -18    3.95    6.57
  -6   4  18    7.33    6.83
   6   4 -17   43.69    7.98
  -6   4  17   51.48    7.81
   6   4 -16    1.01    6.16
  -6   4  16   -0.05    6.04
   6   4 -15    1.88    5.94
  -6   4  15    4.23    5.94
  -6   4  14   17.99    7.18
   6   4 -14   19.57    7.09
  -6   4  14   18.62    6.49
  -6   4  13   34.14    7.46
   6   4 -13   38.90    7.60
  -6   4  13   42.70    6.79
  -6   4  12   63.19    7.36
  -6   4  12   45.42    7.40
   6   4 -12   58.30    7.27
   6   4 -11   28.58    7.15
  -6   4  11   43.27    6.36
  -6   4  11   31.43    6.84
  -6   4  10   54.10    7.19
   6   4 -10   47.54    6.68
  -6   4  10   44.67    7.34
   6   4 -10   49.02    7.34
   6   4  -9    3.43    5.16
  -6   4   9    4.35    5.68
   6   4  -9    2.51    5.16
  -6   4   9    0.81    5.14
   6   4  -8    4.95    5.11
   6   4  -8    2.50    5.25
  -6   4   8    1.88    5.37
  -6   4   8    2.61    5.41
   6   4  -7   24.54    5.67
   6   4  -7   22.67    5.74
  -6   4   7   20.66    5.44
  -6   4   7   22.85    5.75
   6   4  -6   12.75    5.89
   6   4  -6   14.05    5.25
  -6   4   6    8.76    4.87
  -6   4   6   11.62    5.94
  -6   4   5   74.33    6.06
  -6   4   5   68.81    6.72
   6   4  -5   73.71    6.52
   6   4  -5   84.12    6.90
   6   4  -4    0.09    4.81
   6   4  -4    3.01    5.13
  -6   4   4    6.22    4.37
  -6   4   4   -1.63    5.46
   6   4  -3   -2.50    4.86
  -6  -4   3    1.29    1.10
   6   4  -3   -0.43    4.72
  -6   4   3    1.31    3.99
  -6   4   3    1.51    5.66
  -6   4   2   19.10    5.01
   6   4  -2   14.75    4.62
   6   4  -2   10.89    5.22
  -6   4   2   11.49    3.94
  -6   4   1  104.27    5.52
  -6   4   1  113.34    8.36
   6   4  -1   95.44    7.44
   6   4  -1  100.44    6.60
   6   4   0    1.48    4.01
  -6   4   0    0.89    5.48
  -6   4   0   -0.53    3.23
   6   4   0    2.70    5.09
   6   4   1    1.39    3.86
  -6   4  -1    2.90    4.66
  -6   4  -1   -0.05    2.81
   6   4   1   -0.96    5.29
   6   4   2    3.02    3.45
  -6   4  -2    5.07    2.59
  -6   4  -2    6.54    4.97
   6   4   2    7.21    4.94
  -6   4  -3   63.36    3.03
  -6   4  -3   72.26    7.08
   6   4   3   69.31    6.83
   6   4   3   63.45    4.79
   6   4   4    2.97    4.92
  -6   4  -4    2.32    6.21
   6   4   4    0.16    3.21
   6   4   5    2.85    2.99
   6   4   5    1.00    4.57
  -6   4  -5    1.98    5.24
  -6   4  -6    3.64    5.71
   6   4   6    3.08    2.68
   6   4   6    9.27    5.96
  -6   4  -7   38.13    6.81
   6   4   7   37.80    6.54
  -6   4  -8    4.28    6.15
   6   4   8   -0.56    4.84
  -6   4  -9    8.66    6.89
   6   4   9   16.36    6.12
  -6   4 -10    5.78    7.47
   6   4  10    3.48    6.05
  -6   4 -11    8.15    7.51
   6   4  11   -0.38    5.28
   6   4  12    1.57    5.96
  -6   4 -12   14.22    8.35
  -6   4 -13    5.10    5.62
   6   4  13   -0.18    6.11
  -6   4 -13   -2.19    6.77
  -6   4 -14    2.14    8.14
   6   4  14    3.30    6.43
  -6   4 -14    2.21    5.33
  -6   4 -15    5.11    5.59
  -6   4 -15   10.41    7.76
   6   4  15    4.16    5.98
  -6   4 -16    7.00    5.71
  -6   4 -16    3.54    7.19
   6   4  16    4.83    6.72
  -6   4 -17    3.90    5.68
  -6   4 -17    4.74    8.19
   6   4  17    5.44    6.66
  -6   4 -18   -2.52    9.48
   6   4  18   -0.02    7.63
  -6   4 -19    3.25    9.61
   6   4  19    3.03    7.76
  -6   4 -20   -0.15    9.47
   6   4  20    3.55    7.71
   6   4  21   -0.67    7.90
  -6   4 -21    1.65    9.39
   6   4  21    1.22    8.30
   6   4  22    5.49    8.27
  -6   4 -22    7.11   11.01
   6   4  22    3.73    8.68
   6   4  23   -1.15    9.76
  -6   4 -23    6.46   11.40
   6   4  23    5.51    8.84
   6   4  24    0.53    8.83
  -6   4 -24    5.34   12.31
   6   4  24    1.93    8.48
   6   4  25    0.27   10.04
  -6   4 -25   -2.73   12.95
   6   4  26    1.49    9.76
  -6   4 -26    2.89   12.93
   6   5 -27    0.16   10.46
   6   5 -26   -1.82   10.98
  -6   5  26    1.51   10.06
   6   5 -25   -3.29   10.30
  -6   5  25   -1.41   10.39
  -6  -5  25   -1.22   10.02
   6   5 -24    3.33    8.73
  -6   5  24   -3.67   10.29
  -6  -5  24    1.47    9.87
   6   5 -23    8.40    9.06
  -6   5  23    5.05    9.26
  -6  -5  23    3.33   10.00
   6   5 -22   -1.36    8.91
  -6   5  22    1.44    8.16
   6   5 -21    2.92    8.86
  -6   5  21   -0.17    7.87
   6   5 -20    5.53    8.30
  -6   5  20   -0.01    7.33
   6   5 -19    2.65    7.55
  -6   5  19    4.32    7.18
   6   5 -18   -1.24    6.57
  -6   5  18    2.64    7.27
   6   5 -17    4.18    6.81
  -6   5  17    8.74    7.77
   6   5 -16    4.48    7.52
  -6   5  16   -1.51    7.39
   6   5 -15   28.97    6.97
  -6   5  15   26.26    7.07
  -6   5  14   11.67    6.71
   6   5 -14    6.56    6.99
  -6   5  14   15.39    7.07
  -6   5  13   14.23    6.50
   6   5 -13    6.59    5.99
  -6   5  13   13.11    6.31
  -6   5  12   47.19    8.56
  -6   5  12   53.38    7.90
   6   5 -12   56.35    7.91
   6   5 -11   -0.14    6.38
  -6   5  11    1.28    6.49
  -6   5  11   -0.02    5.88
   6   5 -10   -0.78    6.26
  -6   5  10    2.16    6.36
  -6   5  10   -0.57    5.42
   6   5  -9    1.56    5.65
   6   5  -9    0.03    5.63
  -6   5   9    3.98    6.07
  -6   5   9    2.38    5.07
   6   5  -8   42.11    6.64
   6   5  -8   43.10    7.14
  -6   5   8   51.43    7.62
  -6   5   8   47.51    6.45
  -6   5   7   60.17    6.51
  -6   5   7   59.79    7.77
   6   5  -7   54.99    7.59
   6   5  -7   63.38    7.54
   6   5  -6    4.29    5.35
   6   5  -6    0.37    5.41
  -6   5   6    3.88    4.94
  -6   5   6    2.36    6.31
   6   5  -5   23.66    5.66
  -6   5   5   25.56    5.19
   6   5  -5   31.09    6.18
  -6   5   5   22.97    7.09
  -6   5   4   51.35    5.52
  -6   5   4   59.77    7.76
   6   5  -4   62.03    7.05
   6   5  -4   52.39    6.48
  -6   5   3   47.86    5.28
   6   5  -3   36.45    6.80
  -6   5   3   44.84    7.55
   6   5  -3   59.59    6.49
   6   5  -2    7.63    5.13
  -6   5   2    4.63    3.78
   6   5  -2   10.02    5.80
  -6   5   2    7.37    6.47
  -6   5   1   12.39    6.50
   6   5  -1   10.53    5.16
  -6   5   1    8.33    3.64
   6   5  -1    4.74    4.86
  -6   5   0    5.72    6.39
   6   5   0    4.50    4.53
  -6   5   0    0.83    3.25
   6   5   0   -2.29    5.72
   6   5   1    1.13    4.29
  -6   5  -1    9.97    5.69
  -6   5  -1    3.52    2.99
   6   5   1    2.82    4.75
  -6   5  -2   49.02    7.30
   6   5   2   45.94    6.18
   6   5   2   39.13    5.02
   6   5   3    7.12    3.90
  -6   5  -3    3.29    6.47
   6   5   3    5.41    4.92
   6   5   4   10.81    3.72
  -6   5  -4   12.26    7.01
   6   5   4    9.37    5.89
   6   5   5    4.25    3.40
  -6   5  -5    4.03    6.14
   6   5   5    7.16    6.18
   6   5   6    4.36    5.68
  -6   5  -6   -2.68    6.43
   6   5   7   21.70    5.57
  -6   5  -7   22.71    7.31
   6   5   8    3.42    5.27
  -6   5  -8    5.83    6.03
  -6   5  -9    2.96    7.16
   6   5   9    4.82    5.32
  -6   5 -10    5.68    6.91
   6   5  10    2.69    6.07
  -6   5 -11    3.26    6.40
   6   5  11   10.57    5.82
  -6   5 -12   28.07    8.25
   6   5  12   23.86    7.34
  -6   5 -12   19.49    6.34
  -6   5 -13   10.58    5.96
  -6   5 -13   11.20    8.02
   6   5  13   16.38    7.20
  -6   5 -14    0.08    6.40
  -6   5 -14    3.49    7.21
   6   5  14    3.43    6.82
  -6   5 -15    2.75    6.23
  -6   5 -15    9.58    8.23
   6   5  15    9.93    7.73
  -6   5 -16   16.70    6.60
  -6   5 -16    4.33    8.74
   6   5  16    6.11    7.31
  -6   5 -17    0.58    6.64
  -6   5 -17   -2.70    9.19
   6   5  17   -0.58    6.85
  -6   5 -18   -0.98    6.69
   6   5  18    4.85    7.81
  -6   5 -18   -3.08    9.33
   6   5  19    3.07    8.37
  -6   5 -19    3.46    8.77
   6   5  20   -1.22    7.94
  -6   5 -20    1.24   10.15
   6   5  21    5.58    8.05
  -6   5 -21    1.57    9.83
   6   5  22    1.18    8.84
  -6   5 -22   -3.06   11.86
   6   5  23    3.12    9.28
  -6   5 -23   -3.74   11.46
   6   5  24    7.25   10.48
   6   5  25   -2.03   10.38
  -6   5 -25   10.17   12.33
  -6   6  25    7.49    9.87
   6   6 -24   -0.56   10.28
  -6   6  24   -3.17    9.35
   6   6 -23   -1.20   10.33
  -6   6  23   -0.40    9.26
   6   6 -22   -1.12   10.07
  -6   6  22   -1.00    8.61
   6   6 -21    3.88    9.12
  -6   6  21   -1.04    9.27
   6   6 -20   -1.98    8.03
  -6   6  20   -2.43    9.03
   6   6 -19    4.68    8.37
  -6   6  19    2.47    7.75
  -6   6  18    0.81    7.70
   6   6 -17   12.38    7.21
  -6   6  17    4.92    7.82
   6   6 -16    1.07    7.93
  -6   6  16    3.37    7.42
   6   6 -15    1.01    7.78
  -6   6  15    2.32    6.55
  -6   6  14    4.12    7.22
   6   6 -14    8.62    6.60
  -6   6  14    9.83    7.28
  -6   6  13   35.88    8.47
   6   6 -13   43.97    8.00
  -6   6  13   39.05    8.13
   6   6 -12   21.33    7.02
  -6   6  12   24.67    7.35
  -6   6  12   10.88    7.69
   6   6 -11    5.97    5.76
  -6   6  11   -0.36    6.27
  -6   6  11   -0.05    6.13
   6   6 -10    0.09    6.23
  -6   6  10    2.13    6.85
  -6   6  10   -0.01    5.64
   6   6  -9    2.07    6.59
   6   6  -9    0.18    6.68
  -6   6   9    2.24    5.50
  -6   6   9   -2.47    6.17
   6   6  -8    5.87    6.09
  -6   6   8   14.03    5.70
   6   6  -8    2.75    5.92
  -6   6   8    3.14    6.61
   6   6  -7   -0.38    5.53
  -6   6   7   -0.07    5.19
   6   6  -7    6.35    6.05
  -6   6   7    4.05    6.66
   6   6  -6   19.53    6.04
  -6   6   6   18.98    5.32
   6   6  -6   18.57    7.09
  -6   6   6   15.39    5.79
   6   6  -5   25.32    6.05
  -6   6   5   21.18    5.33
   6   6  -5   19.25    6.11
  -6   6   5   23.80    7.38
   6   6  -4   29.89    6.52
  -6   6   4   39.06    5.43
   6   6  -4   44.31    7.67
  -6   6   4   32.71    7.43
  -6   6   3   65.42    6.05
  -6   6   3   67.84    8.12
   6   6  -3   87.75    8.55
   6   6  -3   83.85    7.62
   6   6  -2    5.58    5.22
  -6   6   2    5.32    3.81
   6   6  -2    2.74    5.21
  -6   6   2    9.75    6.64
   6   6  -1   -0.58    4.72
  -6   6   1    2.03    3.56
   6   6  -1    3.66    6.02
  -6   6   1    4.40    5.86
   6   6   0    2.68    4.79
   6   6   0    1.26    6.33
  -6   6   0    2.78    6.21
  -6   6  -1    9.22    6.41
   6   6   1    3.00    4.57
   6   6   1   -0.31    6.09
  -6   6  -2    9.75    5.56
   6   6   2    9.94    4.58
   6   6   2   10.73    5.43
   6   6   3    3.50    4.09
  -6   6  -3    4.65    5.76
   6   6   3   -1.62    5.82
   6   6   4    6.64    3.97
  -6   6  -4   12.01    6.23
   6   6   4    1.66    6.45
  -6   6  -5    8.66    5.81
   6   6   5    9.02    6.65
  -6   6  -6    5.58    6.55
   6   6   6   -3.17    5.33
  -6   6  -7    9.04    7.36
   6   6   7    1.59    5.61
  -6   6  -8   -3.25    6.60
   6   6   8    0.87    5.61
   6   6   9    4.76    6.40
  -6   6  -9    2.31    6.70
   6   6  10    2.50    7.05
  -6   6 -10    5.40    7.22
  -6   6 -11    3.20    6.71
   6   6  11    3.13    6.24
  -6   6 -11    1.15    7.56
  -6   6 -12   11.08    7.17
   6   6  12    7.14    6.36
  -6   6 -12    1.07    6.89
  -6   6 -13    3.80    6.71
   6   6  13    2.15    7.21
  -6   6 -13    6.90    7.55
  -6   6 -14   -0.44    7.43
  -6   6 -14    3.05    8.22
   6   6  14   -1.25    7.64
  -6   6 -15   -1.79    6.82
  -6   6 -15    4.36    8.54
   6   6  15    1.00    7.54
  -6   6 -16    3.42    7.37
  -6   6 -16    1.88    8.20
   6   6  16   -3.77    7.39
  -6   6 -17    6.37    7.69
  -6   6 -17    2.54    8.88
   6   6  17    5.92    7.98
  -6   6 -18    1.66    8.84
   6   6  18    3.70    8.17
  -6   6 -19    3.67    9.72
   6   6  19    5.16    8.82
  -6   6 -20    0.00   10.67
   6   6  20    2.30    8.61
  -6   6 -21   -3.34   10.50
  -6   6 -22    4.62   11.74
   6   6  22   -3.70    9.28
  -6   6 -23   -3.53   11.88
   6   6  23   -3.22    9.90
   6   6  25   -1.92   11.32
   6   7 -23    5.13    9.65
  -6   7  23    1.45   10.73
   6   7 -22    2.70   10.12
   6   7 -21   -2.25   10.04
   6   7 -20   -0.03    8.67
  -6   7  20   -3.67    8.85
   6   7 -19    8.21    9.68
  -6   7  19   -0.23    9.13
   6   7 -18    5.29    8.20
  -6   7  18   10.15    8.29
   6   7 -17   -0.53    9.03
  -6   7  17    4.99    7.89
   6   7 -16    4.19    8.45
  -6   7  16    7.27    8.11
   6   7 -15   -0.18    7.51
  -6   7  15    1.67    7.50
   6   7 -14   -1.54    7.14
  -6   7  14   -3.74    7.56
  -6   7  14    4.44    8.14
  -6   7  13   -0.47    7.60
   6   7 -13   -1.29    6.85
  -6   7  13    1.37    6.87
   6   7 -12   -0.84    7.45
  -6   7  12    0.08    6.63
  -6   7  12    1.77    6.76
   6   7 -11   -1.69    7.54
  -6   7  11    1.50    7.32
  -6   7  11    0.27    6.48
   6   7 -10   16.21    6.81
  -6   7  10   22.58    8.29
  -6   7  10   18.76    6.82
   6   7  -9    4.54    7.12
  -6   7   9   -1.44    6.25
  -6   7   9    1.77    7.69
   6   7  -8    7.54    7.06
  -6   7   8    2.35    5.61
   6   7  -8    4.41    7.19
  -6   7   8    0.02    6.63
   6   7  -7   16.85    6.70
  -6   7   7   11.19    5.70
   6   7  -7   26.56    7.02
  -6   7   7   20.00    6.92
   6   7  -6    3.28    6.43
  -6   7   6    4.69    5.24
   6   7  -6    4.78    6.17
   6   7  -5    2.66    6.20
  -6   7   5   -1.81    4.93
   6   7  -5    4.39    6.62
  -6   7   5    4.61    7.27
   6   7  -4    7.22    5.94
  -6   7   4   12.05    5.34
   6   7  -4    9.28    7.18
  -6   7   4    3.98    6.59
   6   7  -3   -1.64    5.49
   6   7  -3    1.96    6.74
  -6   7   3   -1.59    5.66
   6   7  -2   -1.80    5.47
   6   7  -2   -2.05    6.35
  -6   7   2    0.42    6.97
   6   7  -1   13.23    5.70
   6   7  -1   14.02    6.41
  -6   7   1    8.48    7.11
   6   7   0    3.06    5.04
   6   7   0    3.75    6.62
  -6   7   0    7.90    7.51
   6   7   1    4.36    5.13
   6   7   1    2.14    6.84
  -6   7  -1    4.94    7.42
   6   7   2    8.28    5.12
   6   7   2    3.68    6.28
  -6   7  -2    4.88    7.09
  -6   7  -3    2.25    6.90
   6   7   3    0.79    4.73
   6   7   3   -4.09    6.94
  -6   7  -4    4.79    6.35
   6   7   4    3.53    6.93
  -6   7  -5   17.42    7.84
   6   7   5   15.91    7.16
  -6   7  -6    7.30    6.68
   6   7   6   12.21    6.85
  -6   7  -7    4.78    7.71
   6   7   7    4.08    6.66
  -6   7  -8    3.30    6.78
   6   7   8    1.80    7.16
  -6   7  -9    5.00    6.98
   6   7   9    7.08    6.84
  -6   7 -10   -0.96    7.56
   6   7  10    2.95    7.13
  -6   7 -11   -2.08    7.48
   6   7  11   -0.08    6.75
  -6   7 -12    2.42    7.92
   6   7  12   -2.11    7.76
  -6   7 -12   -1.52    7.70
  -6   7 -13    4.70    8.31
   6   7  13    1.18    8.19
  -6   7 -13    2.42    8.65
  -6   7 -14    1.78    7.58
   6   7  14    5.10    8.38
  -6   7 -14    0.92    7.88
  -6   7 -15    1.12    8.26
   6   7  15   -1.58    8.98
  -6   7 -16    1.51    8.66
   6   7  16   -1.65    8.65
  -6   7 -16    4.67    9.63
  -6   7 -17    3.61    8.46
   6   7  17    0.38    8.52
  -6   7 -17    0.84    9.75
  -6   7 -18   -2.73    8.62
   6   7  18    6.59    9.36
  -6   7 -18    2.74   10.26
  -6   7 -19    0.17    9.02
   6   7  19   -0.13    9.08
  -6   7 -19    1.68   10.81
  -6   7 -20    3.52    9.53
   6   7  20    5.24    9.97
  -6   7 -20    1.12   10.17
   6   7  21    1.83   10.29
  -6   7 -22   -3.26   11.68
   6   7  22    5.94   11.00
  -6   7 -23   -0.42   12.82
   6   7  23    9.38   11.90
   6   8 -21    3.15   10.25
  -6   8  21    3.09   10.62
   6   8 -20   -1.49    9.80
  -6   8  20    1.49   10.40
   6   8 -19    2.62   10.37
  -6   8  19    0.40    8.97
   6   8 -18   -0.49    8.47
  -6   8  18    0.01    8.70
   6   8 -17    0.55    8.78
  -6   8  17   18.33    8.94
   6   8 -16    0.13    9.23
  -6   8  16    1.13    8.15
  -6   8  15    3.32    8.16
   6   8 -14    0.93    8.25
  -6   8  14   -2.44    8.24
  -6   8  13   -0.86    8.17
   6   8 -13    1.75    7.45
  -6   8  13    0.63    7.45
   6   8 -12    1.59    8.00
  -6   8  12    5.52    8.38
  -6   8  12    1.92    7.38
   6   8 -11   -0.94    7.80
  -6   8  11    1.19    8.53
  -6   8  11    2.95    6.77
   6   8 -10   -2.85    7.47
  -6   8  10    2.25    6.84
  -6   8  10    1.95    8.26
   6   8  -9   -2.31    7.11
  -6   8   9    2.68    6.48
  -6   8   9   -2.39    8.24
   6   8  -8    4.94    6.63
  -6   8   8    0.46    6.16
  -6   8   8    7.13    8.47
   6   8  -7    1.37    6.61
  -6   8   7    0.62    8.14
   6   8  -6    1.31    6.61
   6   8  -6    3.85    7.73
  -6   8   6   -3.15    8.36
   6   8  -5    3.40    6.85
   6   8  -5    0.16    8.11
  -6   8   5    7.33    7.76
   6   8  -4   -2.97    6.26
  -6   8   4   -3.03    7.94
   6   8  -3    3.00    6.30
   6   8  -3    1.05    6.89
  -6   8   3    6.72    7.46
   6   8  -2   36.47    7.38
   6   8  -2   23.28    8.69
  -6   8   2   40.11    8.23
   6   8  -1    5.75    6.49
   6   8  -1    4.26    6.77
  -6   8   1    4.95    6.92
   6   8   0    1.12    6.10
   6   8   0    9.77    7.68
  -6   8   0   -0.46    7.67
   6   8   1   -3.04    6.00
   6   8   1    1.13    6.48
  -6   8  -1   -0.72    7.72
   6   8   2    3.94    6.69
  -6   8  -2    4.09    6.93
   6   8   3    2.43    7.22
  -6   8  -3    7.52    7.67
   6   8   4   -1.12    7.68
  -6   8  -4    1.98    6.86
  -6   8  -5   -1.52    8.03
   6   8   5    0.74    7.78
  -6   8  -6    3.37    7.12
   6   8   6    3.56    7.25
  -6   8  -7    9.15    7.56
   6   8   7   12.01    7.45
  -6   8  -8   -2.49    8.19
   6   8   8    3.45    7.96
  -6   8  -9   -1.79    8.46
  -6   8 -10    0.23    8.08
   6   8  10   -0.77    8.38
  -6   8 -11    0.49    8.36
   6   8  11   -2.79    7.77
  -6   8 -12    4.10    8.80
   6   8  12    2.62    7.63
  -6   8 -13    2.63    8.75
   6   8  13    1.99    8.34
  -6   8 -14    7.12    9.88
   6   8  14   -2.09    8.35
  -6   8 -14    5.87    9.24
  -6   8 -15   -2.97    9.85
   6   8  15    4.16    8.81
  -6   8 -15    3.43    9.03
   6   8  16    2.42    8.76
  -6   8 -16    3.98    9.06
  -6   8 -17   -2.53   10.32
   6   8  17   -0.20   10.24
  -6   8 -17   -2.05    9.81
  -6   8 -18    8.08   10.37
   6   8  18    5.50    9.74
  -6   8 -18    9.16    9.91
   6   8  19    1.98   10.55
  -6   8 -19    4.54   11.13
  -6   8 -20   -0.64   10.63
   6   8  20    5.69   10.26
  -6   8 -20    0.56   11.42
   6   8  21    2.16   11.11
  -6   9  19   -3.36   10.57
  -6   9  18   -1.05   10.19
   6   9 -17   -0.26    9.92
  -6   9  17    1.26    9.57
   6   9 -16   -3.51   10.11
  -6   9  16   -0.79    9.47
   6   9 -15   -0.09    8.98
  -6   9  15    2.63    9.58
   6   9 -14    0.06    9.03
  -6   9  14   -3.55    8.95
   6   9 -13   -0.52    9.04
  -6   9  13    2.02    8.63
   6   9 -12   -0.59    9.08
  -6   9  12    0.70    9.85
  -6   9  12    3.94    8.51
   6   9 -11   -3.80    8.59
  -6   9  11    1.08    8.66
   6   9 -10    9.38    8.03
  -6   9  10    7.12    9.92
   6   9  -9    1.79    8.28
  -6   9   9   -2.89    9.70
   6   9  -8   -0.35    8.22
  -6   9   8    6.05    8.25
  -6   9   7    3.83    8.62
   6   9  -6    0.10    7.58
  -6   9   6   -0.16    8.86
   6   9  -5    6.82    7.82
   6   9  -5   10.41    8.41
  -6   9   5    6.38    7.99
   6   9  -4    6.34    7.45
   6   9  -4    4.72    9.18
  -6   9   4    4.99    9.04
   6   9  -3    1.92    7.50
   6   9  -3    4.13    7.98
  -6   9   3    3.02    8.81
   6   9  -2   -2.55    7.62
   6   9  -2   -1.54    8.16
  -6   9   2    3.04    7.87
   6   9  -1    2.18    7.36
   6   9  -1    2.08    8.83
  -6   9   1   -1.75    9.02
   6   9   0    0.30    7.13
   6   9   0    1.72    8.87
  -6   9   0    4.27    7.67
   6   9   1    2.22    8.29
  -6   9  -1   -0.17    8.76
   6   9   2   -0.12    8.41
  -6   9  -2    2.60    8.11
   6   9   3   -0.09    8.24
  -6   9  -3    2.66    8.23
   6   9   4    1.24    9.26
  -6   9  -4    0.72    8.86
   6   9   6    7.09    7.95
  -6   9  -6    1.83    8.42
   6   9   7    2.95    9.09
  -6   9  -8    9.00    8.65
   6   9   8   -2.59    9.05
  -6   9  -9    5.49    9.39
   6   9   9    7.45    9.57
   6   9  10    0.81    8.55
  -6   9 -11    2.36    9.15
   6   9  11   10.36    9.00
  -6   9 -12    1.33   10.24
   6   9  12   -1.95    9.90
  -6   9 -13    7.50    9.89
   6   9  13    8.25   10.11
  -6   9 -14    4.20   10.90
   6   9  14   -2.01    9.69
  -6   9 -15    0.33   11.19
   6   9  15    3.54   10.50
  -6   9 -16    2.67   10.55
  -6   9 -17   -0.03   11.22
   6   9  17   -3.69   11.15
   6   9  18    0.00   11.30
   6  10 -13   -2.68   11.41
   6  10 -11   -1.51   10.36
  -6  10  11    0.02   10.97
   6  10 -10   -1.18    9.83
  -6  10  10    2.01   10.18
   6  10  -9    2.12    9.02
  -6  10   9    0.85   10.76
   6  10  -8    4.19    8.83
   6  10  -7    1.45    9.58
  -6  10   7   -0.65    9.83
   6  10  -6    0.84    8.93
  -6  10   6    5.62    9.01
   6  10  -5   -0.04    8.49
  -6  10   5    4.89    9.65
   6  10  -4    2.39    8.57
  -6  10   4   -1.34    8.73
   6  10  -3   -3.90    9.01
  -6  10   3    1.79    9.29
   6  10  -2   -2.28    8.37
   6  10  -2    4.31    8.74
  -6  10   2    1.22    9.97
   6  10  -1    4.12    8.81
  -6  10   1    2.42    8.48
   6  10   0    2.48    8.94
  -6  10   0    0.48    9.45
   6  10   1    1.02    8.89
   6  10   2    0.82   10.00
  -6  10  -2   -1.68    9.56
   6  10   3   -0.99   10.29
  -6  10  -3    5.39    9.45
   6  10   4    2.10    9.32
  -6  10  -4    4.57    9.00
   6  10   5    5.33    9.25
  -6  10  -5    2.60    9.18
   6  10   6   -2.07   10.27
  -6  10  -6    3.85    9.58
   6  10   7    1.46    9.78
  -6  10  -7    3.59   10.01
   6  10   8   -1.82    9.43
  -6  10  -8    1.78   10.33
   6  10   9   -2.25   10.76
  -6  10  -9    1.47    9.77
   6  10  10    1.64   10.87
  -6  10 -11    1.48   10.70
   6  10  12   -1.73   10.91
  -6  10 -13   -2.38   11.25
   6  10  13    0.51   11.62
   6  11  -8    0.14   11.04
   6  11  -7    5.75   10.82
   6  11  -6    3.70   10.20
  -6  11   6    0.39   11.92
   6  11  -5    2.97   10.48
  -6  11   5    3.35   11.19
  -6  11   4    5.33   10.43
  -6  11   2    7.26   10.26
  -6  11   1    1.91   10.76
   6  11   0    2.86   11.37
  -6  11   0    3.91   10.60
   6  11   1   -0.36   10.71
  -6  11  -1    3.87   11.10
   6  11   2    5.36   10.89
  -6  11  -2   -2.44   11.23
  -6  11  -3    1.53   11.24
  -6  11  -4    1.94   10.30
  -6  11  -5    3.14   10.71
  -6  11  -6   -0.84   10.51
  -6  11  -7    7.21   11.60
  -6  11  -8   10.05   11.25
  -7   0  30   -3.12   11.81
   7   0 -29   10.45    9.90
  -7   0  29    5.82   10.74
  -7   0  28   -3.72   10.91
   7   0 -27    6.29    9.64
  -7   0  27    5.14   10.69
   7   0 -26    7.77    9.18
  -7   0  26   -1.15    9.60
  -7   0  25   -1.62    9.86
   7   0 -24    0.93    8.17
  -7   0  24    4.23    9.64
  -7   0  23   -3.03    7.93
   7   0 -22    5.10    8.39
  -7   0  22    2.05    9.34
  -7   0  21   11.26    7.71
  -7   0  20    0.80    8.38
  -7   0  19    0.56    7.71
  -7   0  18   -2.83    8.17
  -7   0  17   27.09    7.57
  -7   0  16   -0.72    8.32
  -7   0  15   54.89    9.67
  -7   0  14   10.23    7.15
  -7   0  11  169.50    7.00
  -7   0  10   -1.15    3.75
  -7   0   9    4.06    3.49
   7   0  -9    4.99    2.62
   7   0  -8    1.68    2.58
  -7   0   8    0.49    3.46
  -7   0   7  248.94    7.54
   7   0  -7  241.25    6.36
   7   0  -6    1.82    2.88
  -7   0   6    0.54    3.58
  -7   0   5   26.76    4.09
   7   0  -5   27.67    3.61
  -7   0   4    2.35    3.63
   7   0  -4   -0.15    3.05
  -7   0   3   28.43    4.39
   7   0  -3   25.71    3.75
  -7   0   2   -0.51    3.73
   7   0  -2    0.47    3.41
   7   0  -1    3.51    3.90
  -7   0   1    6.69    4.16
  -7   0   0    0.33    4.60
   7   0   0    1.73    3.95
  -7   0  -1    3.33    4.93
   7   0   1    2.01    4.17
  -7   0  -2    4.48    5.07
   7   0   2    4.25    4.65
  -7   0  -3  138.22    8.12
   7   0   3  133.29    7.46
  -7   0  -4   -3.24    5.71
   7   0   4    8.74    5.54
  -7   0  -5    0.93    6.12
   7   0   5    7.60    5.75
  -7   0  -6    0.54    6.54
   7   0   6   -1.32    5.88
   7   0   7   16.36    6.33
   7   0   8    3.64    5.57
   7   0   9    1.42    6.10
   7   0  10   -3.48    7.34
   7   0  11    2.93    6.69
   7   0  12    6.49    7.40
   7   0  13   -0.59    7.19
   7   0  14    7.81    7.32
   7   0  15    4.08    7.95
   7   0  16    3.73    8.42
   7   0  17   18.51    7.94
   7   0  18   -0.25    8.62
   7   0  19   13.40    8.86
   7   0  20    5.66    9.31
   7   0  21   -0.57    8.93
   7   0  22    2.85    9.09
   7   0  23    7.00   10.39
   7   0  24    1.07   10.62
   7   0  25    6.00   11.12
   7   0  27   -2.29   11.95
   7   1 -30    4.85   10.49
  -7  -1  30    0.61   12.13
  -7   1  29   -0.46   11.58
   7  -1 -28    2.95    9.45
  -7  -1  28    6.06   10.95
   7   1 -27    3.31    9.77
   7  -1 -27    3.49    9.83
  -7   1  27    2.27   10.21
  -7  -1  27   -2.51   10.05
   7   1 -26    2.82    8.78
   7  -1 -26    1.61    8.92
  -7   1  26    9.41    9.43
  -7  -1  26    3.14   10.49
   7  -1 -25    7.89    8.84
  -7   1  25    3.53    9.04
  -7  -1  25    6.11    8.95
   7   1 -24   19.33    8.79
  -7   1  24    9.17    8.91
  -7  -1  24   14.01    9.70
   7   1 -23   -0.38    8.11
  -7   1  23    5.02    8.70
  -7  -1  23   -1.80    9.53
   7   1 -22   10.69    7.77
  -7   1  22    0.32    9.01
  -7  -1  22   -2.40    8.30
   7   1 -21    5.51    7.65
  -7   1  21    4.88    8.95
  -7  -1  21    6.68    8.87
   7   1 -20   11.87    7.67
  -7   1  20    6.10    8.07
  -7  -1  20    9.46    9.14
   7   1 -19    0.85    7.45
  -7   1  19   -3.76    6.73
  -7  -1  19    0.27    7.78
  -7   1  18    9.76    7.58
  -7  -1  18   12.42    7.54
  -7   1  17    4.29    7.68
  -7  -1  17   -4.11    7.67
  -7   1  16    4.32    7.09
  -7  -1  16    1.77    7.69
  -7   1  15    1.32    6.47
  -7   1  14   34.59    8.57
  -7   1  13   21.85    6.86
  -7   1  13   19.33    5.31
  -7   1  12   16.44    4.99
  -7   1  12   10.11    8.22
  -7   1  11    9.71    4.72
  -7   1  11   15.86    6.56
  -7   1  10   10.71    4.35
   7   1 -10    7.21    3.42
  -7   1  10    7.70    7.66
  -7  -1  10    7.62    3.22
  -7  -1   9    3.51    2.99
   7   1  -9    0.94    3.33
  -7   1   9    4.20    4.15
  -7  -1   8  202.94    6.13
  -7   1   8  214.35    8.27
   7   1  -8  207.24    6.97
   7  -1  -8  214.59    4.43
  -7  -1   7   68.34    4.22
  -7   1   7   61.43    5.59
   7   1  -7   65.57    4.88
   7  -1  -7   66.27    3.23
  -7  -1   6   88.56    4.55
  -7   1   6   82.50    5.93
   7   1  -6   86.73    5.11
   7  -1  -6   95.16    4.01
  -7   1   5   44.43    5.12
  -7  -1   5   40.61    3.78
   7   1  -5   39.28    4.35
   7  -1  -5   40.04    3.38
  -7   1   4  207.99    7.97
  -7  -1   4  215.35    6.43
   7   1  -4  212.54    7.40
   7  -1  -4  202.78    5.95
  -7   1   3   87.93    6.45
  -7  -1   3   86.24    4.95
   7   1  -3   97.44    5.71
   7  -1  -3   90.43    4.87
  -7   1   2   40.65    5.15
  -7  -1   2   43.90    4.50
   7   1  -2   38.97    4.77
   7  -1  -2   49.25    4.43
  -7  -1   1    6.94    3.94
  -7   1   1   11.11    4.69
   7   1  -1    7.71    4.08
   7  -1  -1    2.33    3.92
  -7   1   0   44.24    5.45
  -7  -1   0   46.31    5.02
   7   1   0   52.22    5.31
   7  -1   0   50.58    5.17
  -7   1  -1   13.55    5.40
  -7  -1  -1   20.14    4.93
   7   1   1   20.85    4.65
   7  -1   1   25.73    5.06
  -7   1  -2   58.06    6.63
  -7  -1  -2   61.80    5.95
   7   1   2   61.53    6.11
   7  -1   2   64.66    6.30
  -7  -1  -3   12.60    5.41
  -7   1  -3   26.41    6.17
   7   1   3   20.79    4.97
   7  -1   3   14.92    5.54
  -7   1  -4   14.02    5.85
   7   1   4    9.79    4.90
   7  -1   4    7.24    5.55
  -7   1  -5   12.65    6.75
   7   1   5    7.66    5.66
   7   1   6   12.72    6.12
  -7   1  -6   12.37    6.66
   7   1   7   -1.40    6.01
  -7   1  -8    3.56    6.25
   7   1   8    5.83    5.23
  -7   1  -9    4.26    7.25
   7   1   9    0.92    5.97
   7   1  10    3.31    6.57
   7   1  11    5.30    6.03
   7   1  12    1.86    6.38
   7   1  13   -2.95    6.98
   7   1  14    3.23    7.09
   7   1  15   -0.99    6.87
   7   1  16   -1.07    6.85
   7   1  18    1.30    8.23
   7   1  19   -1.71    8.04
   7   1  20   11.29    7.75
   7   1  21    1.66    9.14
   7   1  22    1.87    8.99
   7  -1  22    2.64    9.03
   7   1  23   -2.13    9.01
   7   1  24    5.05    9.91
   7  -1  24    4.23   10.41
   7   1  25    6.49   10.96
   7  -1  25    3.40   10.64
   7   1  26   -3.31   11.30
   7  -1  26   -2.28   12.14
   7  -1  27   -0.60   13.08
   7   2 -29   -0.19   10.95
  -7   2  29   -2.12   11.52
   7   2 -28    2.16   10.58
  -7   2  28    3.56   11.34
  -7  -2  28    9.75   11.27
   7   2 -27    1.13   10.28
   7  -2 -27    6.85    9.35
  -7  -2  27    0.43    9.87
   7   2 -26   -3.95    9.98
  -7   2  26    7.91   10.38
  -7  -2  26    9.74    9.51
   7   2 -25    7.18    9.38
  -7   2  25    4.33   10.12
   7   2 -24    0.36    8.66
  -7   2  24    2.20    9.07
  -7  -2  24    0.22    9.97
   7   2 -23    2.80    7.67
  -7   2  23   -0.15    8.79
   7   2 -22    3.98    7.57
  -7   2  22    3.64    7.67
  -7  -2  22    2.11    8.62
   7   2 -21    1.36    8.17
  -7   2  21    3.79    7.79
  -7  -2  21   -0.89    8.31
   7   2 -20    2.67    7.58
  -7   2  20    0.40    7.47
  -7  -2  20    6.10    8.16
   7   2 -19    6.94    6.73
  -7   2  19   -0.07    7.73
  -7  -2  19   -0.73    7.97
   7   2 -18   -2.96    7.48
  -7   2  18    5.34    7.75
   7   2 -17   36.40    8.51
  -7   2  17   35.89    8.91
   7   2 -16    7.56    6.16
  -7   2  16   10.75    7.56
   7   2 -15    5.77    7.00
  -7   2  15   -0.48    7.52
   7   2 -14   10.70    6.37
  -7   2  14   17.52    7.42
  -7   2  14   10.43    5.66
  -7   2  13   11.70    5.52
   7   2 -13   11.75    7.12
  -7   2  13   10.84    7.44
  -7   2  12   52.87    8.55
  -7   2  12   44.64    6.28
  -7   2  11   24.77    5.71
  -7   2  11   14.10    7.48
  -7   2  10   45.78    5.85
  -7   2  10   53.05    7.99
   7   2 -10   40.47    4.98
   7   2  -9    3.56    4.06
  -7   2   9    2.40    5.05
  -7   2   9   -0.90    6.72
   7   2  -8    3.88    3.93
  -7   2   8    0.65    4.47
  -7   2   8    6.65    6.18
  -7  -2   7  160.85    4.15
  -7   2   7  163.24    8.01
  -7   2   7  156.07    8.89
   7   2  -7  156.90    7.21
   7  -2  -7  161.12    3.31
  -7  -2   6   26.37    2.63
   7  -2  -6   27.51    2.45
   7   2  -6   27.19    4.58
  -7   2   6   28.77    5.38
  -7   2   6   20.48    6.55
  -7  -2   5   22.88    2.72
   7   2  -5   14.84    4.22
   7  -2  -5   19.93    2.89
  -7   2   5   15.61    5.22
  -7   2   5   16.63    6.33
  -7   2   4    5.18    4.80
  -7  -2   4    7.58    2.63
   7   2  -4    3.73    4.20
   7  -2  -4   11.34    3.20
  -7   2   3   46.18    5.52
  -7  -2   3   50.79    3.80
   7   2  -3   50.02    5.39
   7  -2  -3   54.15    4.30
  -7  -2   2   36.76    3.90
  -7   2   2   38.73    6.14
   7  -2  -2   36.48    4.59
   7   2  -2   34.24    5.19
  -7   2   1  156.34    8.00
  -7  -2   1  160.96    6.18
   7   2  -1  166.71    7.85
   7  -2  -1  174.61    7.15
  -7  -2   0    4.01    3.83
  -7   2   0    2.40    4.52
   7   2   0    4.04    3.98
  -7  -2  -1   10.33    4.46
   7   2   1   12.00    4.73
  -7   2  -1    8.78    5.30
  -7   2  -2   58.63    6.91
   7   2   2   47.19    5.74
  -7   2  -3   39.59    6.89
   7   2   3   38.79    5.72
  -7   2  -4    0.24    6.11
   7   2   4    7.69    5.01
  -7   2  -5   -0.63    5.69
   7   2   5    0.45    4.81
   7   2   6   -0.28    5.45
  -7   2  -6    3.16    5.86
  -7   2  -7    9.93    5.90
   7   2   7    0.95    2.82
   7   2   7    1.48    5.96
  -7   2  -8    7.15    7.64
   7   2   8   11.80    5.31
  -7   2  -9   11.54    6.65
   7   2   9   11.63    6.60
  -7   2 -10   11.72    6.22
   7   2  10    5.41    5.56
   7   2  11    1.94    5.29
  -7   2 -12    2.68    8.00
   7   2  12    5.13    5.85
  -7   2 -13    2.67    8.10
   7   2  13    7.31    6.99
  -7   2 -14    1.87    7.27
   7   2  14    6.41    6.62
  -7   2 -15   12.77    7.94
   7   2  15    2.55    7.27
  -7   2 -16   12.81    9.10
   7   2  16    6.94    6.83
   7   2  17    7.10    6.73
   7   2  18    4.08    6.99
   7   2  19    2.20    7.03
   7   2  20    7.32    8.41
   7   2  21    4.98    9.24
   7   2  22   -1.17    8.87
   7   2  23    0.31   10.10
   7   2  24    4.27    8.45
   7   2  25    0.78    9.70
   7   2  26    4.48   10.61
   7   2  27    2.41   11.91
   7   3 -29    2.97   10.64
   7   3 -28   -3.49   10.55
  -7   3  28   -0.74   11.22
  -7  -3  28   -3.00   10.49
   7   3 -26   -1.69    8.95
  -7   3  26    6.21    9.60
  -7  -3  26    5.13   10.58
   7   3 -25    5.88    9.66
  -7   3  25    5.31    9.98
  -7  -3  25    5.93   10.45
   7   3 -24   -0.76    9.37
  -7   3  24    5.77    8.72
  -7  -3  24    1.63   10.73
   7   3 -23   -0.47    8.39
  -7  -3  23    4.23   10.11
   7   3 -22    2.44    8.85
  -7   3  22    6.66    9.32
  -7  -3  22    4.35   10.19
   7   3 -21    1.72    7.55
  -7   3  21   14.17    7.69
  -7  -3  21    6.60    9.88
   7   3 -20    4.06    8.09
  -7   3  20   -0.16    8.37
  -7  -3  20    4.36    9.14
   7   3 -19   -2.77    7.07
  -7   3  19    2.23    7.56
   7   3 -18   11.19    7.21
  -7   3  18   15.13    7.45
   7   3 -17    5.04    7.47
  -7   3  17   -3.08    7.61
   7   3 -16    4.86    6.88
  -7   3  16    1.46    6.27
   7   3 -15   64.40    7.95
  -7   3  15   57.52    9.24
   7   3 -14   94.52    8.71
  -7   3  14   92.63    8.83
  -7   3  14   93.41    8.78
   7   3 -13   56.39    7.63
  -7   3  13   54.37    8.33
  -7   3  13   54.36    7.10
  -7   3  12    5.43    5.74
   7   3 -12    5.75    5.80
  -7   3  12    1.83    5.95
   7   3 -11    9.99    5.82
  -7   3  11    5.25    5.05
  -7   3  11   14.69    7.05
  -7   3  10  168.98    9.53
   7   3 -10  160.47    9.80
  -7   3  10  154.39    9.30
   7   3 -10  167.38    8.52
   7   3  -9    6.19    6.59
   7   3  -9    5.03    4.70
  -7   3   9   21.14    6.09
  -7   3   9   13.05    6.39
   7   3  -8    0.78    5.37
   7   3  -8    3.48    4.68
  -7   3   8    1.76    5.55
   7   3  -7   53.31    7.32
   7   3  -7   32.44    5.38
  -7   3   7   38.94    6.52
  -7   3   7   36.82    6.38
   7   3  -6    3.04    5.28
   7   3  -6    7.75    4.71
  -7   3   6    0.37    5.61
  -7   3   6    4.37    5.42
   7  -3  -6    1.68    2.08
   7   3  -5   50.87    6.20
  -7  -3   5   54.19    1.60
  -7   3   5   52.53    6.19
  -7   3   5   52.64    6.85
   7   3  -5   65.71    6.21
   7  -3  -5   59.81    3.87
  -7   3   4   44.69    5.68
  -7  -3   4   37.46    2.27
   7   3  -4   37.77    6.01
   7   3  -4   36.49    5.23
  -7   3   4   38.70    6.32
  -7   3   3   17.43    5.86
  -7  -3   3   19.07    2.57
   7   3  -3   19.78    5.10
   7   3  -3   17.09    4.69
  -7   3   3   21.12    5.15
   7   3  -2   49.90    6.06
  -7   3   2   51.64    5.40
  -7   3   2   53.96    6.78
  -7  -3   2   50.97    3.75
   7   3  -2   47.67    5.98
   7   3  -1   58.54    5.82
  -7   3   1   61.92    5.47
  -7   3   1   59.34    6.34
  -7  -3   1   59.25    4.40
   7   3  -1   63.75    6.20
  -7  -3   0   30.78    4.42
   7   3   0   28.04    4.84
  -7   3   0   29.62    6.78
   7   3   0   31.72    5.35
  -7   3   0   28.10    4.61
   7   3   1   21.10    4.61
  -7   3  -1   18.57    6.16
   7   3   1   14.36    5.13
  -7   3  -1   15.75    4.07
   7   3   2    3.07    3.77
   7   3   2   -1.01    4.81
  -7   3  -2    2.23    5.67
  -7   3  -2    1.94    3.60
   7   3   3   64.17    4.99
  -7   3  -3   55.29    4.24
  -7   3  -3   64.42    7.57
   7   3   3   56.65    6.96
  -7   3  -4   -2.41    6.17
   7   3   4    1.76    3.46
   7   3   4    2.61    5.60
  -7   3  -4    2.51    3.13
  -7   3  -5    1.34    6.76
   7   3   5    2.94    3.15
   7   3   5    5.00    4.93
  -7   3  -5    2.16    2.67
   7   3   6    1.88    2.91
  -7   3  -6    1.22    6.67
   7   3   6   -1.13    5.76
  -7   3  -7   22.72    7.75
   7   3   7   15.92    6.35
  -7   3  -8   46.04    7.67
   7   3   8   50.21    7.39
   7   3   9   -1.04    5.81
  -7   3  -9    4.81    7.67
  -7   3 -10    0.32    7.67
   7   3  10    2.37    6.01
  -7   3 -11   10.59    8.08
   7   3  11    1.72    5.71
  -7   3 -12   -3.87    7.16
   7   3  12   -0.96    5.78
  -7   3 -13   10.31    8.35
   7   3  13   -2.41    6.12
  -7   3 -14    5.65    7.33
   7   3  14    2.52    6.90
   7   3  15    1.93    7.33
  -7   3 -15    7.63    7.21
  -7   3 -16    7.43    7.50
   7   3  16   12.62    7.51
  -7   3 -17    6.65    8.55
   7   3  17   11.57    7.06
  -7   3 -18    6.01    9.51
   7   3  18    4.33    7.75
   7   3  19    3.02    8.18
  -7   3 -20    4.13   10.46
   7   3  20    1.92    8.37
  -7   3 -21   -0.74   11.02
   7   3  21   -3.90    8.04
   7   3  22    0.18    8.49
  -7   3 -23    6.48   11.32
   7   3  23   -0.61    9.62
  -7   3 -24   11.38   12.20
   7   3  24    0.15    9.66
  -7   3 -25   16.43   12.73
   7   3  25    4.00   10.81
  -7   3 -26    8.58   13.56
   7   4 -28    1.70   10.44
  -7  -4  28   -3.19   11.66
   7   4 -27    4.57    9.93
  -7   4  27    2.94   10.90
  -7  -4  26    5.01   10.57
   7   4 -25    0.51    8.83
  -7   4  25    8.62   10.25
  -7  -4  25   -1.60   10.53
  -7   4  24   -0.49    9.16
  -7  -4  24    1.01   10.33
  -7   4  23   -0.31    9.05
  -7  -4  23    9.57   10.10
   7   4 -22    3.05    8.63
  -7   4  22    6.08    8.90
  -7  -4  22    0.93   10.66
   7   4 -21    3.98    8.83
  -7   4  21    6.48    7.80
  -7  -4  21   -2.88   10.27
   7   4 -20    6.26    8.17
  -7   4  20    3.57    8.63
   7   4 -19    4.29    7.19
  -7   4  19    1.70    8.15
   7   4 -18   -0.97    6.75
  -7   4  18    9.17    7.25
   7   4 -17   -1.58    6.97
  -7   4  17    3.22    6.76
   7   4 -16   -3.09    7.04
  -7   4  16   -1.60    7.07
   7   4 -15   22.65    7.63
  -7   4  15   22.03    7.91
  -7   4  15   35.02    7.35
   7   4 -14    2.74    7.38
  -7   4  14    5.30    7.02
  -7   4  13    4.72    6.47
   7   4 -13    4.75    6.91
  -7   4  13   -1.73    6.80
  -7   4  12   95.38    8.56
  -7   4  12   90.23    8.92
   7   4 -12   93.15    8.50
   7   4 -11   24.82    7.24
  -7   4  11   19.39    5.84
  -7   4  11   21.38    6.97
  -7   4  10  116.75    9.05
  -7   4  10  105.10    8.71
   7   4 -10   95.98    8.08
   7   4 -10  113.14    8.84
   7   4  -9    0.76    5.48
   7   4  -9   -0.08    5.30
  -7   4   9    3.93    6.25
  -7   4   9   -0.18    5.61
   7   4  -8  157.80    9.52
  -7   4   8  151.42    9.16
  -7   4   8  163.54    8.95
   7   4  -8  150.81    8.84
   7   4  -7   11.35    5.99
   7   4  -7   10.39    5.26
  -7   4   7    4.57    5.49
  -7   4   7   13.99    6.41
  -7   4   6   79.87    6.90
  -7   4   6   78.28    7.97
   7   4  -6   89.02    7.70
   7   4  -6   78.04    7.31
  -7   4   5   48.16    6.06
   7   4  -5   47.86    6.26
  -7   4   5   38.91    6.37
   7   4  -5   45.40    6.54
  -7   4   4   52.07    5.84
  -7   4   4   62.00    7.83
   7   4  -4   65.25    7.04
   7   4  -4   67.61    6.71
  -7   4   3   40.45    6.66
  -7   4   3   42.71    5.60
   7   4  -3   48.46    6.64
   7   4  -3   46.95    6.22
  -7   4   2   62.19    5.62
  -7   4   2   53.22    6.57
  -7  -4   2   59.82    3.42
   7   4  -2   55.09    6.71
   7   4  -2   64.22    6.31
  -7   4   1    4.61    5.72
   7   4  -1    8.50    4.68
   7   4  -1    4.88    5.38
  -7   4   1    6.31    4.16
  -7   4   0   96.72    5.37
  -7   4   0  106.27    8.52
   7   4   0   90.34    7.75
   7   4   0   99.56    6.85
   7   4   1   21.81    4.90
  -7   4  -1   28.26    6.19
  -7   4  -1   19.31    3.82
   7   4   1   28.25    6.29
  -7   4  -2   86.64    4.59
  -7   4  -2   85.69    8.23
   7   4   2  105.87    7.97
   7   4   2   87.54    6.05
   7   4   3    1.45    3.58
  -7   4  -3   -2.27    6.36
   7   4   3   -3.47    5.10
   7   4   4    0.52    3.41
   7   4   4    1.47    5.53
  -7   4  -4    2.01    6.57
  -7   4  -5   40.73    7.34
   7   4   5   33.93    4.19
   7   4   6    2.96    5.86
  -7   4  -6    2.73    6.87
  -7   4  -7    3.58    7.17
   7   4   7    3.49    5.73
  -7   4  -8   -0.29    6.17
   7   4   8   -1.64    6.32
  -7   4  -9   26.89    7.62
   7   4   9   13.25    6.86
  -7   4 -10    2.12    7.59
   7   4  10    1.95    5.37
  -7   4 -11   -0.60    7.68
   7   4  11    5.48    6.38
  -7   4 -12    4.77    6.36
   7   4  12    0.87    6.91
   7   4  13    1.95    6.88
  -7   4 -13   -1.41    8.41
   7   4  14    3.37    7.11
  -7   4 -14   -1.10    7.45
   7   4  15    1.98    6.33
  -7   4 -15    3.47    8.02
  -7   4 -16    5.20    8.42
   7   4  16   10.60    7.05
  -7   4 -17    3.06    8.35
   7   4  17   -0.55    7.06
  -7   4 -18   11.72    9.55
   7   4  18    6.28    8.46
  -7   4 -19   -0.71   10.69
  -7   4 -20   -0.02    9.95
   7   4  20   -0.52    8.31
  -7   4 -21    4.28   11.39
   7   4  21    0.31    8.75
  -7   4 -22   -2.04   11.65
   7   4  22    2.67    9.30
  -7   4 -23    1.89   11.67
   7   4  23   -0.09   10.14
  -7   4 -24    5.95   11.76
   7   4  24    3.68    9.36
  -7   4 -25   -1.00   13.19
   7   4  25   -3.41   10.64
   7   5 -26    1.07    9.43
  -7  -5  26    7.94   11.49
   7   5 -25    2.19   10.58
  -7   5  25    4.60    9.75
  -7  -5  25    1.66   11.77
   7   5 -24   -2.04    9.96
  -7   5  24   -1.38   10.28
  -7  -5  24   -2.01   10.58
   7   5 -23    3.40    8.81
  -7   5  23    8.86   10.49
  -7  -5  23   13.06   10.80
   7   5 -22    3.54    8.40
  -7   5  22    0.52    9.45
  -7  -5  22    0.62   11.54
   7   5 -21    8.82    8.19
  -7   5  21    0.24    9.04
   7   5 -20    6.45    7.38
  -7   5  20    1.80    8.33
   7   5 -19   15.04    7.54
  -7   5  19   10.13    8.22
   7   5 -18    2.11    7.22
  -7   5  18   12.16    7.73
   7   5 -17    4.01    7.75
  -7   5  17   -1.20    7.89
   7   5 -16   -1.65    7.68
  -7   5  16    4.28    7.83
  -7   5  15   18.96    8.36
   7   5 -15   14.17    7.12
  -7   5  15   21.85    7.66
  -7   5  14    2.55    6.33
   7   5 -14    6.58    7.35
  -7   5  14    2.13    6.51
   7   5 -13   25.90    7.08
  -7   5  13   22.30    7.78
  -7   5  13   23.39    7.40
   7   5 -12    3.49    6.54
  -7   5  12    4.80    7.30
  -7   5  12    1.84    5.82
   7   5 -11    8.47    7.01
  -7   5  11    1.61    6.35
  -7   5  11    4.57    6.32
   7   5 -10    3.99    6.96
   7   5 -10    9.47    6.31
  -7   5  10    3.15    5.77
  -7   5  10    9.00    5.84
  -7   5   9   84.35    8.65
  -7   5   9   96.79    8.14
   7   5  -9  110.50    9.08
   7   5  -9   98.12    9.29
   7   5  -8    4.95    5.93
   7   5  -8    4.41    6.11
  -7   5   8    5.26    5.49
  -7   5   8    3.16    6.07
   7   5  -7   35.02    6.55
   7   5  -7   27.01    6.63
  -7   5   7   22.86    5.68
  -7   5   7   14.00    7.05
   7   5  -6    4.87    5.80
   7   5  -6   11.42    6.02
  -7   5   6    5.81    4.97
  -7   5   6    2.75    6.54
   7   5  -5    9.39    5.99
   7   5  -5    7.43    6.04
  -7   5   5    8.92    4.96
  -7   5   5   16.25    6.99
   7   5  -4   -1.12    5.72
  -7   5   4   -0.04    4.61
   7   5  -4   -1.50    6.11
  -7   5   4   -0.24    6.20
   7   5  -3   43.71    6.44
  -7   5   3   33.52    4.80
   7   5  -3   31.57    6.49
  -7   5   3   37.28    6.93
  -7   5   2  110.50    6.34
  -7   5   2  113.33    8.57
   7   5  -2  107.93    8.84
   7   5  -2  114.35    7.68
  -7   5   1   21.68    7.19
   7   5  -1   19.59    5.56
  -7   5   1   21.05    4.31
   7   5  -1   19.56    6.01
  -7   5   0    1.12    6.01
   7   5   0    5.82    4.48
   7   5   0   -0.23    6.12
   7   5   1    4.75    4.57
  -7   5  -1    6.90    6.42
   7   5   1    0.74    5.88
   7   5   2    2.22    4.25
  -7   5  -2    2.67    5.47
   7   5   2    7.29    6.28
   7   5   3   17.16    4.52
  -7   5  -3   11.87    6.89
   7   5   3   16.46    6.13
   7   5   4    3.41    3.82
  -7   5  -4    0.18    7.05
   7   5   4    2.66    5.56
  -7   5  -5   12.94    7.11
   7   5   5   11.96    6.29
   7   5   6   17.61    7.23
  -7   5  -6   28.93    6.50
   7   5   7   -2.00    6.54
  -7   5  -7    3.79    6.91
   7   5   8   -0.74    6.46
  -7   5  -8    2.01    5.86
  -7   5  -9    8.63    7.38
  -7   5 -10   -0.74    7.31
   7   5  10    2.36    6.41
  -7   5 -11    2.26    7.38
   7   5  11   -0.95    6.26
  -7   5 -12    6.76    6.78
   7   5  12   10.34    7.00
  -7   5 -13   -2.47    8.34
   7   5  13    0.76    7.24
  -7   5 -14   -0.23    7.24
   7   5  14    6.60    7.24
  -7   5 -15    0.64    8.45
   7   5  15    6.26    7.41
  -7   5 -16    3.26    9.05
   7   5  16    2.89    7.20
  -7   5 -17    1.74    9.49
   7   5  17    5.97    8.37
  -7   5 -18   -1.37    9.38
   7   5  18    3.83    7.88
  -7   5 -19    0.79    9.38
   7   5  19    1.93    7.43
  -7   5 -20   -0.51   11.25
   7   5  20    1.63    8.97
   7   5  21   -2.37    9.89
  -7   5 -21    1.42   10.26
   7   5  22   -0.47   10.02
  -7   5 -22   -0.78   11.34
   7   5  23    5.39    9.59
   7   5  24    1.73   10.19
   7   6 -24    6.08    9.66
  -7   6  24   -0.98   10.90
   7   6 -23    1.26    9.54
  -7   6  23   10.87   11.00
  -7  -6  23   -3.90   11.76
   7   6 -22    6.57    8.96
  -7   6  22    6.15   10.04
   7   6 -21    7.98    8.53
  -7   6  21   -0.53    9.70
   7   6 -20    2.86    9.22
  -7   6  20    3.36    9.29
   7   6 -19   -1.54    9.59
  -7   6  19   -0.65    8.50
   7   6 -18   -0.43    8.60
  -7   6  18    3.24    8.59
   7   6 -17    3.92    8.43
  -7   6  17   -1.70    8.05
  -7   6  16    0.55    7.65
   7   6 -15    5.66    7.90
  -7   6  15    3.39    7.68
  -7   6  15   16.60    7.65
  -7   6  14   10.87    8.69
   7   6 -14   19.88    7.52
  -7   6  14   24.38    8.01
   7   6 -13   22.67    7.31
  -7   6  13   18.92    7.87
  -7   6  13   22.84    7.47
   7   6 -12   11.00    6.71
  -7   6  12   13.91    7.39
  -7   6  12   13.74    6.63
   7   6 -11    8.32    6.44
  -7   6  11    5.73    7.24
  -7   6  11    2.17    6.25
   7   6 -10    0.02    6.12
  -7   6  10    0.72    6.73
  -7   6  10    5.72    6.33
   7   6  -9   10.81    7.27
   7   6  -9    8.67    7.12
  -7   6   9   19.18    6.38
  -7   6   9   10.30    7.48
   7   6  -8    0.32    5.79
  -7   6   8   -1.16    5.74
   7   6  -8    1.34    6.33
  -7   6   8    1.48    6.43
   7   6  -7    1.50    6.64
  -7   6   7    3.10    5.53
   7   6  -7    4.62    6.53
  -7   6   7   -1.49    7.27
   7   6  -6   26.10    7.22
  -7   6   6   27.95    6.04
   7   6  -6   34.02    7.20
  -7   6   6   22.67    7.12
   7   6  -5   29.42    7.10
  -7   6   5   28.74    5.84
   7   6  -5   32.50    7.60
  -7   6   5   30.10    8.01
   7   6  -4    0.24    5.83
  -7   6   4   -0.63    4.61
   7   6  -4    2.34    5.76
  -7   6   4    4.53    6.07
   7   6  -3    2.99    5.35
  -7   6   3    7.12    4.63
   7   6  -3    5.56    6.08
  -7   6   3    5.07    7.19
   7   6  -2    5.72    5.49
   7   6  -2    1.68    6.71
  -7   6   2    6.12    6.13
   7   6  -1   37.58    6.40
   7   6  -1   37.98    7.78
  -7   6   1   36.77    7.55
  -7   6   0    4.32    7.32
   7   6   0    4.01    4.96
   7   6   0    1.48    6.24
  -7   6  -1   -1.47    7.15
   7   6   1   -0.27    4.68
   7   6   1   -0.49    5.49
  -7   6  -2    1.37    7.23
   7   6   2    1.36    4.68
   7   6   2    3.93    5.97
   7   6   3   -0.30    4.44
  -7   6  -3   -0.67    7.25
   7   6   3    7.56    6.76
  -7   6  -4   20.00    7.72
   7   6   4   28.63    7.08
  -7   6  -5   -0.89    6.11
   7   6   5    3.24    5.61
  -7   6  -6   -1.23    7.65
   7   6   6    7.36    6.15
  -7   6  -7    4.80    6.22
   7   6   7   -2.46    6.13
  -7   6  -8   20.45    8.29
   7   6   8   18.20    7.25
   7   6   9    0.95    7.55
  -7   6  -9    6.22    8.01
   7   6  10   -0.52    6.74
  -7   6 -10    1.35    8.25
   7   6  11    7.03    7.35
  -7   6 -11   -1.76    7.99
   7   6  12   11.02    7.89
  -7   6 -12   14.39    7.60
   7   6  13    3.48    7.81
  -7   6 -13   -4.02    9.02
   7   6  14    1.15    7.80
  -7   6 -14    5.57    7.62
   7   6  15   -0.63    8.16
  -7   6 -16    1.78    9.74
   7   6  16    3.86    7.57
  -7   6 -17    1.44    9.75
   7   6  17    1.17    8.24
  -7   6 -18    2.82   10.22
   7   6  18   -1.90    8.57
  -7   6 -19    4.36    9.98
   7   6  19    9.13    9.16
  -7   6 -20    6.85   10.81
   7   6  20    6.73    9.00
  -7   6 -21    0.92   10.84
   7   6  21    8.36    9.65
  -7   6 -22    7.16   12.09
   7   6  22   -2.86   10.22
  -7   7  23   -2.69   11.24
   7   7 -22    0.50   11.10
   7   7 -21    3.67    9.28
   7   7 -20   -0.21    9.82
  -7   7  20    7.31   10.10
   7   7 -19   -3.46    9.72
  -7   7  19    3.09    9.09
   7   7 -18   -2.67    9.71
  -7   7  18    6.12    9.77
   7   7 -17    8.35    8.75
  -7   7  17    3.53    8.29
   7   7 -16    7.49    9.20
  -7   7  16    0.27    8.27
   7   7 -15    7.33    8.98
  -7   7  14   -0.88    8.75
   7   7 -14    5.66    8.64
  -7   7  14    2.92    7.82
   7   7 -13    4.29    8.15
  -7   7  13    2.11    8.94
  -7   7  13   -2.55    7.56
   7   7 -12    4.01    7.95
  -7   7  12    4.02    7.00
   7   7 -11   14.31    7.83
  -7   7  11    2.80    8.23
  -7   7  11    5.22    6.96
   7   7 -10    6.91    6.78
  -7   7  10    8.59    6.57
  -7   7  10    5.04    7.32
   7   7  -9    0.09    7.01
  -7   7   9    2.58    6.28
  -7   7   9    3.16    6.39
   7   7  -8    1.41    6.71
  -7   7   8    5.75    6.22
   7   7  -8   -1.62    7.50
  -7   7   8   -2.76    7.00
   7   7  -7    3.68    6.04
  -7   7   7    5.05    5.70
   7   7  -7    2.49    7.57
   7   7  -6    4.40    6.17
  -7   7   6    4.14    5.63
   7   7  -6   15.87    7.50
  -7   7   6   10.14    7.88
   7   7  -5    5.78    6.70
   7   7  -5    7.96    7.28
  -7   7   5    7.99    7.88
   7   7  -4   -1.29    5.93
   7   7  -4    0.85    6.99
  -7   7   4    0.62    7.26
   7   7  -3    2.08    5.94
   7   7  -3    4.22    7.34
  -7   7   3    0.41    7.01
   7   7  -2    1.26    5.82
   7   7  -2   -0.43    7.46
  -7   7   2    3.41    6.52
   7   7  -1   -0.92    5.60
   7   7  -1   -0.03    6.35
  -7   7   1   -2.48    6.96
   7   7   0    0.92    5.32
   7   7   0    8.41    6.91
  -7   7   0   11.17    7.30
   7   7   1   14.60    5.67
   7   7   1    8.32    7.08
  -7   7  -1   15.20    7.95
  -7   7  -2   -1.99    7.44
   7   7   2   -2.54    7.00
  -7   7  -3    7.64    6.37
   7   7   3    4.77    6.51
  -7   7  -4    0.92    7.62
   7   7   4    3.47    6.38
  -7   7  -5    3.01    7.02
   7   7   5    0.97    7.08
  -7   7  -6    0.92    8.09
   7   7   6    1.24    6.73
  -7   7  -7    1.06    7.61
   7   7   7    1.25    6.29
  -7   7  -8    2.52    7.68
   7   7   8   -0.64    7.33
  -7   7  -9    2.25    7.34
   7   7   9    6.37    7.33
  -7   7 -10    1.95    8.19
   7   7  10    1.34    7.74
  -7   7 -11    3.07    9.06
   7   7  11   -1.13    7.43
  -7   7 -12    1.09    8.83
   7   7  12    2.68    8.13
   7   7  13    0.43    8.69
   7   7  14    2.01    8.42
  -7   7 -14    1.08    8.44
   7   7  15    2.66    8.15
  -7   7 -15   -0.48    9.89
   7   7  16    5.71    8.83
  -7   7 -16   -0.76   10.54
   7   7  17    4.00   10.00
  -7   7 -17    4.96   10.39
   7   7  18    1.80    9.76
  -7   7 -18   -0.89   11.13
   7   7  19   -0.63   10.29
  -7   7 -19    2.11   10.77
   7   7  20   -0.86   10.90
  -7   7 -20    9.61   10.90
   7   7  21    2.06   10.71
  -7   7 -21   17.09   12.75
  -7   8  21   -3.56   10.95
  -7   8  19    0.11   10.25
   7   8 -18    2.64   10.49
  -7   8  18   -3.54   10.16
   7   8 -17   -2.67    9.84
  -7   8  17   -0.86    9.69
   7   8 -16    9.14    8.96
  -7   8  16    1.40    9.41
   7   8 -15    9.82    8.54
  -7   8  15    2.87    8.94
  -7   8  14    8.06   10.11
   7   8 -14   -1.48    8.35
  -7   8  14   -0.45    8.05
   7   8 -13    6.15    8.62
  -7   8  13    3.84    9.59
  -7   8  13    0.19    8.04
   7   8 -12    0.75    8.80
  -7   8  12    3.23    8.93
  -7   8  12    7.56    7.51
   7   8 -11    0.08    7.73
  -7   8  11    1.60    8.06
  -7   8  11    3.37    7.58
   7   8 -10    4.04    8.15
  -7   8  10   -3.47    7.22
  -7   8  10    4.15    7.61
   7   8  -9    4.90    6.98
  -7   8   9    2.67    7.59
   7   8  -8   -2.52    7.06
  -7   8   8   -1.70    8.02
   7   8  -7    4.90    7.00
   7   8  -7    1.21    8.36
  -7   8   7   10.22    8.85
   7   8  -6    2.53    6.80
   7   8  -6    4.42    7.68
  -7   8   6    4.44    8.56
   7   8  -5   -0.03    7.14
   7   8  -5    0.87    7.06
  -7   8   5    3.49    8.24
   7   8  -4   11.12    6.86
   7   8  -4    1.27    8.41
  -7   8   4    5.71    7.77
   7   8  -3    2.75    6.55
   7   8  -3    0.62    7.57
  -7   8   3    7.90    7.16
   7   8  -2   -0.56    6.59
   7   8  -2   -1.94    7.81
   7   8  -1    2.73    6.57
   7   8  -1   -0.62    7.64
  -7   8   1    1.34    8.02
   7   8   0    3.40    6.31
   7   8   0   -2.65    8.06
  -7   8   0   -2.71    7.18
  -7   8  -1    9.61    8.29
   7   8   2   -0.02    7.16
  -7   8  -2    5.94    8.03
   7   8   3    1.45    7.32
  -7   8  -3    3.87    8.31
   7   8   4    2.56    7.09
  -7   8  -4    0.82    7.48
  -7   8  -5    0.55    8.38
   7   8   5    4.03    7.09
  -7   8  -6    0.95    8.78
   7   8   6   -1.72    7.54
  -7   8  -7   -0.37    9.00
   7   8   7   -2.23    8.80
  -7   8  -8   -0.35    9.06
   7   8   8    0.41    7.95
  -7   8  -9   -0.85    9.49
   7   8   9    4.18    8.70
  -7   8 -10    4.18    9.10
   7   8  10   -4.02    8.04
  -7   8 -11   -2.48    8.90
   7   8  11    3.29    7.69
  -7   8 -12    6.66    9.86
   7   8  12   -2.26    8.98
  -7   8 -13    0.99    9.06
   7   8  13    3.52    9.24
  -7   8 -14   10.88   10.61
   7   8  14    3.28    8.90
  -7   8 -15    3.28   11.12
   7   8  15    4.09    9.29
  -7   8 -16    3.06   11.41
   7   8  16    3.72   10.10
  -7   8 -17   -1.23   11.63
   7   8  17   -1.21   10.37
  -7   8 -18    8.11   12.20
   7   8  18    8.80   10.21
  -7   8 -19   -2.91   13.02
  -7   9  19    0.00   12.52
  -7   9  18    0.33   11.56
   7   9 -16    5.79   10.64
  -7   9  16    0.04   10.33
   7   9 -15    5.57   10.46
  -7   9  15    0.69    9.77
   7   9 -14    4.83   10.29
   7   9 -13    0.78    8.94
  -7   9  13    7.98    9.85
   7   9 -12   -1.94    9.27
  -7   9  12    3.89   10.92
   7   9 -11   -1.08    9.14
   7   9 -10    1.97    8.88
  -7   9  10   -2.75    9.25
  -7   9   9    5.47   10.02
   7   9  -8    1.72    8.17
  -7   9   8    2.65    8.72
   7   9  -7   -0.38    8.08
  -7   9   7    6.24    8.76
   7   9  -6   -2.95    8.45
   7   9  -6    2.11    9.22
  -7   9   6   -0.95    9.54
   7   9  -5    0.30    7.77
   7   9  -5   -3.15    8.76
   7   9  -4    1.56    8.14
   7   9  -4    2.78    9.32
  -7   9   4    0.63    9.62
   7   9  -3    1.41    7.87
   7   9  -3   -0.85    8.29
  -7   9   3    3.49    8.36
   7   9  -2   -1.07    7.57
   7   9  -2    4.98    8.88
  -7   9   2   -2.57    9.09
   7   9  -1   -0.06    9.13
  -7   9   1    3.15    7.98
   7   9   0    2.08    8.98
  -7   9   0    0.86    9.34
   7   9   1   -0.80    9.33
  -7   9  -1   -0.92    7.67
   7   9   2    7.76    9.03
  -7   9  -2   -4.01    8.72
   7   9   3    3.19    9.37
   7   9   4    4.24    9.01
  -7   9  -4   10.42    9.27
   7   9   5    2.81    8.63
  -7   9  -5   -1.34    9.54
   7   9   6    3.61    9.27
  -7   9  -6   -2.00    9.40
   7   9   7    3.61    9.43
  -7   9  -7    3.15    9.55
  -7   9  -8    1.31   10.09
   7   9   8    2.52    9.25
  -7   9  -9    2.89    9.70
   7   9   9    1.79    9.12
  -7   9 -10    3.37    9.36
   7   9  10    3.02   10.18
  -7   9 -11   -3.97   10.57
   7   9  11    1.77   10.01
  -7   9 -12    5.23   10.00
   7   9  12   -1.90   10.63
  -7   9 -13    0.38   10.74
   7   9  13    0.60   11.02
  -7   9 -14    1.69   11.41
   7   9  14    1.85   11.49
  -7   9 -15    1.96   11.18
   7   9  15    0.86   10.52
  -7   9 -16   -3.34   11.70
   7  10 -12    8.58   10.86
   7  10 -11   -2.85   10.62
  -7  10  11    3.05   10.78
   7  10 -10    0.31   10.05
  -7  10  10   -0.52   11.39
  -7  10   9    6.83   10.40
   7  10  -8   -0.10    9.30
   7  10  -7    7.42    9.93
  -7  10   7    5.24   10.78
   7  10  -6    6.57    9.84
  -7  10   6    0.24    9.74
   7  10  -5    3.79    8.96
  -7  10   5    7.75   10.18
   7  10  -4    3.40    9.82
   7  10  -4   -1.01   10.41
   7  10  -3    0.10    9.27
  -7  10   3    4.22    9.72
  -7  10   2    4.44   10.22
   7  10  -1    1.56    9.47
  -7  10   1    4.82   10.02
   7  10   0    2.94    9.20
  -7  10   0    5.12    9.13
   7  10   1    0.73    9.75
  -7  10  -1    3.03    9.54
   7  10   2    6.02   10.49
  -7  10  -2    0.51    9.53
   7  10   3    2.55   10.17
  -7  10  -3    1.52    9.65
   7  10   4   -1.05   10.02
  -7  10  -4    5.99    9.59
   7  10   5    4.74   10.75
  -7  10  -5    4.19    9.91
   7  10   6    6.32    9.88
  -7  10  -6    4.01    9.89
   7  10   7    4.54   10.68
  -7  10  -7    1.62   10.78
   7  10   8    0.08   10.54
  -7  10  -8    4.97   11.04
   7  10   9    0.86   10.70
  -7  10  -9   -3.94   10.90
  -7  10 -10    3.29   11.54
  -7  10 -11   -2.88   11.28
   7  11  -7    2.62   11.53
   7  11  -6    4.39   10.88
   8   0 -30   -3.02   11.49
   8   0 -29   -0.43   10.17
   8   0 -28    0.52   10.12
  -8   0  28    5.49   11.80
   8   0 -27    0.81   10.69
   8   0 -26    7.28    9.47
  -8   0  26    2.06    9.84
   8   0 -25   -0.70    9.64
  -8   0  25    4.19   10.83
   8   0 -24    8.64    9.79
  -8   0  24    8.00    9.24
   8   0 -23    2.17    8.71
  -8   0  23    3.50    8.90
  -8   0  22    2.34   10.09
  -8   0  21   -0.97    7.93
  -8   0  20   10.75    9.40
  -8   0  19   -1.45    8.24
  -8   0  18   40.68    9.59
  -8   0  17    1.67    7.61
  -8   0  16   -1.26    8.80
  -8   0  15    2.47    7.28
  -8   0  14   16.55    8.83
  -8   0  12    8.62    4.19
  -8   0  11    3.31    4.13
  -8   0  10    9.18    4.15
   8   0 -10    7.38    2.99
  -8   0   9    0.60    3.75
   8   0  -9   -0.11    2.94
   8   0  -8   22.58    3.46
  -8   0   8   26.39    4.69
   8   0  -7   -1.24    2.98
  -8   0   7   -2.92    3.79
   8   0  -6   22.80    3.75
  -8   0   6   25.70    4.60
  -8   0   5    1.30    3.74
   8   0  -5    1.09    3.37
  -8   0   4  598.68   12.24
   8   0  -4  586.82   11.34
  -8   0   3    2.50    4.42
   8   0  -3   -1.83    3.81
  -8   0   2   54.03    5.66
   8   0  -2   63.20    5.26
   8   0  -1    2.32    4.26
  -8   0   1    0.97    4.38
  -8   0   0   69.08    6.28
   8   0   0   77.78    6.20
  -8   0  -1    0.53    5.12
  -8   0  -2   22.36    5.57
   8   0   2   22.54    5.73
   8   0   3    3.82    5.23
  -8   0  -4   88.65    8.21
   8   0   4   86.15    6.95
   8   0   5    1.03    5.37
  -8   0  -5   -1.56    6.01
  -8   0  -6    3.02    6.02
   8   0   6    4.90    5.71
  -8   0  -7    0.50    7.05
   8   0   7   -0.95    6.23
   8   0   8    6.49    6.80
  -8   0  -8   -1.64    5.95
   8   0   9    2.03    6.75
   8   0  10   -1.53    6.91
   8   0  11   -1.32    6.28
   8   0  12   -1.60    7.40
   8   0  13   -0.96    7.73
   8   0  14    2.10    7.54
   8   0  16    0.56    7.92
   8   0  18    3.73    7.65
   8   0  19    6.65    9.20
   8   0  20    1.73    9.12
   8   0  21    3.67   10.34
   8   0  23    1.96    9.55
   8   0  24   -1.92   11.30
   8   0  25    8.48   11.65
   8   1 -29   -3.03   11.05
   8  -1 -29    6.79   10.55
   8   1 -28    3.96   10.91
   8  -1 -28    5.06   10.14
  -8  -1  28   -3.92   10.79
   8   1 -27    2.52   10.02
   8  -1 -27   -2.08   10.61
   8   1 -26    1.87    8.93
   8  -1 -26    2.02    9.63
  -8   1  26   11.58   10.07
  -8  -1  26    8.13    9.87
   8   1 -25    4.48    9.34
  -8   1  25   -1.22   10.08
  -8  -1  25    2.65   10.35
   8   1 -24   -0.34    8.97
  -8   1  24    9.42   10.58
  -8  -1  24    3.27    9.30
   8   1 -23   12.90    9.30
  -8   1  23    8.55   10.37
  -8  -1  23   23.56   10.83
   8   1 -22   -2.83    8.13
  -8   1  22    5.50    9.46
  -8  -1  22   -1.90    8.57
   8   1 -21    1.92    7.34
  -8   1  21    0.17    8.61
  -8  -1  21    0.87    9.68
   8   1 -20    2.40    7.17
  -8   1  20    2.82    7.64
  -8  -1  20   -1.92    9.05
  -8   1  19    3.13    7.59
  -8  -1  19   14.20    8.25
  -8   1  18    0.26    8.59
  -8  -1  18    5.49    9.19
  -8   1  17   10.27    8.28
  -8  -1  17   18.39    9.48
  -8   1  16   12.20    7.39
  -8   1  15    3.51    7.13
  -8   1  14    4.28    8.20
  -8   1  13  104.76    9.70
  -8   1  13   94.89    7.26
  -8   1  12   24.16    5.52
  -8   1  12   28.75    8.42
   8   1 -11   33.53    4.18
  -8   1  11   21.34    5.06
  -8   1  11   24.44    8.45
  -8  -1  10   13.80    3.66
  -8   1  10   14.31    4.92
   8   1 -10    9.40    3.68
  -8  -1   9   49.17    4.28
  -8   1   9   51.55    5.77
   8   1  -9   51.97    4.85
  -8  -1   8    0.11    3.29
   8   1  -8    0.38    3.35
   8  -1  -8   -0.24    2.19
  -8   1   8    0.63    4.50
   8   1  -7   15.37    3.85
   8  -1  -7   14.11    2.90
  -8  -1   7   20.96    3.74
  -8   1   7   14.93    5.00
   8   1  -6    5.88    3.77
   8  -1  -6    3.76    2.81
  -8  -1   6    7.35    3.28
  -8   1   6    5.60    4.40
  -8   1   5   38.96    5.32
  -8  -1   5   38.39    4.28
   8   1  -5   40.93    4.88
   8  -1  -5   34.27    3.82
  -8   1   4   16.24    5.09
  -8  -1   4   13.45    4.07
   8   1  -4    6.68    4.16
   8  -1  -4   16.64    3.69
  -8   1   3  406.92   11.36
  -8  -1   3  417.89    9.62
   8   1  -3  408.15   10.64
   8  -1  -3  420.95    9.35
  -8   1   2    2.97    4.99
   8   1  -2    5.59    4.39
  -8  -1   2    8.31    4.12
   8  -1  -2    7.62    4.02
  -8  -1   1   16.86    4.75
  -8   1   1   18.33    5.76
   8   1  -1   18.61    4.89
   8  -1  -1   17.19    4.49
  -8   1   0   72.55    6.77
  -8  -1   0   78.34    6.13
   8   1   0   84.34    6.47
   8  -1   0   70.67    5.95
  -8   1  -1   54.86    6.82
  -8  -1  -1   60.95    6.07
   8   1   1   61.73    6.36
   8  -1   1   77.27    6.46
  -8   1  -2   15.11    5.56
  -8  -1  -2   13.01    5.65
   8   1   2   19.14    5.40
   8  -1   2   11.95    5.48
  -8   1  -3    1.99    5.10
   8   1   3   -0.71    5.09
  -8  -1  -3    1.72    5.52
   8  -1   3    2.34    5.49
  -8  -1  -4   37.44    6.44
  -8   1  -4   38.50    7.07
   8   1   4   37.02    5.90
   8  -1   4   41.09    6.68
  -8  -1  -5   22.33    6.70
   8   1   5   18.22    6.00
   8  -1   5   30.95    6.91
  -8   1  -5   12.83    6.50
  -8   1  -6    6.41    6.67
   8   1   6    7.83    6.05
   8  -1   6    1.38    6.16
  -8   1  -7    0.56    6.11
   8   1   7    2.82    5.23
   8  -1   7    4.97    6.97
   8   1   8    3.35    6.53
   8  -1   8    3.95    6.50
  -8   1  -8   -0.26    7.49
  -8   1  -9    8.49    7.91
   8   1   9   12.53    5.99
   8  -1   9   11.98    6.85
   8   1  10   -0.26    5.59
  -8   1 -10   -2.00    7.52
   8  -1  10    2.74    7.31
  -8   1 -11   10.39    7.02
   8   1  11    1.57    6.64
   8  -1  11    2.86    7.51
  -8   1 -12    0.04    8.41
   8   1  12    1.46    7.04
   8  -1  12   -0.10    7.34
  -8   1 -13    2.84    7.90
   8   1  13    0.31    6.04
   8  -1  13    2.61    7.35
   8   1  14    8.62    7.58
   8  -1  14   -3.21    8.34
   8   1  15   12.19    8.04
   8  -1  15    1.09    8.53
   8   1  16    3.77    7.85
   8  -1  16    2.33    7.65
   8   1  17    6.20    8.39
   8  -1  17    0.96    8.86
   8   1  18    1.81    8.54
   8  -1  18    2.86    9.08
   8   1  19    1.96    8.37
   8  -1  19   -2.76    9.88
   8   1  20    4.28    7.89
   8  -1  20    1.94    9.03
   8   1  22   -0.25    8.53
   8  -1  22    2.67   10.83
   8   1  23   12.84   10.50
   8  -1  23    8.22   11.90
   8  -1  24   -1.42   11.93
   8   1  25    5.38   10.57
   8  -1  25    0.05   12.84
   8   2 -28   -0.22   10.97
   8  -2 -28    6.60   10.63
  -8  -2  28    2.13   11.60
   8   2 -27   -0.54   10.62
  -8   2  27   -0.75   10.07
  -8  -2  27    2.92   11.57
   8   2 -26    1.14   10.21
  -8   2  26    8.62   10.06
  -8  -2  26    6.67   10.34
   8   2 -25    6.20    9.64
  -8   2  25   -0.24   10.59
  -8  -2  25    6.37   10.73
   8   2 -24   -0.84    9.38
  -8   2  24    6.95   10.01
  -8  -2  24    1.44   10.82
   8   2 -23   -2.00    8.18
  -8   2  23    7.26   10.33
  -8  -2  23    4.05    9.34
   8   2 -22    4.55    8.10
  -8   2  22    0.94    9.80
  -8  -2  22    0.28    9.34
   8   2 -21   -1.88    8.87
  -8   2  21   -1.00    9.18
  -8  -2  21    0.47    9.81
   8   2 -20    3.32    8.15
  -8   2  20   15.81    8.75
  -8  -2  20   13.59   10.28
   8   2 -19    9.85    7.27
  -8   2  19    7.22    7.30
  -8  -2  19    2.80   10.01
   8   2 -18    8.43    8.30
  -8   2  18   10.37    7.21
   8   2 -17   22.58    7.38
  -8   2  17   22.34    7.62
   8   2 -16   12.96    8.03
  -8   2  16    8.42    6.97
   8   2 -15    4.33    6.45
  -8   2  15   -0.27    7.28
  -8   2  14   -1.72    5.58
   8   2 -14   -3.01    7.37
  -8   2  14    4.46    7.09
  -8   2  13   -2.70    5.47
  -8   2  13    0.75    7.04
  -8   2  12   14.39    5.59
  -8   2  12    5.21    6.87
  -8   2  11   -0.71    5.32
   8   2 -11    1.56    4.19
  -8   2  11   -1.22    6.94
  -8   2  10   61.14    6.83
   8   2 -10   49.64    5.43
  -8   2  10   48.49    8.05
   8   2  -9    6.34    4.21
  -8   2   9    9.19    5.10
  -8   2   9    7.86    6.85
   8   2  -8   14.44    4.68
  -8   2   8   16.55    5.63
  -8   2   8   19.33    6.88
  -8  -2   7    3.45    2.62
   8   2  -7    7.87    4.34
  -8   2   7    8.81    5.04
  -8   2   7   10.68    6.60
  -8  -2   6   42.53    3.47
   8  -2  -6   40.83    3.26
   8   2  -6   31.78    5.01
  -8   2   6   37.78    6.01
  -8   2   6   40.41    7.28
  -8   2   5  135.90    8.24
  -8  -2   5  142.67    5.16
   8   2  -5  150.58    7.63
   8  -2  -5  138.41    5.18
  -8   2   4    1.93    4.77
  -8  -2   4    3.31    3.10
   8   2  -4    2.49    4.36
   8  -2  -4   -0.47    3.31
  -8   2   3   11.55    5.17
  -8  -2   3   10.01    3.51
   8   2  -3   18.51    4.92
   8  -2  -3   19.27    4.01
  -8   2   2    0.97    4.85
   8   2  -2   -3.58    4.49
   8  -2  -2    3.13    4.07
  -8  -2   2    1.39    3.51
  -8  -2   1    2.21    4.18
  -8   2   1    5.46    4.94
   8   2  -1    3.63    4.80
   8  -2  -1    1.03    4.71
  -8   2   0   31.89    6.69
   8   2   0   33.55    5.83
  -8  -2   0   31.39    5.04
   8  -2   0   37.34    5.59
  -8  -2  -1    5.22    4.89
   8   2   1    2.81    5.06
  -8   2  -1    5.34    5.12
   8  -2   1    4.42    5.37
  -8   2  -2  108.69    7.86
  -8  -2  -2  100.50    7.12
   8   2   2  103.66    7.79
  -8   2  -3    9.42    5.98
  -8  -2  -3   17.68    5.61
   8   2   3   23.87    5.84
  -8   2  -4    9.63    6.89
   8   2   4   12.25    5.92
  -8   2  -5    2.88    6.84
   8   2   5    2.61    4.94
  -8   2  -6   24.68    7.59
   8   2   6   30.38    6.00
   8   2   7    6.03    5.43
  -8   2  -7   18.46    7.69
  -8   2  -8    2.82    7.09
   8   2   8    3.53    6.36
  -8   2  -9    2.25    6.17
   8   2   9    4.26    5.91
  -8   2 -10    8.32    6.57
   8   2  10    3.22    6.73
  -8   2 -11    2.88    8.08
   8   2  11    1.72    6.99
   8   2  12    5.93    7.30
  -8   2 -12    7.88    8.13
  -8   2 -13    5.87    8.37
   8   2  13    1.76    6.20
  -8   2 -14   -1.36    8.38
   8   2  14   -0.49    7.57
  -8   2 -15   -0.36    8.77
   8   2  15   -1.75    6.85
   8   2  16    9.33    7.77
  -8   2 -17   -3.56    9.12
   8   2  17    3.13    8.74
  -8   2 -18    4.23    9.33
   8   2  18    5.73    8.21
  -8   2 -19    0.11   10.01
   8   2  19    7.34    9.09
  -8   2 -20    1.43   10.83
   8   2  20    7.52    9.07
  -8   2 -21    5.28   10.83
   8   2  21    2.31    8.94
   8   2  22    1.74   10.21
  -8   2 -22    8.38   11.22
   8   2  23   -2.54    9.63
  -8   2 -23    9.05   11.79
  -8   2 -24   15.40   13.44
   8   2  24    4.01   11.16
  -8   2 -25   -1.15   13.25
   8  -2  25    3.79   11.88
   8   3 -28    8.23   10.71
   8   3 -27    5.21   10.84
  -8   3  27   -4.10   11.46
  -8  -3  27    3.52   10.73
   8   3 -26    4.37    9.62
  -8  -3  26   -3.90   11.35
  -8   3  25    1.26    9.76
  -8  -3  25   -0.09   11.40
   8   3 -24   12.52   10.16
  -8   3  24    9.52   10.63
  -8  -3  24    6.49   11.47
   8   3 -23   -4.07    8.68
  -8   3  23    2.63    8.69
  -8  -3  23   -1.51   10.82
   8   3 -22    2.82    9.35
  -8   3  22    9.16    8.99
  -8  -3  22    7.79   10.31
   8   3 -21    8.58    7.76
  -8   3  21   -0.64    9.66
  -8  -3  21   15.32   10.56
   8   3 -20   15.53    8.76
  -8   3  20    8.58    8.13
   8   3 -19    5.80    7.11
  -8   3  19    3.33    8.41
   8   3 -18   -1.88    7.65
  -8   3  18    3.69    8.20
   8   3 -17    6.14    8.14
  -8   3  17   12.32    7.34
  -8   3  16    2.36    8.20
  -8   3  15    0.21    6.20
   8   3 -15    3.17    6.45
  -8   3  15    4.22    6.46
  -8   3  14   18.72    6.58
   8   3 -14   10.78    6.32
  -8   3  14   21.41    8.11
  -8   3  13   -1.44    6.48
   8   3 -13   -0.04    6.09
  -8   3  13    4.60    6.58
   8   3 -12    1.54    6.33
  -8   3  12   13.16    5.87
  -8   3  12    3.03    6.91
   8   3 -11    4.68    6.21
  -8   3  11    4.25    5.79
   8   3 -11    0.53    5.00
  -8   3  11    3.10    6.23
   8   3 -10   37.21    7.37
   8   3 -10   30.59    5.71
  -8   3  10   28.23    6.21
  -8   3  10   17.58    6.98
   8   3  -9   12.82    6.95
   8   3  -9   14.05    5.20
  -8   3   9   12.37    5.84
  -8   3   9   13.50    6.22
   8   3  -8    3.41    5.81
   8   3  -8    0.02    4.90
  -8   3   8    6.51    6.09
  -8   3   8    3.64    6.12
   8   3  -7  194.99   10.62
  -8   3   7  194.99    9.90
  -8   3   7  193.72    9.80
   8   3  -7  209.80    9.46
   8   3  -6   16.02    6.33
   8   3  -6   12.59    5.29
  -8   3   6   13.71    6.23
  -8   3   6   12.50    5.53
   8   3  -5  233.12   10.43
  -8   3   5  233.15   10.01
  -8   3   5  239.39   10.85
   8   3  -5  242.74   10.04
   8  -3  -5  234.42    6.31
   8   3  -4  302.14   11.22
  -8   3   4  313.86   10.77
  -8   3   4  334.40   12.27
   8   3  -4  330.63   11.37
   8  -3  -4  343.57    8.01
  -8   3   3   30.27    6.18
  -8  -3   3   32.62    3.39
   8   3  -3   29.98    6.17
   8  -3  -3   40.59    4.82
   8   3  -3   33.87    5.88
  -8   3   3   31.55    5.88
  -8  -3   2    4.61    3.37
  -8   3   2    7.08    5.89
   8   3  -2    4.21    5.22
   8   3  -2    4.46    5.35
  -8   3   2   10.42    5.37
   8   3  -1   64.62    6.57
  -8   3   1   70.92    6.38
  -8   3   1   75.31    8.03
  -8  -3   1   72.29    5.05
   8   3  -1   75.41    7.41
   8   3   0    1.74    4.65
  -8   3   0    2.12    6.13
  -8  -3   0    0.09    4.42
   8   3   0    2.43    5.34
  -8   3   0    3.90    4.95
   8   3   1    7.89    4.71
  -8   3  -1    2.05    6.50
   8   3   1    4.64    5.00
  -8   3  -1    2.55    4.65
  -8  -3  -1    7.88    4.80
   8   3   2   99.89    6.38
  -8   3  -2  102.81    6.04
  -8   3  -2   99.86    8.82
   8   3   2  100.04    7.68
   8   3   3   14.12    4.19
   8   3   3   11.76    5.25
  -8   3  -3    9.56    5.86
  -8   3  -3   11.40    4.30
   8   3   4    3.27    3.78
   8   3   4    0.28    5.83
  -8   3  -4   -0.54    6.41
   8   3   5   33.90    4.25
  -8   3  -5   40.14    7.71
   8   3   5   42.02    6.63
  -8   3  -6   29.34    7.03
   8   3   6   32.80    6.97
  -8   3  -7    5.59    6.69
   8   3   7   -2.29    6.14
  -8   3  -8    6.38    6.95
   8   3   8   10.40    5.86
  -8   3  -9    3.54    7.67
   8   3   9    2.75    6.31
   8   3  10   -1.25    5.72
  -8   3 -10   -1.82    8.06
   8   3  11   12.94    6.97
  -8   3 -11    5.31    7.72
  -8   3 -12    9.72    7.97
   8   3  12   -0.73    7.14
  -8   3 -13    3.79    8.09
   8   3  13    0.77    6.67
  -8   3 -14    1.80    8.99
   8   3  14    3.31    6.94
  -8   3 -15   -1.04    9.21
   8   3  15    2.41    7.90
  -8   3 -16    8.43    9.50
   8   3  16   -1.45    7.18
  -8   3 -17    0.89    9.81
   8   3  17    5.71    7.63
  -8   3 -18    4.32    8.98
   8   3  18    9.04    8.89
   8   3  19    5.67    9.08
  -8   3 -19    2.53   11.14
   8   3  20    1.69    9.53
  -8   3 -20    0.15    9.74
   8   3  21    6.62    9.46
  -8   3 -21    5.81   10.86
   8   3  22    5.55    9.41
  -8   3 -22   -2.89   12.28
   8   3  23   -0.81   10.37
   8   3  24    0.91   10.85
  -8   3 -24    2.50   13.28
  -8  -4  27   -2.05   11.66
  -8   4  26    0.11   10.05
  -8  -4  26    0.53   11.36
   8   4 -25    1.43   10.39
  -8   4  25    2.98   10.95
  -8  -4  25    2.43   11.22
   8   4 -24   -3.21   10.14
  -8   4  24    5.44    9.58
  -8  -4  24   -2.65   10.77
   8   4 -23    2.45    8.48
  -8   4  23   -2.48   10.14
  -8  -4  23   -0.73   10.76
   8   4 -22    0.77    9.41
  -8   4  22    3.44    8.61
  -8  -4  22   -2.55   10.98
  -8   4  21   11.08    9.20
   8   4 -20    2.04    7.88
  -8   4  20   -0.82    8.47
   8   4 -19    5.41    7.61
  -8   4  19    1.58    7.43
   8   4 -18    4.40    7.40
  -8   4  18   -3.31    8.62
   8   4 -17   11.29    7.81
  -8   4  17   14.38    8.08
   8   4 -16    7.87    7.00
  -8   4  16    3.77    7.13
  -8   4  15   -1.54    7.28
   8   4 -15   11.12    6.50
  -8   4  15    0.08    6.52
  -8   4  14   -0.11    6.87
   8   4 -14   -3.00    6.99
  -8   4  14   -0.22    7.02
   8   4 -13    8.59    7.44
  -8   4  13    9.22    6.76
  -8   4  13    7.52    7.27
   8   4 -12   -2.78    6.10
  -8   4  12   -3.88    6.67
  -8   4  12   -3.72    7.00
   8   4 -11   41.03    7.97
  -8   4  11   31.02    7.48
   8   4 -11   38.42    6.98
  -8   4  11   35.62    7.84
   8   4 -10   18.73    6.17
   8   4 -10   15.76    5.86
  -8   4  10   20.27    6.93
  -8   4  10   14.32    6.85
   8   4  -9   13.64    6.81
   8   4  -9   19.90    5.92
  -8   4   9   23.02    7.09
  -8   4   9   17.02    6.32
   8   4  -8   -0.30    6.42
   8   4  -8    4.83    5.04
  -8   4   8   12.48    6.13
  -8   4   8    5.10    5.99
   8   4  -7   30.64    6.83
   8   4  -7   32.81    6.62
  -8   4   7   43.63    6.81
  -8   4   7   29.51    6.42
   8   4  -6   19.17    6.42
   8   4  -6   22.16    5.91
  -8   4   6   24.04    6.05
  -8   4   6   29.80    6.56
   8   4  -5    2.58    5.45
   8   4  -5    4.08    5.37
  -8   4   5    2.33    5.19
  -8   4   5    5.73    6.29
   8   4  -4   35.36    6.27
   8   4  -4   37.75    6.59
  -8   4   4   40.13    6.04
  -8   4   4   26.76    7.20
  -8   4   3    3.07    6.18
   8   4  -3    8.83    5.24
   8   4  -3    2.62    5.35
  -8   4   3    3.91    4.99
  -8   4   2    6.33    6.53
   8   4  -2   11.81    5.15
   8   4  -2   -0.26    4.93
  -8   4   2    7.27    4.79
  -8   4   1    7.28    6.40
   8   4  -1    2.75    5.00
   8   4  -1    7.31    5.66
  -8   4   1    1.82    4.22
   8   4   0   10.27    4.90
  -8   4   0   17.73    5.76
   8   4   0    9.52    5.38
  -8   4   0   13.51    4.28
  -8   4  -1   42.38    8.19
   8   4   1   45.72    7.11
   8   4   1   45.49    5.65
   8   4   2    6.00    4.56
  -8   4  -2    7.88    5.71
   8   4   2    5.23    5.72
   8   4   3   17.40    4.50
  -8   4  -3   19.80    7.03
   8   4   3   13.52    5.51
   8   4   4    8.68    4.01
   8   4   4   14.03    6.12
  -8   4  -4   11.97    7.04
   8   4   5    4.91    5.22
  -8   4  -5    4.89    6.41
   8   4   6    2.82    5.71
  -8   4  -6    0.48    6.32
  -8   4  -7   13.56    7.94
   8   4   7   11.78    6.24
  -8   4  -8    2.82    6.90
   8   4   8    3.12    5.89
  -8   4  -9    9.20    6.52
   8   4   9    4.88    6.74
  -8   4 -10    1.97    6.69
   8   4  10    8.14    5.78
  -8   4 -11    5.01    7.99
   8   4  11    1.00    6.61
  -8   4 -12    0.97    8.34
   8   4  12   -0.27    7.59
  -8   4 -13    7.96    7.52
   8   4  13    1.64    7.54
  -8   4 -14    6.05    7.68
   8   4  15    8.15    7.14
  -8   4 -15    5.83    9.13
   8   4  16    3.19    8.18
  -8   4 -16    8.78    9.74
   8   4  17    2.08    7.69
  -8   4 -17    3.59    9.05
   8   4  18    4.84    7.51
  -8   4 -18    7.43    9.16
   8   4  19    1.06    8.94
  -8   4 -20   -3.23   10.22
   8   4  20    2.10    9.20
  -8   4 -21   -0.42   12.25
   8   4  21   -2.08    9.53
  -8   4 -22    4.03   11.89
   8   4  22   -3.12    9.65
  -8   4 -23    4.04   11.63
   8   4  23   10.56    9.64
   8   4  24   -0.21   10.87
  -8  -5  26   -3.28   12.42
  -8   5  25    1.46   11.35
   8   5 -24   -1.26    9.81
  -8   5  24   12.48   11.35
  -8  -5  24   -2.29   12.29
   8   5 -23    5.13    9.31
  -8   5  23    7.29    9.38
  -8  -5  23   -2.57   12.05
   8   5 -22    1.81    9.37
   8   5 -21    3.20    9.63
  -8   5  21    7.24    8.43
   8   5 -20    2.58    9.88
  -8   5  20    2.29    8.93
   8   5 -19    0.02    8.81
  -8   5  19   -2.22    8.77
   8   5 -18    5.15    7.76
  -8   5  18   -0.01    8.77
   8   5 -17    3.86    7.39
  -8   5  17   -1.50    8.04
   8   5 -16    2.71    7.97
  -8   5  16   -0.65    6.99
  -8   5  16    2.52    8.04
  -8   5  15   -0.31    7.49
   8   5 -15   -0.92    8.05
  -8   5  15   -0.41    6.93
  -8   5  14    5.60    7.83
   8   5 -14    5.82    7.54
  -8   5  14    2.56    6.89
   8   5 -13    0.03    7.28
  -8   5  13    4.47    6.37
  -8   5  13    2.60    7.18
   8   5 -12   12.02    7.75
  -8   5  12    5.60    7.21
  -8   5  12    8.55    6.76
   8   5 -11   11.65    6.66
   8   5 -11    8.82    6.59
  -8   5  11   16.79    7.49
  -8   5  11    7.80    6.89
   8   5 -10   12.35    6.58
   8   5 -10   19.06    6.51
  -8   5  10    9.33    6.39
  -8   5  10   15.88    6.44
  -8   5   9   77.73    7.99
   8   5  -9   62.26    7.95
  -8   5   9   46.61    8.06
   8   5  -9   65.12    8.03
   8   5  -8    4.74    6.43
   8   5  -8    5.36    6.04
  -8   5   8    7.81    5.95
  -8   5   8    6.23    7.21
   8   5  -7   17.28    6.88
   8   5  -7    7.97    6.02
  -8   5   7    8.37    5.71
  -8   5   7    4.82    6.95
   8   5  -6    1.11    5.81
   8   5  -6    0.86    5.98
  -8   5   6    0.26    5.43
  -8   5   6    3.37    5.62
   8   5  -5   15.84    6.45
   8   5  -5   15.97    6.57
  -8   5   5   20.79    5.44
  -8   5   5   14.73    6.91
   8   5  -4   12.75    6.13
   8   5  -4   16.55    6.73
  -8   5   4   18.21    5.31
  -8   5   4   11.90    7.39
   8   5  -3    8.58    5.60
  -8   5   3   10.99    4.93
   8   5  -3   11.74    5.86
  -8   5   3   12.45    6.02
  -8   5   2  108.18    6.69
  -8   5   2  109.23    9.91
   8   5  -2  105.20    9.16
   8   5  -2  116.90    8.43
  -8   5   1    7.31    5.80
   8   5  -1    2.25    4.83
   8   5  -1    0.35    6.11
  -8   5   0    2.98    7.03
   8   5   0    5.40    4.99
   8   5   0    2.45    6.39
  -8   5  -1    8.15    7.10
   8   5   1    8.23    4.89
   8   5   1    1.36    6.32
   8   5   2   20.50    5.36
  -8   5  -2   18.02    7.02
   8   5   2   19.07    6.98
   8   5   3   10.95    4.65
  -8   5  -3   17.27    7.29
   8   5   3    3.23    6.14
  -8   5  -4    6.33    7.63
   8   5   4   15.98    6.74
  -8   5  -5   -0.10    7.40
   8   5   5    2.89    6.80
  -8   5  -6    2.09    7.03
   8   5   6    4.84    6.90
   8   5   7   12.39    7.44
  -8   5  -7    3.44    7.58
   8   5   8    0.74    6.74
  -8   5  -8   -1.50    7.71
   8   5   9    4.58    5.75
  -8   5  -9    3.25    8.07
   8   5  10    6.25    7.27
  -8   5 -10    4.70    8.23
  -8   5 -11    3.66    8.24
   8   5  11   13.58    7.66
  -8   5 -12    3.16    7.28
   8   5  12    0.49    7.15
  -8   5 -13    0.72    8.95
   8   5  13    0.50    7.11
  -8   5 -14    5.74    9.07
   8   5  14    4.08    7.85
  -8   5 -15   -1.78    8.60
   8   5  15    0.65    8.43
  -8   5 -16   -3.82    8.80
   8   5  16    2.66    7.40
  -8   5 -17    5.03    9.07
   8   5  17    5.53    8.80
  -8   5 -18    0.37   10.58
   8   5  18    0.14    8.31
   8   5  19   -2.23    9.30
  -8   5 -20   12.28   10.43
   8   5  20    5.69    9.91
  -8   5 -21    3.90   11.80
   8   5  21    7.09   10.39
  -8  -6  24   -3.58   12.53
   8   6 -23    0.65   11.48
  -8   6  23    8.39   10.06
   8   6 -22   -3.01   11.25
   8   6 -21    3.70    9.93
   8   6 -20    3.45    9.09
  -8   6  20    4.60    9.66
   8   6 -19   -1.69    9.06
  -8   6  19    3.07    9.64
   8   6 -18    6.44    9.24
  -8   6  18    1.79    8.27
   8   6 -17    3.91    7.93
   8   6 -16    1.37    8.69
  -8   6  16    1.81    8.45
  -8   6  15    1.63    8.84
   8   6 -15    2.07    7.48
  -8   6  15    0.91    7.65
  -8   6  14   28.55    9.22
   8   6 -14   30.74    8.46
  -8   6  14   34.85    8.43
   8   6 -13    4.17    8.02
  -8   6  13    2.53    6.99
  -8   6  13    0.80    7.62
   8   6 -12    0.82    7.99
  -8   6  12    0.84    7.83
  -8   6  12    4.54    6.79
   8   6 -11   10.30    7.57
  -8   6  11    6.20    7.80
  -8   6  11   10.03    6.77
   8   6 -10    1.91    7.12
   8   6 -10    6.30    6.69
  -8   6  10    6.01    6.56
  -8   6  10   -2.81    6.45
   8   6  -9    1.79    5.94
   8   6  -9    3.03    6.84
  -8   6   9    0.20    6.00
  -8   6   9   -2.44    7.84
   8   6  -8    4.21    6.61
  -8   6   8   -3.96    5.95
  -8   6   8   -0.45    6.65
   8   6  -7   11.58    6.45
  -8   6   7    9.83    6.03
   8   6  -7   11.03    7.03
  -8   6   7   12.10    7.36
   8   6  -6    2.93    6.43
  -8   6   6    4.54    5.56
   8   6  -6    0.21    6.42
  -8   6   6    0.35    7.22
   8   6  -5    8.45    6.64
  -8   6   5    3.74    5.48
   8   6  -5    2.28    7.23
  -8   6   5   11.30    6.39
   8   6  -4    4.58    5.94
   8   6  -4    3.18    6.58
  -8   6   4    6.56    7.01
   8   6  -3   -0.29    5.74
   8   6  -3   -2.42    6.05
  -8   6   3    1.33    7.41
   8   6  -2   14.57    6.19
   8   6  -2   10.57    6.28
  -8   6   2   11.30    7.20
   8   6  -1   13.71    5.96
   8   6  -1    9.74    6.37
  -8   6   1    8.47    6.72
  -8   6   0    0.59    6.58
   8   6   0   -1.26    5.33
   8   6   0    2.79    6.67
  -8   6  -1   -1.62    6.42
   8   6   1    0.52    5.22
  -8   6  -2    4.28    7.25
   8   6   2   -0.96    6.33
  -8   6  -3    2.60    7.58
   8   6   3    2.62    6.53
  -8   6  -4    1.94    6.38
   8   6   4    1.97    6.82
  -8   6  -5    1.11    7.64
   8   6   5   -2.75    7.25
  -8   6  -6   -0.82    6.84
   8   6   6    0.80    7.61
  -8   6  -7    5.51    7.83
   8   6   7    2.86    7.56
  -8   6  -8   -3.86    8.63
   8   6   8    5.19    6.72
  -8   6  -9    0.08    8.64
   8   6   9    5.49    7.57
   8   6  10   -0.90    6.98
  -8   6 -10   -1.78    8.20
   8   6  11    1.93    7.94
  -8   6 -11   -2.89    7.96
   8   6  12    0.51    8.54
  -8   6 -12    3.13    9.27
   8   6  13   -1.40    8.43
  -8   6 -13    0.37    8.25
   8   6  14    5.86    8.83
  -8   6 -14    0.67    9.61
   8   6  15    1.36    8.56
  -8   6 -15    6.39    9.92
  -8   6 -16   -3.46   10.40
   8   6  16   -0.52    8.22
  -8   6 -17    8.87   10.70
   8   6  17    2.78    9.60
  -8   6 -18   -1.46   11.44
   8   6  18    5.09    8.81
  -8   6 -19    2.44   10.39
  -8   6 -20    4.99   11.50
   8   6  20   -3.50   10.30
  -8   6 -21    0.82   11.97
   8   6  21   -0.28   10.89
  -8   7  22    2.92   11.85
   8   7 -21   -2.04   10.98
   8   7 -20    0.34    9.73
   8   7 -19   -2.44   10.46
  -8   7  19   -4.09   10.03
   8   7 -18   -0.94    9.01
  -8   7  18    5.80    8.97
   8   7 -17    4.20    9.40
  -8   7  17    3.98    9.03
   8   7 -16    8.95    9.43
  -8   7  16    1.17    8.79
  -8   7  15    2.44    9.14
   8   7 -15    1.71    8.32
  -8   7  15    4.46    8.31
   8   7 -14   -1.55    8.20
  -8   7  14   -0.01    9.30
   8   7 -13    0.07    7.52
  -8   7  13    6.03    9.19
  -8   7  13   -2.07    8.03
   8   7 -12    9.33    7.91
  -8   7  12   12.83    9.35
  -8   7  12    8.73    8.12
   8   7 -11   12.02    8.27
  -8   7  11   21.49    9.53
  -8   7  11   12.69    7.38
   8   7 -10    2.40    8.04
  -8   7  10   -0.48    7.04
   8   7  -9    4.74    7.07
  -8   7   9    1.67    6.72
   8   7  -9    1.46    7.55
  -8   7   9    6.34    7.70
   8   7  -8    1.50    6.96
  -8   7   8    1.42    7.79
   8   7  -7    0.82    7.38
   8   7  -7    2.35    7.98
  -8   7   7    4.25    7.15
   8   7  -6    1.52    7.06
   8   7  -6    7.69    7.85
  -8   7   6    6.49    6.70
   8   7  -5    1.56    6.64
   8   7  -5    1.34    7.65
  -8   7   5    8.23    7.08
   8   7  -4    0.01    6.45
   8   7  -4    3.11    7.56
  -8   7   4    5.70    6.71
   8   7  -3    6.16    6.47
   8   7  -3    7.80    7.44
  -8   7   3    8.83    6.77
   8   7  -2    1.12    6.15
   8   7  -2    5.97    6.62
  -8   7   2    5.12    7.09
   8   7  -1    3.23    5.95
   8   7  -1    0.46    7.37
  -8   7   1    5.93    7.62
   8   7   0    3.47    5.83
   8   7   0    2.69    7.25
  -8   7   0    4.23    8.00
   8   7   1    5.61    7.48
  -8   7  -1    6.66    7.13
  -8   7  -2   -0.09    7.74
   8   7   2   -0.45    6.68
  -8   7  -3    4.13    7.84
   8   7   3   -2.97    6.88
  -8   7  -4    7.17    7.84
   8   7   4   -2.43    7.27
  -8   7  -5    2.93    7.10
   8   7   5    1.64    7.25
  -8   7  -6    0.62    8.01
   8   7   6   -3.04    6.87
   8   7   7    2.55    7.85
  -8   7  -8    2.51    9.38
   8   7   8    4.14    8.20
  -8   7  -9   -0.59    8.88
   8   7   9    1.05    7.97
  -8   7 -10    9.65    8.50
   8   7  10    2.57    8.10
  -8   7 -11    2.56    9.30
  -8   7 -12    7.43    9.78
   8   7  12    3.04    9.36
  -8   7 -13    0.22    9.95
   8   7  13    2.31    9.49
   8   7  14   -2.65    9.08
  -8   7 -14    1.10    9.23
   8   7  15    6.89    9.11
   8   7  16    5.94    8.98
  -8   7 -16    2.38   10.51
   8   7  17    6.01   10.47
  -8   7 -17    0.08   10.57
   8   7  18   -3.33   10.17
  -8   7 -18    5.68   10.99
   8   7  19    1.92   11.19
  -8   7 -19    3.60   11.52
  -8   8  20    0.58   10.54
  -8   8  19    6.06   10.99
   8   8 -18   -0.86   10.83
  -8   8  18    0.29   10.84
   8   8 -17   -0.02    9.31
   8   8 -16   -1.63    9.07
  -8   8  16    0.20    9.12
   8   8 -15    2.91    9.22
  -8   8  15   -0.26    9.45
  -8   8  15   -0.45   11.12
  -8   8  14    1.74   10.53
   8   8 -14    2.23    8.87
  -8   8  14    3.86    9.06
   8   8 -13   11.88    8.75
  -8   8  13   -0.12    9.60
  -8   8  13    3.13    8.63
   8   8 -12    6.47    8.73
  -8   8  12    1.04    8.71
   8   8 -11    1.84    8.91
  -8   8  11    0.59    8.40
   8   8 -10    4.12    7.65
  -8   8  10    4.52    9.17
   8   8  -9    1.34    7.70
   8   8  -8   -2.87    8.28
   8   8  -8    3.01    8.93
  -8   8   8    0.94    9.22
   8   8  -7    4.35    8.04
   8   8  -7    1.06    8.66
  -8   8   7   -3.38    8.76
   8   8  -6    1.99    7.44
   8   8  -6    0.85    8.06
  -8   8   6   -1.55    7.93
   8   8  -5    8.29    7.58
   8   8  -5    9.69    8.23
  -8   8   5    4.10    8.20
   8   8  -4   -0.63    7.75
   8   8  -4    3.08    8.62
  -8   8   4    5.08    9.05
   8   8  -3   -1.96    7.18
   8   8  -3    3.57    7.25
  -8   8   3    2.25    8.24
   8   8  -2   -3.24    7.05
  -8   8   2    4.28    7.84
  -8   8   1   -3.80    8.81
   8   8   0    1.93    7.24
  -8   8   0    3.39    7.44
   8   8   1    0.15    8.35
  -8   8  -1    6.29    8.80
   8   8   2    1.53    8.72
  -8   8  -2    5.87    8.05
   8   8   3    1.58    8.60
  -8   8  -3    5.13    8.70
   8   8   4    2.58    8.31
  -8   8  -4   -1.26    9.02
  -8   8  -5   -3.30    9.51
   8   8   5   -1.27    7.88
  -8   8  -6    0.72    9.20
   8   8   6    4.83    8.27
  -8   8  -7   -1.36    9.71
   8   8   7   -0.43    9.28
  -8   8  -8   -1.18    9.96
   8   8   8    0.81    8.04
  -8   8  -9    7.29    9.92
   8   8   9    3.46    9.21
  -8   8 -10    3.22    9.31
   8   8  10   -0.25    9.25
  -8   8 -11   -1.25   10.82
   8   8  11   -1.14    9.32
  -8   8 -12   -0.04    9.74
   8   8  12    3.54    8.81
  -8   8 -13    1.08   10.94
   8   8  13   -4.05    9.32
  -8   8 -14    7.90   10.91
  -8   8 -15    7.66   10.60
   8   8  15    5.37   10.77
   8   8  16    1.13   10.22
   8   9 -15    6.38   11.11
   8   9 -14   12.24   10.76
   8   9 -13    2.85    9.71
  -8   9  13   -3.18   11.47
   8   9 -12   -0.36    9.44
  -8   9  12    8.11   10.90
   8   9 -11    4.14   10.13
  -8   9  11   -1.75    9.70
   8   9 -10    6.30    8.92
  -8   9  10    2.37   10.56
   8   9  -9   -1.21    9.27
  -8   9   9    2.58    9.48
  -8   9   8    5.24    9.22
   8   9  -7   -1.40    8.72
  -8   9   7    3.48   10.24
   8   9  -6   -0.69    8.23
   8   9  -6    2.10   10.12
   8   9  -5   -0.43    8.37
   8   9  -5    3.10    8.97
  -8   9   5   -2.16    9.78
   8   9  -4    1.78    8.15
   8   9  -4    2.77    9.61
  -8   9   4    5.21    9.04
   8   9  -3    7.19   10.01
  -8   9   3    7.44   10.27
   8   9  -2    2.83    8.67
  -8   9   2    2.19    8.91
   8   9  -1    8.59    8.78
  -8   9   1   -2.08    9.65
   8   9   0    6.35    8.76
  -8   9   0    1.23    9.97
   8   9   1    1.73    8.70
  -8   9  -1    6.45    9.01
   8   9   2   -3.91    8.54
  -8   9  -2    8.17    8.76
   8   9   3    1.61    8.95
  -8   9  -3    2.41    8.80
  -8   9  -4    4.91    9.41
   8   9   5    3.02   10.25
  -8   9  -5    9.77    9.43
   8   9   6   -0.48    9.27
  -8   9  -6   -1.31    9.34
  -8   9  -7    6.59    9.47
  -8   9  -8   -0.51   10.38
   8   9   8   -0.75    9.52
  -8   9 -10    1.46   10.26
   8   9  10    2.39   11.07
  -8   9 -11    3.32   11.17
   8   9  11    1.79   11.05
  -8   9 -12    7.05   10.82
   8   9  12    2.05   11.19
   8  10 -11    1.88   10.85
   8  10 -10   -0.22   10.65
   8  10  -9   -0.51   10.34
   8  10  -8   -0.32   10.05
  -8  10   7    3.51   11.25
   8  10  -6    0.86   10.12
  -8  10   6    7.05   11.35
   8  10  -5    7.28   10.67
  -8  10   5    3.68   10.03
  -8  10   4    8.80   10.64
   8  10  -3    7.07   11.18
   8  10  -2   -1.38   11.19
  -8  10   2    1.83   10.39
   8  10  -1   -1.33   10.71
  -8  10   1    4.82    9.90
   8  10   0   -0.67   11.41
  -8  10   0   -3.81   10.57
   8  10   1    3.38   10.06
  -8  10  -1    6.82   10.02
   8  10   2    0.55   10.16
  -8  10  -2    2.07    9.70
   8  10   4    5.11   11.20
  -8  10  -5    3.56   10.46
  -8  10  -6   12.77   11.60
  -8  10  -7    2.88   11.55
   9   0 -27    4.51   10.86
  -9   0  27   11.62   11.88
   9   0 -26   -3.62   10.94
  -9   0  26    5.49   10.41
  -9   0  25   -1.63   10.62
   9   0 -24   -1.65   10.22
   9   0 -23    2.63    9.11
  -9   0  23    6.63    9.89
  -9   0  22   -0.53    9.47
  -9   0  21   44.55   11.79
  -9   0  20   -3.56    8.95
  -9   0  19   -1.53    9.00
  -9   0  18    3.01    9.35
  -9   0  17    8.76    8.36
  -9   0  16   -2.19    9.45
  -9   0  15    8.17    7.94
  -9   0  13    2.71    4.54
  -9   0  11    3.19    4.20
  -9   0  10    1.44    4.18
  -9   0   9  176.96    7.94
   9   0  -8    0.10    3.38
  -9   0   8    3.89    4.39
   9   0  -7    2.46    3.36
  -9   0   7    3.46    4.31
   9   0  -6    2.13    3.57
  -9   0   6   -1.19    4.33
  -9   0   5    8.16    4.37
   9   0  -5    7.17    3.77
  -9   0   4    1.59    4.55
   9   0  -4   -0.27    3.89
  -9   0   3   19.03    5.19
   9   0  -3   22.65    4.62
  -9   0   2    1.50    4.97
   9   0  -2    2.34    4.23
  -9   0   1  243.81    9.57
   9   0  -1  222.86    8.97
   9   0   0    2.94    4.86
  -9   0   0   -1.26    5.41
  -9   0  -1    8.64    5.73
   9   0   1    6.58    5.18
  -9   0  -2   -2.09    5.95
   9   0   2    3.03    5.53
  -9   0  -3  118.75    8.69
   9   0   3  124.16    8.42
   9   0   4    2.77    6.07
  -9   0  -4    0.69    6.40
  -9   0  -5   10.86    6.96
   9   0   5    1.74    6.31
   9   0   6    1.07    6.20
   9   0   7   23.23    6.41
  -9   0  -7   14.47    7.09
  -9   0  -8   -2.77    7.64
   9   0   8    6.04    6.07
   9   0   9    5.98    6.37
  -9   0  -9    5.23    7.77
  -9   0 -10   15.17    7.90
  -9   0 -11   -1.06    7.24
   9   0  11   -0.75    7.29
   9   0  12   -3.56    7.03
   9   0  13    5.70    8.07
   9   0  14    3.50    7.78
   9   0  15    6.42    7.66
   9   0  16    2.85    8.21
   9   0  17    6.57    8.84
   9   0  19    2.66    8.69
   9   0  20   -3.32    9.89
   9   0  21    3.55    9.42
   9   0  22    6.20   10.95
   9   0  23    1.58   10.35
   9   0  24   -1.36   10.76
   9   1 -28    2.31   10.36
   9  -1 -28    1.89   11.32
   9   1 -27    8.52   10.54
   9  -1 -27    0.66   11.47
  -9   1  27   -0.13   10.97
  -9  -1  27    6.18   10.95
   9   1 -26    5.81   10.49
   9  -1 -26    0.64   10.02
  -9   1  26   -0.79   10.65
  -9  -1  26    1.15   11.81
   9   1 -25   -3.13   10.83
  -9   1  25    2.14    9.81
  -9  -1  25    1.39   10.49
   9   1 -24    3.27   10.09
  -9   1  24   -2.15    9.91
  -9  -1  24    9.67   11.49
   9   1 -23   -1.20    9.64
  -9   1  23    7.80   10.05
  -9  -1  23   10.03    9.63
   9   1 -22    2.98    9.14
  -9   1  22    7.13   10.42
  -9  -1  22   -1.01   11.08
   9   1 -21    1.25    8.02
  -9   1  21    5.07   10.01
  -9  -1  21    2.57    9.47
   9   1 -20    4.58    8.00
  -9   1  20    6.58    9.70
  -9  -1  20   12.49   10.82
  -9   1  19    0.58    8.46
  -9  -1  19    2.44    8.91
  -9   1  18   18.18    7.81
  -9  -1  18    5.98    9.30
  -9   1  17    6.84    8.06
  -9  -1  17   -1.86   10.00
  -9   1  16    8.63    8.44
  -9   1  14   42.54    9.08
  -9   1  14   53.22    6.82
  -9   1  13    3.43    5.03
  -9   1  13    1.10    7.25
  -9   1  12    5.20    5.08
  -9   1  12    3.14    8.28
  -9   1  11    7.17    4.83
  -9   1  11    0.94    8.19
   9   1 -10   39.11    4.76
  -9   1  10   45.34    6.19
  -9  -1   9    3.66    3.59
   9   1  -9    3.23    3.80
  -9   1   9    4.08    4.71
   9   1  -8    2.76    3.86
  -9  -1   8    0.58    3.60
  -9   1   8    1.29    4.67
   9   1  -7   20.69    4.40
   9  -1  -7   19.02    3.39
  -9  -1   7   21.00    4.21
  -9   1   7   24.34    5.50
   9   1  -6   16.94    4.35
   9  -1  -6   22.42    3.61
  -9  -1   6   11.53    3.84
  -9   1   6   18.59    5.28
  -9   1   5    4.92    4.99
  -9  -1   5    8.75    3.96
   9   1  -5    8.25    4.31
   9  -1  -5    8.98    3.35
  -9   1   4    7.90    5.00
  -9  -1   4    7.59    4.20
   9   1  -4    2.85    4.42
   9  -1  -4    4.74    3.76
  -9   1   3    8.49    5.33
  -9  -1   3    8.39    4.35
   9   1  -3    9.99    4.51
   9  -1  -3    8.77    4.11
  -9   1   2  118.02    8.24
  -9  -1   2  123.73    6.86
   9   1  -2  125.23    7.61
   9  -1  -2  128.87    7.05
  -9   1   1  369.98   12.24
  -9  -1   1  359.28   10.50
   9   1  -1  386.25   11.71
   9  -1  -1  391.48   10.78
  -9   1   0  103.40    7.71
  -9  -1   0  102.03    7.04
   9   1   0  105.52    7.61
   9  -1   0  105.89    7.25
  -9  -1  -1   18.24    5.67
   9   1   1   27.99    5.81
   9  -1   1   26.87    5.71
  -9   1  -1   20.58    6.61
  -9   1  -2   -1.34    6.03
   9   1   2    3.45    5.60
  -9  -1  -2    0.85    5.37
   9  -1   2    0.68    5.06
  -9  -1  -3    1.00    5.69
  -9   1  -3    0.92    6.56
   9   1   3    0.18    5.64
   9  -1   3    2.33    5.71
  -9   1  -4   14.34    6.43
  -9  -1  -4    6.37    6.13
   9   1   4   17.42    5.98
   9  -1   4   17.91    6.38
  -9  -1  -5    4.38    6.25
  -9   1  -5    8.91    6.08
   9   1   5   -3.21    5.61
   9  -1   5   -1.29    6.10
  -9  -1  -6   41.69    7.21
   9   1   6   48.46    6.95
  -9   1  -6   38.69    7.43
   9  -1   6   51.74    7.64
  -9   1  -7   57.70    8.87
  -9  -1  -7   59.68    8.28
   9   1   7   41.22    7.74
   9  -1   7   44.66    7.39
  -9   1  -8    7.89    7.35
   9   1   8    5.28    6.19
   9  -1   8   15.76    6.68
  -9   1  -9    1.96    7.11
   9   1   9   10.06    7.16
   9  -1   9   12.75    7.43
   9   1  10   15.96    7.58
  -9   1 -10    9.93    7.78
   9  -1  10   10.35    7.84
  -9   1 -11    0.02    8.52
   9   1  11    3.95    6.95
   9  -1  11    0.96    7.90
  -9   1 -12    5.34    7.73
[truncated: 117,715 more chars]
