# Supplementary material for: Synthesis, crystal structure and Hirshfeld surface analysis of N-(4-chloro­phen­yl)-5-cyclo­propyl-1-(4-meth­oxy­phen­yl)-1H-1,2,3-triazole-4-carboxamide
Source: Acta Crystallogr E Crystallogr Commun. 2020 Apr 30;76(Pt 5):756–60. doi: 10.1107/S2056989020005848 (PMC7199270; doi:10.1107/S2056989020005848)
Supplement: Supplementary file 2 [file e-76-00756-Isup2.hkl]

data_I                                                                          
_shelx_title ' om-3_a.res in P2(1)/n'                                           
_shelx_refln_list_code          4                                               
_shelx_F_calc_maximum      221.54                                               
_exptl_crystal_F_000       768.00                                               
_reflns_d_resolution_high  0.8108                                               
                                                                                
loop_                                                                           
 _space_group_symop_operation_xyz                                               
 'x, y, z'                                                                      
 '-x+1/2, y+1/2, -z+1/2'                                                        
 '-x, -y, -z'                                                                   
 'x-1/2, -y-1/2, z-1/2'                                                         
                                                                                
_cell_length_a    10.5673                                                       
_cell_length_b     8.0182                                                       
_cell_length_c    21.2318                                                       
_cell_angle_alpha  90.000                                                       
_cell_angle_beta   95.282                                                       
_cell_angle_gamma  90.000                                                       
                                                                                
_shelx_F_squared_multiplier     1.000                                           
                                                                                
loop_                                                                           
 _refln_index_h                                                                 
 _refln_index_k                                                                 
 _refln_index_l                                                                 
 _refln_F_squared_calc                                                          
 _refln_F_squared_meas                                                          
 _refln_F_squared_sigma                                                         
 _refln_observed_status                                                         
   2   0   0       1351.87       1356.03        15.25 o                         
   4   0   0        962.59        892.97        19.66 o                         
   6   0   0        393.14        400.93        17.71 o                         
   8   0   0        361.88        341.49        20.43 o                         
  10   0   0         64.94         52.23        17.64 o                         
  12   0   0          4.14          2.84        19.23 o                         
   1   1   0       1938.68       1493.12        80.06 o                         
   2   1   0        148.85        170.58        11.37 o                         
   3   1   0        450.08        465.07        16.56 o                         
   4   1   0         81.13         77.30        13.09 o                         
   5   1   0        125.18        133.00        10.92 o                         
   6   1   0         65.23         72.98         9.36 o                         
   7   1   0        218.09        224.89        12.11 o                         
   8   1   0        340.62        355.30        14.60 o                         
   9   1   0        489.53        482.49        17.10 o                         
  10   1   0        236.53        234.15        15.45 o                         
  11   1   0          0.02          0.00        12.65 o                         
  12   1   0          9.78         17.30        16.49 o                         
   0   2   0       1221.45       1197.62        12.25 o                         
   1   2   0       3002.07       2931.55        14.42 o                         
   2   2   0        326.88        340.11         8.18 o                         
   3   2   0        123.81        102.55         8.29 o                         
   4   2   0        124.67        164.34        12.42 o                         
   5   2   0         36.46         50.09        12.83 o                         
   6   2   0         59.87         63.35        11.27 o                         
   7   2   0         15.11         16.37        10.91 o                         
   8   2   0        145.18        156.12        13.20 o                         
   9   2   0        357.80        344.11        21.70 o                         
  10   2   0         69.20         68.66        13.38 o                         
  11   2   0         12.36          9.79        15.99 o                         
  12   2   0         79.45         85.83        24.48 o                         
   1   3   0       2046.34       2104.90        15.45 o                         
   2   3   0        158.97        162.43         7.52 o                         
   3   3   0         23.23         31.64         7.34 o                         
   4   3   0         77.77        106.45         8.29 o                         
   5   3   0        354.98        349.10        11.89 o                         
   6   3   0        368.91        387.55        13.63 o                         
   7   3   0        137.10        137.36        10.42 o                         
   8   3   0          6.65          9.24        10.36 o                         
   9   3   0         14.33         19.52         9.80 o                         
  10   3   0         54.35         54.95        12.19 o                         
  11   3   0         20.60         24.09        16.91 o                         
  12   3   0         17.95         27.62        24.35 o                         
   0   4   0        412.60        445.93        12.19 o                         
   1   4   0        552.28        550.75        10.43 o                         
   2   4   0          0.44          7.17         6.65 o                         
   3   4   0       2011.22       2056.54        20.37 o                         
   4   4   0          1.32          8.96         8.11 o                         
   5   4   0          0.48          0.00         8.59 o                         
   6   4   0          8.45          4.43         9.66 o                         
   7   4   0        483.43        453.59        15.75 o                         
   8   4   0         64.64         58.86        11.54 o                         
   9   4   0          8.57         10.63        15.44 o                         
  10   4   0         76.97         79.48        14.54 o                         
  11   4   0          0.68         10.67        24.05 o                         
   1   5   0        719.08        706.41        12.85 o                         
   2   5   0        512.13        540.28        13.47 o                         
   3   5   0        178.37        194.57        11.66 o                         
   4   5   0        180.86        171.47        11.09 o                         
   5   5   0        182.87        172.26        11.59 o                         
   6   5   0          2.23          9.39        10.39 o                         
   7   5   0         10.81         12.12        14.34 o                         
   8   5   0         33.06         17.53        15.89 o                         
   9   5   0         41.55         65.52        16.08 o                         
  10   5   0          1.66         32.76        22.08 o                         
  11   5   0          3.63         19.32        24.93 o                         
   0   6   0         36.79         40.39        14.03 o                         
   1   6   0         83.07         76.35        10.12 o                         
   2   6   0          4.45          5.78         9.15 o                         
   3   6   0        229.90        224.55        12.19 o                         
   4   6   0          6.14          0.62         9.86 o                         
   5   6   0         12.49          4.58        10.57 o                         
   6   6   0         14.53         10.58        15.07 o                         
   7   6   0         15.65         15.20        15.88 o                         
   8   6   0          2.87          2.57        16.29 o                         
   9   6   0         27.73          5.58        17.46 o                         
  10   6   0         22.24         33.50        27.66 o                         
   1   7   0        147.71        150.33        12.16 o                         
   2   7   0         33.57         25.99        12.45 o                         
   3   7   0         97.05         69.65        11.44 o                         
   4   7   0         84.38         69.22        12.54 o                         
   5   7   0         16.05          4.28        15.67 o                         
   6   7   0         22.00         21.35        16.38 o                         
   7   7   0         18.67         28.79        16.90 o                         
   8   7   0         20.98         15.93        18.29 o                         
   9   7   0          6.71          4.51        25.40 o                         
   0   8   0        427.63        443.86        27.01 o                         
   1   8   0         67.52         56.82        13.83 o                         
   2   8   0         58.14         60.88        14.47 o                         
   3   8   0         14.98          7.71        16.55 o                         
   4   8   0          1.64         16.22        17.44 o                         
   5   8   0          0.04          4.26        17.25 o                         
   6   8   0         18.73         15.23        18.78 o                         
   7   8   0          0.13          0.00        18.92 o                         
   1   9   0         26.09         26.78        17.65 o                         
   2   9   0         17.39         20.09        18.13 o                         
   3   9   0         82.19         82.82        19.87 o                         
   4   9   0         14.06         15.28        18.34 o                         
   5   9   0          0.18          4.70        19.11 o                         
 -11   0   1          7.53         10.63        17.85 o                         
  -9   0   1       1078.08       1079.55        48.51 o                         
  -7   0   1          6.13         23.38        13.18 o                         
  -5   0   1        351.98        389.19        15.26 o                         
  -3   0   1       6686.04       6679.99        57.68 o                         
   3   0   1       5839.86       5761.63        37.97 o                         
   5   0   1       1383.28       1369.30        25.32 o                         
   7   0   1          0.05         12.11        14.74 o                         
   9   0   1         37.88         35.00        17.79 o                         
  11   0   1          0.20          0.00        18.63 o                         
 -12   1   1          3.06         14.73        20.54 o                         
 -11   1   1         23.91          6.85        12.67 o                         
 -10   1   1        222.32        199.15        18.00 o                         
  -9   1   1       1667.65       1745.69        32.40 o                         
  -8   1   1        108.19         81.95        11.37 o                         
  -7   1   1         33.63         31.67         9.55 o                         
  -6   1   1        473.51        533.54        14.70 o                         
  -5   1   1        189.24        204.56         9.54 o                         
  -4   1   1         21.39         13.54         9.14 o                         
  -3   1   1        163.37        194.28        10.93 o                         
  -2   1   1       1374.24       1343.24        19.11 o                         
  -1   1   1          7.85          2.01         3.42 o                         
   0   1   1          2.91          5.34         2.79 o                         
   1   1   1       1466.62       1380.27        28.56 o                         
   2   1   1       1993.11       2005.89        58.60 o                         
   3   1   1       4257.91       4276.19        36.88 o                         
   4   1   1         34.89         32.18        12.21 o                         
   5   1   1          0.16          6.35        12.88 o                         
   6   1   1        885.28        930.12        17.03 o                         
   7   1   1         80.28         96.91        11.55 o                         
   8   1   1        267.27        300.30        19.67 o                         
   9   1   1        108.90        112.51        13.70 o                         
  10   1   1          1.38          0.38        12.92 o                         
  11   1   1        141.56        127.46        15.20 o                         
  12   1   1          5.84          6.59        17.31 o                         
 -12   2   1          1.79          0.00        21.91 o                         
 -11   2   1          0.57          4.56        15.18 o                         
 -10   2   1         80.35         62.82        12.58 o                         
  -9   2   1        500.80        478.09        19.16 o                         
  -8   2   1         28.24         14.01        10.72 o                         
  -7   2   1        759.42        763.81        16.62 o                         
  -6   2   1       1031.89       1116.75        20.03 o                         
  -5   2   1        236.89        195.18        11.04 o                         
  -4   2   1         23.47         20.82         8.27 o                         
  -3   2   1        672.05        714.45        14.27 o                         
  -2   2   1       1757.19       1765.58        12.89 o                         
  -1   2   1        162.58        182.95         5.77 o                         
   0   2   1      13406.39      13088.89        61.60 o                         
   1   2   1      10854.56      10624.95        35.98 o                         
   2   2   1       3416.58       3418.13        16.16 o                         
   3   2   1       3205.02       3219.81        31.99 o                         
   4   2   1         35.78         29.43         7.46 o                         
   5   2   1        206.69        178.18        15.26 o                         
   6   2   1        122.94        123.15        19.31 o                         
   7   2   1         53.61         48.29        12.82 o                         
   8   2   1          2.70         20.62        11.81 o                         
   9   2   1        109.85        110.79        13.78 o                         
  10   2   1        390.43        376.62        18.03 o                         
  11   2   1          6.58         12.65        13.46 o                         
  12   2   1         30.06         27.73        17.82 o                         
 -12   3   1         43.10         45.23        19.67 o                         
 -11   3   1          5.91          9.83        17.52 o                         
 -10   3   1         46.11         37.21        12.09 o                         
  -9   3   1        146.02        140.46        10.82 o                         
  -8   3   1        364.54        331.50        13.33 o                         
  -7   3   1        288.69        279.88        11.38 o                         
  -6   3   1         56.61         39.18        10.26 o                         
  -5   3   1        817.97        750.23        15.45 o                         
  -4   3   1        810.05        775.70        17.75 o                         
  -3   3   1          4.37         14.53         7.70 o                         
  -2   3   1        747.95        752.09        12.11 o                         
  -1   3   1         30.89         27.98         5.61 o                         
   0   3   1          0.06          1.82         5.68 o                         
   1   3   1       2247.65       2231.94        14.56 o                         
   2   3   1         48.70         29.74         6.03 o                         
   3   3   1         16.86         11.91         6.19 o                         
   4   3   1        459.03        502.73        11.37 o                         
   5   3   1          3.58         12.13         7.87 o                         
   6   3   1        428.34        426.43        21.31 o                         
   7   3   1         82.01         81.96        11.17 o                         
   8   3   1         17.62         23.91        10.40 o                         
   9   3   1         42.11         34.04        10.71 o                         
  10   3   1          0.07          0.58        13.38 o                         
  11   3   1         28.58         18.83        14.55 o                         
  12   3   1          7.35          9.11        24.43 o                         
 -11   4   1         14.28         12.68        18.06 o                         
 -10   4   1         76.29         98.38        17.72 o                         
  -9   4   1          4.30          1.84        12.36 o                         
  -8   4   1         23.42         20.51        11.89 o                         
  -7   4   1         34.50         28.68        11.28 o                         
  -6   4   1        458.90        478.08        15.60 o                         
  -5   4   1        577.61        591.19        15.30 o                         
  -4   4   1          7.48          8.50         8.12 o                         
  -3   4   1       1578.88       1601.74        20.56 o                         
  -2   4   1        239.04        239.66         8.28 o                         
  -1   4   1        111.38         93.16         7.31 o                         
   0   4   1       1150.91       1146.80        12.91 o                         
   1   4   1       2028.88       2072.55        17.48 o                         
   2   4   1          0.76          2.00         6.38 o                         
   3   4   1         24.52         35.91         6.91 o                         
   4   4   1        469.05        481.57        12.58 o                         
   5   4   1         12.15          9.42         8.30 o                         
   6   4   1          1.25          3.56         8.82 o                         
   7   4   1        128.50        108.60        11.52 o                         
   8   4   1        228.60        207.90        18.02 o                         
   9   4   1        194.77        173.37        18.37 o                         
  10   4   1          2.99          8.84        16.78 o                         
  11   4   1          0.73         11.08        24.85 o                         
 -11   5   1          0.17         16.19        23.68 o                         
 -10   5   1          0.02          3.05        17.44 o                         
  -9   5   1          6.72          7.45        15.74 o                         
  -8   5   1         13.21         15.21        14.69 o                         
  -7   5   1         97.48         94.99        12.69 o                         
  -6   5   1         54.25         40.32        10.94 o                         
  -5   5   1        191.63        171.17        12.27 o                         
  -4   5   1        609.44        645.31        16.53 o                         
  -3   5   1        271.52        262.84        12.19 o                         
  -2   5   1        105.33        124.20         8.50 o                         
  -1   5   1          5.98          7.35         7.16 o                         
   0   5   1        171.31        157.62         8.78 o                         
   1   5   1        517.04        539.31        13.50 o                         
   2   5   1        621.54        609.61        13.72 o                         
   3   5   1          2.67         10.57         7.79 o                         
   4   5   1         44.31         40.44         9.06 o                         
   5   5   1         27.69         21.64         9.12 o                         
   6   5   1          4.86         18.38         9.43 o                         
   7   5   1          5.76         19.05        14.57 o                         
   8   5   1         24.97         28.01        15.73 o                         
   9   5   1         16.71          2.79        15.03 o                         
  10   5   1          0.14          0.00        21.91 o                         
  11   5   1         13.53         19.95        25.41 o                         
 -10   6   1         11.82         14.86        25.82 o                         
  -9   6   1          1.84          4.12        16.88 o                         
  -8   6   1         51.48         49.77        16.92 o                         
  -7   6   1        154.78        173.45        19.15 o                         
  -6   6   1         13.51         10.08        10.90 o                         
  -5   6   1         28.91         33.20        10.84 o                         
  -4   6   1          1.53          7.62        10.44 o                         
  -3   6   1         17.56         17.72         9.83 o                         
  -2   6   1         12.06         14.11         8.04 o                         
  -1   6   1          5.98          9.86         8.35 o                         
   0   6   1        665.34        735.53        16.52 o                         
   1   6   1        306.18        304.88        12.73 o                         
   2   6   1          1.30          5.34        11.17 o                         
   3   6   1          1.53          0.88         9.03 o                         
   4   6   1          0.76          3.82         9.84 o                         
   5   6   1        219.03        229.39        17.44 o                         
   6   6   1         17.83         17.56        14.70 o                         
   7   6   1          0.71          0.00        14.76 o                         
   8   6   1          0.03          0.00        18.76 o                         
   9   6   1         14.04          8.98        22.19 o                         
  10   6   1         25.48         13.84        24.01 o                         
  -9   7   1        101.64        105.91        27.89 o                         
  -8   7   1          1.20         14.73        18.32 o                         
  -7   7   1          3.15          0.00        16.65 o                         
  -6   7   1         72.84         55.92        16.92 o                         
  -5   7   1          0.43          0.00        15.27 o                         
  -4   7   1          3.13          6.74        12.08 o                         
  -3   7   1          3.87          5.73        11.41 o                         
  -2   7   1         49.31         57.60        11.29 o                         
  -1   7   1          8.37          0.00        12.86 o                         
   0   7   1        352.78        339.02        15.68 o                         
   1   7   1          0.60          2.01        10.50 o                         
   2   7   1         66.79         64.35        12.94 o                         
   3   7   1        398.81        347.73        17.82 o                         
   4   7   1          0.75          0.00        14.61 o                         
   5   7   1          7.18         10.00        15.87 o                         
   6   7   1         19.02         17.79        16.63 o                         
   7   7   1         72.47         59.13        17.91 o                         
   8   7   1         22.73         28.47        23.90 o                         
   9   7   1         20.39         24.30        26.47 o                         
  -7   8   1          0.15          5.69        19.60 o                         
  -6   8   1         44.40         23.14        17.96 o                         
  -5   8   1          5.00         13.89        18.29 o                         
  -4   8   1          0.00          3.22        16.46 o                         
  -3   8   1          0.59          0.00        14.12 o                         
  -2   8   1         40.83         33.73        14.15 o                         
  -1   8   1         15.51          3.08        12.41 o                         
   0   8   1          0.24          0.00        13.02 o                         
   1   8   1          1.22          0.00        11.86 o                         
   2   8   1          7.62          5.54        13.83 o                         
   3   8   1         63.38         65.34        14.75 o                         
   4   8   1          2.74          1.69        16.62 o                         
   5   8   1          2.48          0.00        17.49 o                         
   6   8   1          0.91          0.00        17.71 o                         
   7   8   1          4.04         44.50        38.39 o                         
  -5   9   1          5.34          3.87        23.57 o                         
  -4   9   1          3.04          0.00        24.90 o                         
  -3   9   1         82.38         72.16        19.70 o                         
  -2   9   1          2.67         14.13        18.11 o                         
  -1   9   1         19.80         12.30        17.47 o                         
   0   9   1         39.48         34.32        15.30 o                         
   1   9   1          0.16          0.17        16.93 o                         
   2   9   1          6.13          9.96        15.39 o                         
   3   9   1         45.51         62.42        19.78 o                         
   4   9   1          2.97          0.00        18.89 o                         
   5   9   1          8.93         22.65        20.47 o                         
 -12   0   2          6.77          8.74        18.75 o                         
 -10   0   2        173.87        164.03        19.16 o                         
  -8   0   2        285.73        274.63        21.23 o                         
  -6   0   2       2697.05       2609.57        32.81 o                         
  -4   0   2       5458.75       5732.56        80.34 o                         
  -2   0   2         50.84         42.14         4.42 o                         
   4   0   2        735.65        706.93        29.22 o                         
   6   0   2         26.29          5.86        13.87 o                         
   8   0   2        115.51        103.95        18.49 o                         
  10   0   2        922.15        906.42        33.12 o                         
  12   0   2         19.34         19.92        20.81 o                         
 -12   1   2          7.60          0.00        19.56 o                         
 -11   1   2        119.56        124.28        13.80 o                         
 -10   1   2         28.23         13.26        11.55 o                         
  -9   1   2        584.14        576.33        17.10 o                         
  -8   1   2         27.67         29.11        10.04 o                         
  -7   1   2        211.87        203.29        10.85 o                         
  -6   1   2         26.56         30.18         7.83 o                         
  -5   1   2        432.25        441.74        10.72 o                         
  -4   1   2        339.09        314.29        10.25 o                         
  -3   1   2       3622.66       3631.70        24.79 o                         
  -2   1   2        701.76        638.87        11.92 o                         
  -1   1   2          1.55          7.36         5.30 o                         
   0   1   2       1138.79        895.10       170.44 o                         
   1   1   2       7310.86       7003.68        24.25 o                         
   2   1   2        335.98        352.26        11.44 o                         
   3   1   2       1068.79       1081.74        22.70 o                         
   4   1   2          4.42          2.07        13.80 o                         
   5   1   2       1176.70       1286.61        32.02 o                         
   6   1   2        116.43         98.16        15.85 o                         
   7   1   2        271.86        285.65        14.43 o                         
   8   1   2         68.18         69.56        12.78 o                         
   9   1   2          2.03          4.37        12.69 o                         
  10   1   2         37.19         37.95        13.71 o                         
  11   1   2         38.78         44.06        14.82 o                         
  12   1   2          0.20          6.39        15.07 o                         
 -12   2   2         37.10         18.16        21.96 o                         
 -11   2   2          0.25          6.64        20.04 o                         
 -10   2   2         82.79         94.51        12.66 o                         
  -9   2   2         22.35         11.17        10.32 o                         
  -8   2   2          1.12          2.74         9.58 o                         
  -7   2   2        185.36        169.03        11.01 o                         
  -6   2   2         17.06         20.56         9.26 o                         
  -5   2   2        121.18        121.78         8.65 o                         
  -4   2   2       1293.53       1371.61        16.01 o                         
  -3   2   2          9.63          9.56         8.28 o                         
  -2   2   2        107.99        125.14         8.66 o                         
  -1   2   2      12772.99      12514.82        50.63 o                         
   0   2   2       9391.50       9286.49        25.52 o                         
   1   2   2       2651.49       2623.15        13.64 o                         
   2   2   2       5577.91       5615.81        19.58 o                         
   3   2   2       1277.05       1282.41        14.98 o                         
   4   2   2       2832.60       2844.48        26.75 o                         
   5   2   2         38.43         42.26        14.90 o                         
   6   2   2        326.38        293.67        19.94 o                         
   7   2   2        242.51        242.98        26.49 o                         
   8   2   2        483.61        482.22        20.23 o                         
   9   2   2        313.72        303.40        16.79 o                         
  10   2   2          0.00          1.38        13.18 o                         
  11   2   2         22.45         15.58        14.58 o                         
  12   2   2          4.00         16.43        22.42 o                         
 -12   3   2          1.92         18.49        19.16 o                         
 -11   3   2          4.52          0.12        17.05 o                         
 -10   3   2         10.73          2.72        14.08 o                         
  -9   3   2         82.60         77.03        11.64 o                         
  -8   3   2         31.93         27.62         9.80 o                         
  -7   3   2        252.59        235.45        10.84 o                         
  -6   3   2         28.35         18.85         7.72 o                         
  -5   3   2          0.03          0.37         9.05 o                         
  -4   3   2         60.77         53.20         5.67 o                         
  -3   3   2       1933.76       2028.28        21.60 o                         
  -2   3   2       1972.21       2014.88        15.80 o                         
  -1   3   2         18.04         16.28         5.48 o                         
   0   3   2        219.36        212.70         7.72 o                         
   1   3   2        217.33        192.59         8.53 o                         
   2   3   2        758.76        777.40        10.78 o                         
   3   3   2          4.84         11.62         5.07 o                         
   4   3   2       1487.77       1473.73        16.08 o                         
   5   3   2         53.62         61.34         9.26 o                         
   6   3   2        102.14        119.05         9.71 o                         
   7   3   2          5.83          7.67         9.83 o                         
   8   3   2        460.03        467.30        16.19 o                         
   9   3   2         94.36         77.90        13.63 o                         
  10   3   2          0.85          4.05        11.94 o                         
  11   3   2        104.56        110.00        19.11 o                         
  12   3   2         33.19         19.56        25.39 o                         
 -11   4   2         22.79         20.69        18.28 o                         
 -10   4   2          7.61          8.01        16.86 o                         
  -9   4   2        139.24        138.21        14.88 o                         
  -8   4   2         28.01         28.85        12.12 o                         
  -7   4   2        263.11        276.11        10.69 o                         
  -6   4   2         66.50         65.99        10.69 o                         
  -5   4   2        277.78        270.65        12.72 o                         
  -4   4   2         48.35         56.61         9.45 o                         
  -3   4   2       1727.59       1778.61        22.10 o                         
  -2   4   2          1.13          9.22         6.35 o                         
  -1   4   2        731.54        745.22        10.93 o                         
   0   4   2        259.89        257.87         8.46 o                         
   1   4   2       1890.37       1913.42        17.68 o                         
   2   4   2          0.96          8.03         6.23 o                         
   3   4   2       2551.13       2628.19        21.08 o                         
   4   4   2          6.74         13.76         6.73 o                         
   5   4   2          3.03          2.19         7.44 o                         
   6   4   2         28.38         24.06         8.26 o                         
   7   4   2        439.27        417.40        17.56 o                         
   8   4   2         26.70         29.37        14.01 o                         
   9   4   2        128.16        114.30        16.80 o                         
  10   4   2         34.07         43.57        22.97 o                         
  11   4   2          3.01         23.93        27.83 o                         
 -11   5   2          3.22         13.86        19.00 o                         
 -10   5   2          9.14         12.01        17.36 o                         
  -9   5   2         48.45         29.78        16.42 o                         
  -8   5   2        543.93        509.44        19.14 o                         
  -7   5   2        518.84        516.73        17.73 o                         
  -6   5   2         49.28         32.85        11.52 o                         
  -5   5   2          2.94          7.81        10.92 o                         
  -4   5   2          7.98         14.58         9.69 o                         
  -3   5   2         52.77         54.05         9.72 o                         
  -2   5   2         36.11         32.22         7.40 o                         
  -1   5   2         47.37         64.68         7.28 o                         
   0   5   2        853.49        887.55        15.85 o                         
   1   5   2        197.45        186.49         9.18 o                         
   2   5   2         13.53          9.64         9.52 o                         
   3   5   2          3.60          0.00         7.37 o                         
   4   5   2         76.24         75.05         8.19 o                         
   5   5   2          6.32         12.94         8.19 o                         
   6   5   2        239.93        202.98        15.92 o                         
   7   5   2         11.10         17.42        13.71 o                         
   8   5   2         96.29         89.99        16.84 o                         
   9   5   2          2.44          0.00        21.23 o                         
  10   5   2          5.02         12.12        22.70 o                         
  11   5   2          3.66         17.68        26.89 o                         
 -10   6   2          0.77         13.76        19.79 o                         
  -9   6   2          5.51         13.42        17.08 o                         
  -8   6   2         77.26         56.48        17.41 o                         
  -7   6   2         14.62         21.46        16.17 o                         
  -6   6   2         31.71         25.92        11.40 o                         
  -5   6   2         89.44         68.64        11.75 o                         
  -4   6   2         23.22         25.05        10.28 o                         
  -3   6   2         19.25         14.37        11.18 o                         
  -2   6   2         34.30         20.87         8.40 o                         
  -1   6   2        183.53        188.13        10.67 o                         
   0   6   2         47.49         26.05         8.54 o                         
   1   6   2         45.88         31.62         9.49 o                         
   2   6   2        372.33        355.02        15.77 o                         
   3   6   2         77.19         79.84        12.11 o                         
   4   6   2          1.64          3.62         9.11 o                         
   5   6   2        129.55        105.22        15.82 o                         
   6   6   2         67.88         46.91        13.72 o                         
   7   6   2         27.99         10.15        15.20 o                         
   8   6   2         19.79          6.87        22.08 o                         
   9   6   2         12.05         23.85        25.19 o                         
  10   6   2         27.29         21.62        28.07 o                         
  -9   7   2          0.15         10.64        19.37 o                         
  -8   7   2          0.31         18.39        17.61 o                         
  -7   7   2          2.96          6.88        17.38 o                         
  -6   7   2          4.89          0.00        16.50 o                         
  -5   7   2        103.24         94.05        13.54 o                         
  -4   7   2          3.48          4.64        12.08 o                         
  -3   7   2         29.88         22.02        11.94 o                         
  -2   7   2         19.60         23.37         9.31 o                         
  -1   7   2        104.70         82.77        10.96 o                         
   0   7   2        112.42        130.43        12.10 o                         
   1   7   2        184.41        174.23        12.83 o                         
   2   7   2          1.13          3.15        11.88 o                         
   3   7   2        308.87        293.58        16.77 o                         
   4   7   2         53.40         43.28        15.44 o                         
   5   7   2          7.55         19.90        15.90 o                         
   6   7   2         34.57         27.02        16.04 o                         
   7   7   2          0.60          0.00        23.61 o                         
   8   7   2          0.08          0.00        23.42 o                         
   9   7   2          0.03          0.00        27.62 o                         
  -7   8   2          2.68          0.00        23.32 o                         
  -6   8   2        175.09        161.97        21.51 o                         
  -5   8   2          0.09          0.00        18.18 o                         
  -4   8   2         10.92         21.48        17.77 o                         
  -3   8   2          1.02          6.19        13.58 o                         
  -2   8   2         58.79         62.32        15.44 o                         
  -1   8   2          7.48          8.11        12.64 o                         
   0   8   2         20.79         11.00        12.83 o                         
   1   8   2        187.45        201.30        16.83 o                         
   2   8   2         12.94         28.38        13.56 o                         
   3   8   2          1.89          2.79        14.21 o                         
   4   8   2         45.93         43.59        17.34 o                         
   5   8   2         33.43         20.30        17.44 o                         
   6   8   2          0.11         18.59        22.29 o                         
   7   8   2          8.39         12.92        24.75 o                         
  -5   9   2          4.00          0.00        21.09 o                         
  -4   9   2          0.83         19.65        19.37 o                         
  -3   9   2          6.27          0.00        22.73 o                         
  -2   9   2         31.35         36.69        21.70 o                         
  -1   9   2         22.86         21.78        18.50 o                         
   0   9   2         10.26         10.20        14.45 o                         
   1   9   2          0.60         20.07        16.73 o                         
   2   9   2         10.26         23.41        15.58 o                         
   3   9   2          5.43         13.98        16.45 o                         
   4   9   2          1.38          8.12        18.40 o                         
   5   9   2          0.77         22.36        25.23 o                         
 -11   0   3         36.37         27.98        16.64 o                         
  -9   0   3         94.87         98.19        15.98 o                         
  -7   0   3        125.05        124.68        13.20 o                         
  -5   0   3        429.79        433.05        17.92 o                         
  -3   0   3       2716.12       2579.88        21.84 o                         
  -1   0   3       1165.99       1243.40        17.87 o                         
   1   0   3        617.77        626.48         9.92 o                         
   5   0   3        723.13        898.69        32.51 o                         
   7   0   3        618.52        627.89        25.44 o                         
   9   0   3        535.90        563.10        28.00 o                         
  11   0   3        144.74        130.65        23.15 o                         
 -12   1   3         29.35         29.89        20.04 o                         
 -11   1   3         38.14         22.21        11.89 o                         
 -10   1   3          4.23          0.00        10.54 o                         
  -9   1   3         35.98         41.30        10.45 o                         
  -8   1   3       1951.65       1919.32        23.50 o                         
  -7   1   3        457.08        419.10        12.48 o                         
  -6   1   3        277.03        281.25        15.09 o                         
  -5   1   3       1373.76       1420.47        19.61 o                         
  -4   1   3       2434.01       2540.51        16.91 o                         
  -3   1   3        301.52        303.74         6.15 o                         
  -2   1   3       2393.75       2345.70        20.17 o                         
  -1   1   3        221.20        227.34         8.03 o                         
   0   1   3       2726.41       2556.80        14.38 o                         
   1   1   3      49080.73      46157.36       296.89 o                         
   2   1   3       4857.64       4755.29        24.70 o                         
   3   1   3          0.03          0.00        14.88 o                         
   4   1   3        122.88        116.41        15.15 o                         
   5   1   3         12.24          1.49        13.94 o                         
   6   1   3        179.05        157.43        18.49 o                         
   7   1   3         81.01         89.55        13.15 o                         
   8   1   3          0.34          6.06        12.24 o                         
   9   1   3          2.77          5.14        13.58 o                         
  10   1   3        101.72        112.81        15.25 o                         
  11   1   3          5.87          8.99        14.43 o                         
  12   1   3         11.40         10.76        15.79 o                         
 -12   2   3          5.20         14.84        20.92 o                         
 -11   2   3         16.61         31.34        19.09 o                         
 -10   2   3         45.47         44.63        14.23 o                         
  -9   2   3          4.00          9.32        10.00 o                         
  -8   2   3         68.33         71.55        10.84 o                         
  -7   2   3        246.69        235.93        10.61 o                         
  -6   2   3        200.31        214.09         9.12 o                         
  -5   2   3       1217.11       1280.04        15.03 o                         
  -4   2   3          0.09          1.10         4.11 o                         
  -3   2   3        185.91        178.05        10.33 o                         
  -2   2   3       3359.94       3367.62        23.67 o                         
  -1   2   3       3879.35       3788.77        14.48 o                         
   0   2   3       2891.69       2805.96        20.64 o                         
   1   2   3       9942.01       9712.64        34.91 o                         
   2   2   3         54.64         60.05         6.76 o                         
   3   2   3        514.06        510.29        10.87 o                         
   4   2   3        715.13        825.58        15.64 o                         
   5   2   3          8.34          3.23        13.43 o                         
   6   2   3          2.81         10.89        15.32 o                         
   7   2   3        180.77        181.16        20.38 o                         
   8   2   3         72.96         82.37        15.89 o                         
   9   2   3          1.91          9.69        12.78 o                         
  10   2   3         68.73         50.42        14.39 o                         
  11   2   3          7.61         20.28        14.45 o                         
  12   2   3         10.41         23.41        19.70 o                         
 -12   3   3          1.02          6.90        18.78 o                         
 -11   3   3         89.37        101.04        16.72 o                         
 -10   3   3          1.83          4.88        13.80 o                         
  -9   3   3         20.78         28.71        10.66 o                         
  -8   3   3        163.64        156.93         9.45 o                         
  -7   3   3         98.47         88.14         8.42 o                         
  -6   3   3        209.57        199.10         8.21 o                         
  -5   3   3         76.24         75.44         3.93 o                         
  -4   3   3         66.81         67.02         8.98 o                         
  -3   3   3        411.63        397.43        11.43 o                         
  -2   3   3          5.08          6.90         5.31 o                         
  -1   3   3        242.59        231.46         7.32 o                         
   0   3   3       8669.47       8639.83        30.42 o                         
   1   3   3       5420.28       5321.27        27.34 o                         
   2   3   3        350.19        327.52         7.15 o                         
   3   3   3        943.24        985.54        10.26 o                         
   4   3   3       1079.55       1174.89        22.79 o                         
   5   3   3         75.87         57.92         7.21 o                         
   6   3   3         68.84         86.13         8.79 o                         
   7   3   3        269.32        276.28        12.66 o                         
   8   3   3         63.76         55.39        11.02 o                         
   9   3   3        375.51        410.50        16.99 o                         
  10   3   3         52.76         31.55        15.09 o                         
  11   3   3          0.49          9.60        18.33 o                         
  12   3   3          0.01         23.64        23.40 o                         
 -11   4   3          2.59         15.97        17.45 o                         
 -10   4   3         14.48         11.45        16.59 o                         
  -9   4   3         22.66          1.14        13.09 o                         
  -8   4   3         21.50         21.62        12.48 o                         
  -7   4   3        193.11        207.27        14.43 o                         
  -6   4   3          0.26          3.07         4.61 o                         
  -5   4   3         91.73         91.31         5.14 o                         
  -4   4   3         76.06         71.93         6.06 o                         
  -3   4   3       1102.31       1154.92        19.28 o                         
  -2   4   3         87.03         62.69         7.01 o                         
  -1   4   3         96.33        104.63         6.85 o                         
   0   4   3        140.27        124.78         7.42 o                         
   1   4   3        115.31        105.09         8.18 o                         
   2   4   3       1945.52       1981.59        20.68 o                         
   3   4   3        122.62        131.52         7.00 o                         
   4   4   3        200.07        214.41         9.77 o                         
   5   4   3        200.20        184.76         8.32 o                         
   6   4   3        303.85        301.46        10.52 o                         
   7   4   3          1.28          0.00        12.32 o                         
   8   4   3         79.16         77.82        14.46 o                         
   9   4   3         10.43         29.35        22.05 o                         
  10   4   3         19.53          5.15        21.23 o                         
  11   4   3          2.87          2.52        19.06 o                         
 -11   5   3         36.56         51.05        20.27 o                         
 -10   5   3          2.95         14.78        17.78 o                         
  -9   5   3        135.21        124.79        21.82 o                         
  -8   5   3         55.34         50.51        12.86 o                         
  -7   5   3        195.62        169.22        13.83 o                         
  -6   5   3        260.29        226.77        18.97 o                         
  -5   5   3         19.85         25.90        11.10 o                         
  -4   5   3        323.80        303.23        17.98 o                         
  -3   5   3         17.93         22.90         9.83 o                         
  -2   5   3         21.22         21.80         7.71 o                         
  -1   5   3        279.27        283.96         9.19 o                         
   0   5   3         71.83         83.14         7.90 o                         
   1   5   3          0.18          2.85         7.56 o                         
   2   5   3         67.98         64.56        10.18 o                         
   3   5   3         39.33         23.68        10.38 o                         
   4   5   3        106.63         95.90         7.83 o                         
   5   5   3         32.90         30.43         7.01 o                         
   6   5   3         28.24         25.89        12.80 o                         
   7   5   3        103.12         72.52        14.90 o                         
   8   5   3         55.73         47.20        16.15 o                         
   9   5   3         62.55         55.42        22.18 o                         
  10   5   3          3.25         28.96        25.80 o                         
 -10   6   3          0.01          0.00        19.15 o                         
  -9   6   3          2.96          3.27        17.02 o                         
  -8   6   3          2.79          0.00        16.81 o                         
  -7   6   3         35.48         24.36        12.94 o                         
  -6   6   3        326.69        350.35        25.63 o                         
  -5   6   3          0.85          1.80        12.09 o                         
  -4   6   3         21.29         28.65        10.95 o                         
  -3   6   3         97.19         68.30        11.96 o                         
  -2   6   3        101.79         89.60         9.82 o                         
  -1   6   3        129.99        138.75         9.83 o                         
   0   6   3        218.71        201.40        11.25 o                         
   1   6   3         35.78         26.23         9.91 o                         
   2   6   3          0.55          0.00        10.46 o                         
   3   6   3        782.55        831.93        20.92 o                         
   4   6   3        127.37        115.57        13.22 o                         
   5   6   3         47.88         43.68        13.86 o                         
   6   6   3          3.88         10.87        13.40 o                         
   7   6   3          6.16          8.68        15.30 o                         
   8   6   3          6.44         12.09        22.91 o                         
   9   6   3          2.23          9.94        23.05 o                         
  10   6   3          0.04         10.20        25.56 o                         
  -9   7   3          0.20          9.62        20.99 o                         
  -8   7   3         41.26         35.05        18.34 o                         
  -7   7   3          2.66         10.18        17.86 o                         
  -6   7   3          0.14          0.00        15.75 o                         
  -5   7   3          7.54         16.78        13.10 o                         
  -4   7   3          3.65          0.00        12.93 o                         
  -3   7   3         13.14          9.62        11.96 o                         
  -2   7   3         20.17         21.17        10.97 o                         
  -1   7   3        116.91        104.09        11.61 o                         
   0   7   3         42.04         35.64         9.62 o                         
   1   7   3        180.65        174.30        14.40 o                         
   2   7   3        229.33        242.98        15.30 o                         
   3   7   3        346.81        374.79        25.34 o                         
   4   7   3          0.01          0.61        12.96 o                         
   5   7   3          1.59         12.55        14.71 o                         
   6   7   3          0.04          0.00        15.75 o                         
   7   7   3         22.90         28.81        21.08 o                         
   8   7   3          0.90          1.61        23.95 o                         
  -7   8   3          4.89         17.51        18.86 o                         
  -6   8   3         30.09         16.17        18.27 o                         
  -5   8   3          2.67         11.66        17.72 o                         
  -4   8   3         14.21         11.55        14.15 o                         
  -3   8   3         20.14         20.10        13.84 o                         
  -2   8   3         56.55         43.26        15.72 o                         
  -1   8   3          1.99          3.98        11.30 o                         
   0   8   3         61.70         62.66        14.12 o                         
   1   8   3          2.32         10.27        13.05 o                         
   2   8   3          0.29          5.94        13.23 o                         
   3   8   3          4.86          7.04        13.98 o                         
   4   8   3        211.85        179.46        18.12 o                         
   5   8   3          1.07          0.00        15.72 o                         
   6   8   3         18.63         22.68        24.34 o                         
   7   8   3          0.44         11.96        25.44 o                         
  -5   9   3         83.40         70.49        21.04 o                         
  -4   9   3         17.50         18.19        23.22 o                         
  -3   9   3         11.30          7.95        22.19 o                         
  -2   9   3          0.61          9.03        21.42 o                         
  -1   9   3         14.79         31.33        22.79 o                         
   0   9   3         13.03         12.61        16.95 o                         
   1   9   3          2.24          0.00        15.14 o                         
   2   9   3         20.74         20.59        15.48 o                         
   3   9   3          0.31          0.00        16.34 o                         
   4   9   3          0.49          7.70        19.39 o                         
   5   9   3         12.61         15.68        27.14 o                         
 -12   0   4         63.70         60.25        27.83 o                         
 -10   0   4         64.54         42.82        15.45 o                         
  -8   0   4       2709.00       2743.05        38.52 o                         
  -6   0   4         54.19         38.90        10.17 o                         
  -4   0   4        274.21        259.39        10.72 o                         
  -2   0   4         25.50         14.21         5.11 o                         
   0   0   4       6514.20       5985.78       109.42 o                         
   2   0   4       3084.22       3096.52        32.04 o                         
   6   0   4          6.11         14.60        15.62 o                         
   8   0   4        354.92        403.85        24.56 o                         
  10   0   4         73.01         97.81        35.12 o                         
  12   0   4          1.03          8.69        22.26 o                         
 -12   1   4          2.53          8.14        18.55 o                         
 -11   1   4         10.07         11.98        17.20 o                         
 -10   1   4         57.25         48.87        10.71 o                         
  -9   1   4         32.43         26.34         9.90 o                         
  -8   1   4         64.01         63.33         9.65 o                         
  -7   1   4        961.35        969.84        15.75 o                         
  -6   1   4        462.86        475.71        11.05 o                         
  -5   1   4       3631.96       3839.95        22.67 o                         
  -4   1   4        322.48        356.44         7.84 o                         
  -3   1   4        697.17        724.73        12.91 o                         
  -2   1   4         76.30         54.04         5.40 o                         
  -1   1   4       1511.20       1486.56        11.50 o                         
   0   1   4        558.23        566.47        10.76 o                         
   1   1   4      28777.52      27363.76       222.56 o                         
   2   1   4        799.57        820.82        11.65 o                         
   3   1   4        815.62        669.98        35.47 o                         
   4   1   4        650.68        682.29        21.49 o                         
   5   1   4         90.55         65.00        16.40 o                         
   6   1   4        237.59        217.77        34.92 o                         
   7   1   4         43.84         47.53        14.41 o                         
   8   1   4        172.67        178.10        15.00 o                         
   9   1   4         57.80         64.78        14.41 o                         
  10   1   4         19.61         44.86        14.60 o                         
  11   1   4         53.77         48.16        15.61 o                         
  12   1   4         52.72         55.95        16.65 o                         
 -12   2   4          0.32         13.47        20.40 o                         
 -11   2   4          8.64          0.12        19.63 o                         
 -10   2   4         51.03         44.33        18.11 o                         
  -9   2   4        444.36        387.18        18.54 o                         
  -8   2   4         10.38          8.28         8.57 o                         
  -7   2   4         44.95         34.99         7.91 o                         
  -6   2   4        369.75        364.67         9.13 o                         
  -5   2   4        372.04        385.93         9.61 o                         
  -4   2   4         44.29         66.00         9.71 o                         
  -3   2   4        102.08        120.10         5.98 o                         
  -2   2   4       2933.96       2835.54        21.42 o                         
  -1   2   4         13.44         20.89         6.00 o                         
   0   2   4       8058.40       8044.03        31.41 o                         
   1   2   4        692.92        695.77        12.46 o                         
   2   2   4       1436.52       1468.91        11.09 o                         
   3   2   4        416.29        408.55         9.48 o                         
   4   2   4         92.03         98.91        10.16 o                         
   5   2   4        717.19        739.09        21.33 o                         
   6   2   4         27.98         16.53        16.66 o                         
   7   2   4         33.46         20.07        17.94 o                         
   8   2   4         63.59         51.12        20.79 o                         
   9   2   4          2.47          0.00        14.25 o                         
  10   2   4         57.36         43.96        14.70 o                         
  11   2   4         30.72         19.46        15.63 o                         
  12   2   4         33.68         44.25        20.61 o                         
 -12   3   4         18.97         31.81        19.24 o                         
 -11   3   4          9.58         10.52        14.58 o                         
 -10   3   4          2.89          3.69        13.99 o                         
  -9   3   4         59.29         43.71        13.57 o                         
  -8   3   4       1435.41       1520.09        29.79 o                         
  -7   3   4        174.77        177.42         8.26 o                         
  -6   3   4        494.40        504.81         8.64 o                         
  -5   3   4          1.56         11.00         9.09 o                         
  -4   3   4        128.01        137.29        10.08 o                         
  -3   3   4        261.69        256.63        11.28 o                         
  -2   3   4          4.05          3.58         5.06 o                         
  -1   3   4        534.67        575.83        16.38 o                         
   0   3   4        646.69        663.87        10.17 o                         
   1   3   4        122.13        129.96         7.71 o                         
   2   3   4        384.22        381.12         6.46 o                         
   3   3   4         59.04         57.11         7.56 o                         
   4   3   4       2309.64       2426.46        23.69 o                         
   5   3   4        181.97        190.65        10.40 o                         
   6   3   4          3.74         13.66         7.18 o                         
   7   3   4         11.63          6.76         9.38 o                         
   8   3   4          5.10          6.48        13.16 o                         
   9   3   4          0.20          0.00        16.39 o                         
  10   3   4          0.14          1.26        16.53 o                         
  11   3   4          0.63         15.41        18.31 o                         
  12   3   4          0.16          0.00        20.36 o                         
 -11   4   4         22.04         26.08        18.80 o                         
 -10   4   4         16.32         17.42        14.31 o                         
  -9   4   4        153.32        135.11        15.16 o                         
  -8   4   4        186.42        167.69        15.01 o                         
  -7   4   4        347.10        284.98        15.61 o                         
  -6   4   4          2.36          9.83        11.33 o                         
  -5   4   4          0.14          2.49         9.73 o                         
  -4   4   4          4.72         13.23         9.19 o                         
  -3   4   4         33.89         45.48         9.85 o                         
  -2   4   4       1112.89       1163.54        17.70 o                         
  -1   4   4        106.24        102.11         7.76 o                         
   0   4   4         40.52         35.55         6.86 o                         
   1   4   4        956.83        969.29        14.84 o                         
   2   4   4         20.84         18.19         7.71 o                         
   3   4   4          6.60          3.63         5.55 o                         
   4   4   4          0.25          4.79         9.20 o                         
   5   4   4          0.94          4.90        10.13 o                         
   6   4   4          0.17          7.04        11.42 o                         
   7   4   4          1.02          5.36        12.29 o                         
   8   4   4         40.13         51.39        14.02 o                         
   9   4   4         37.61         34.46        21.21 o                         
  10   4   4          1.92          0.00        27.92 o                         
  11   4   4          8.63         20.03        20.55 o                         
 -11   5   4          2.25          4.00        20.17 o                         
 -10   5   4         33.49         34.36        18.12 o                         
  -9   5   4          1.76          3.08        14.23 o                         
  -8   5   4         77.57         70.40        14.47 o                         
  -7   5   4          0.01          0.00        12.82 o                         
  -6   5   4        272.42        258.36        15.16 o                         
  -5   5   4          0.19          0.00        10.98 o                         
  -4   5   4        327.91        327.96        14.83 o                         
  -3   5   4        145.47        165.13        15.29 o                         
  -2   5   4        552.52        581.67        13.29 o                         
  -1   5   4         40.26         36.96         7.54 o                         
   0   5   4          5.99         14.77         7.28 o                         
   1   5   4          9.34         13.30         8.27 o                         
   2   5   4       1585.14       1615.92        21.41 o                         
   3   5   4         32.54         14.85         9.77 o                         
   4   5   4        215.20        222.05        13.36 o                         
   5   5   4         13.36         14.73        11.86 o                         
   6   5   4         63.99         49.76        13.29 o                         
   7   5   4          9.44         11.08        13.31 o                         
   8   5   4         51.27         53.04        23.39 o                         
   9   5   4         10.18         12.61        23.42 o                         
  10   5   4         19.06         15.79        22.70 o                         
 -10   6   4          1.19          0.00        19.16 o                         
  -9   6   4         10.41         27.79        17.66 o                         
  -8   6   4         27.35         21.91        17.28 o                         
  -7   6   4         15.50          6.73        12.66 o                         
  -6   6   4        180.82        172.29        15.22 o                         
  -5   6   4         16.04          9.78        12.07 o                         
  -4   6   4         54.17         41.54        11.41 o                         
  -3   6   4        485.74        485.90        17.58 o                         
  -2   6   4         47.57         40.14         9.20 o                         
  -1   6   4          2.08          2.82         8.26 o                         
   0   6   4         69.20         61.51         9.12 o                         
   1   6   4         35.05         33.02         9.97 o                         
   2   6   4        238.02        229.02        13.84 o                         
   3   6   4        114.56        110.17        12.71 o                         
   4   6   4        115.59        102.08        13.02 o                         
   5   6   4         12.03          8.11        13.49 o                         
   6   6   4         45.47         31.48        13.76 o                         
   7   6   4         80.15        116.40        24.16 o                         
   8   6   4          1.18          9.05        21.58 o                         
   9   6   4         14.79         15.36        24.98 o                         
  -9   7   4          2.81          0.00        23.84 o                         
  -8   7   4          5.12         13.40        18.34 o                         
  -7   7   4          0.28          0.00        17.77 o                         
  -6   7   4         62.37         38.45        14.23 o                         
  -5   7   4         19.98         18.00        12.97 o                         
  -4   7   4         63.73         37.14        12.81 o                         
  -3   7   4          1.21          0.36        11.99 o                         
  -2   7   4         25.55         20.99        11.37 o                         
  -1   7   4         10.34         10.24        10.39 o                         
   0   7   4         24.30         29.49         9.99 o                         
   1   7   4        155.42        167.80        14.46 o                         
   2   7   4         10.84          7.82        12.28 o                         
   3   7   4          2.52          6.82        12.66 o                         
   4   7   4        143.10        124.07        14.58 o                         
   5   7   4         11.10         11.16        14.68 o                         
   6   7   4          6.05         19.39        21.68 o                         
   7   7   4          0.13         10.69        22.65 o                         
   8   7   4          3.15         10.14        24.69 o                         
  -7   8   4         26.62         29.51        20.32 o                         
  -6   8   4          0.01          0.00        22.76 o                         
  -5   8   4         79.84         64.46        19.65 o                         
  -4   8   4          0.57          0.00        14.30 o                         
  -3   8   4         95.15         89.80        17.26 o                         
  -2   8   4         29.96         25.59        15.84 o                         
  -1   8   4          4.32          2.32        12.93 o                         
   0   8   4          2.52         14.40        11.79 o                         
   1   8   4        102.84         97.89        14.69 o                         
   2   8   4          3.67         13.99        13.17 o                         
   3   8   4         88.82         72.56        15.01 o                         
   4   8   4        142.98        141.10        16.92 o                         
   5   8   4         43.94         19.20        22.56 o                         
   6   8   4          0.33          2.40        23.69 o                         
   7   8   4          0.11          7.93        23.83 o                         
  -5   9   4         18.43         15.11        20.85 o                         
  -4   9   4          1.71          0.00        22.43 o                         
  -3   9   4          0.04          0.00        17.30 o                         
  -2   9   4         17.42         15.51        17.89 o                         
  -1   9   4          0.91          0.00        22.69 o                         
   0   9   4          0.46         10.33        32.42 o                         
   1   9   4         21.90         12.81        15.75 o                         
   2   9   4         22.41         10.98        15.97 o                         
   3   9   4          3.06          0.86        16.11 o                         
   4   9   4          0.05          0.98        20.15 o                         
 -11   0   5         26.53         44.18        24.40 o                         
  -9   0   5         43.86         35.33        13.22 o                         
  -7   0   5        109.62        126.32        12.53 o                         
  -5   0   5        219.00        265.29        11.67 o                         
  -3   0   5         36.07         18.62        10.45 o                         
  -1   0   5       5817.05       5643.43        52.47 o                         
   1   0   5       3221.24       3191.96        22.53 o                         
   5   0   5        203.83        214.77        25.93 o                         
   7   0   5         24.17         20.23        19.41 o                         
   9   0   5         25.68         28.14        21.65 o                         
  11   0   5         10.71         26.41        22.25 o                         
 -12   1   5          7.77         27.51        28.02 o                         
 -11   1   5         12.84          8.94        16.53 o                         
 -10   1   5          0.13          5.97         9.96 o                         
  -9   1   5         41.22         36.68         9.32 o                         
  -8   1   5        191.71        174.99        10.34 o                         
  -7   1   5        191.97        188.84         9.29 o                         
  -6   1   5        112.13         95.79         7.42 o                         
  -5   1   5       5018.99       5302.54        25.25 o                         
  -4   1   5        472.57        451.07        13.31 o                         
  -3   1   5       1598.46       1549.86        14.13 o                         
  -2   1   5        514.00        576.03        13.57 o                         
  -1   1   5       2308.29       2139.95        41.52 o                         
   0   1   5       1515.06       1456.53        28.15 o                         
   1   1   5       8465.78       8332.41        42.19 o                         
   2   1   5       3325.22       3352.68        15.22 o                         
   3   1   5        427.64        420.88        12.85 o                         
   4   1   5       3194.05       3289.82        55.94 o                         
   5   1   5         10.46          4.72        15.93 o                         
   6   1   5         64.16         49.06        17.10 o                         
   7   1   5         20.60         46.01        20.08 o                         
   8   1   5         98.85        101.48        15.05 o                         
   9   1   5         10.30          9.60        13.88 o                         
  10   1   5          0.26          8.56        14.85 o                         
  11   1   5         37.43         21.91        16.52 o                         
  12   1   5          2.65         26.28        17.09 o                         
 -12   2   5         10.50          9.13        19.98 o                         
 -11   2   5         80.77         67.46        19.89 o                         
 -10   2   5          4.56          0.00        17.03 o                         
  -9   2   5         60.07         59.07         9.33 o                         
  -8   2   5        680.96        656.05        14.17 o                         
  -7   2   5         89.60         92.82         7.59 o                         
  -6   2   5         26.06         27.85         5.62 o                         
  -5   2   5         73.09         69.21         6.63 o                         
  -4   2   5          0.26          0.00         3.91 o                         
  -3   2   5        687.35        706.09        13.69 o                         
  -2   2   5          3.80          1.71         3.37 o                         
  -1   2   5         29.54         25.57         6.29 o                         
   0   2   5       1043.40       1086.06        18.23 o                         
   1   2   5       2680.81       2653.16        21.71 o                         
   2   2   5          6.19          5.56         3.59 o                         
   3   2   5         86.29         91.09         5.45 o                         
   4   2   5        259.84        278.83         6.35 o                         
   5   2   5         77.30         80.65         9.29 o                         
   6   2   5        149.40        156.83        18.77 o                         
   7   2   5         18.23          0.00        17.01 o                         
   8   2   5          1.16         12.61        18.54 o                         
   9   2   5         82.02         75.69        16.02 o                         
  10   2   5          0.07          1.06        14.93 o                         
  11   2   5          7.39          9.88        16.23 o                         
  12   2   5          0.05          7.67        17.02 o                         
 -12   3   5          3.00          0.00        19.47 o                         
 -11   3   5         18.07         28.89        15.04 o                         
 -10   3   5         12.00         12.48        14.04 o                         
  -9   3   5         12.83          7.67        12.59 o                         
  -8   3   5       1085.93       1093.17        18.49 o                         
  -7   3   5        246.53        256.02         8.93 o                         
  -6   3   5         97.81        111.66        11.91 o                         
  -5   3   5       1147.46       1119.71        20.00 o                         
  -4   3   5       1170.21       1143.43        19.05 o                         
  -3   3   5        937.37        986.26        17.42 o                         
  -2   3   5        584.43        588.01         8.59 o                         
  -1   3   5       1033.57       1058.39        12.87 o                         
   0   3   5       1088.25       1156.56        15.56 o                         
   1   3   5        457.46        421.09         9.92 o                         
   2   3   5       1869.38       1918.62        21.09 o                         
   3   3   5          2.52          4.45         6.23 o                         
   4   3   5        103.98        113.26         8.71 o                         
   5   3   5       1290.82       1321.39        21.58 o                         
   6   3   5         34.35         44.55         6.57 o                         
   7   3   5          6.62         13.12         8.40 o                         
   8   3   5        182.37        172.79        15.03 o                         
   9   3   5        257.31        258.90        27.20 o                         
  10   3   5         54.62         44.32        16.80 o                         
  11   3   5         23.72          7.60        18.97 o                         
 -11   4   5         60.19         60.47        19.36 o                         
 -10   4   5          0.41          9.15        13.94 o                         
  -9   4   5          3.74          9.01        13.13 o                         
  -8   4   5         24.10         16.65        12.81 o                         
  -7   4   5        240.24        210.64        14.59 o                         
  -6   4   5        339.92        349.33        15.11 o                         
  -5   4   5         21.03         28.30        10.36 o                         
  -4   4   5         83.78         86.06        10.88 o                         
  -3   4   5         73.97         74.54        10.75 o                         
  -2   4   5        530.97        562.57        10.31 o                         
  -1   4   5          3.08          2.91         6.60 o                         
   0   4   5       1097.08       1121.56        14.30 o                         
   1   4   5         21.51         18.11         7.18 o                         
   2   4   5        199.60        187.29         9.49 o                         
   3   4   5        502.16        467.43        12.30 o                         
   4   4   5        168.02        168.26        10.94 o                         
   5   4   5          0.29          0.76         9.98 o                         
   6   4   5          8.72          9.65        10.46 o                         
   7   4   5        198.69        165.98        16.85 o                         
   8   4   5         15.76         22.70        18.74 o                         
   9   4   5         22.12         33.20        22.50 o                         
  10   4   5         51.44         74.85        23.47 o                         
  11   4   5          1.60          4.25        25.66 o                         
 -11   5   5          0.03         26.92        19.69 o                         
 -10   5   5          0.53         19.24        18.74 o                         
  -9   5   5         31.22         22.86        14.08 o                         
  -8   5   5        105.25         80.22        14.50 o                         
  -7   5   5         42.83         47.33        13.57 o                         
  -6   5   5        120.30        121.36        13.69 o                         
  -5   5   5        457.63        490.20        17.61 o                         
  -4   5   5         53.60         45.12        11.90 o                         
  -3   5   5          2.82          9.74        10.50 o                         
  -2   5   5          1.78          3.83         8.26 o                         
  -1   5   5        191.50        205.81        10.13 o                         
   0   5   5         76.88         71.87         8.19 o                         
   1   5   5        561.50        556.35        13.88 o                         
   2   5   5       1018.60       1028.45        17.87 o                         
   3   5   5         26.82         15.24        10.00 o                         
   4   5   5         17.91         18.89        10.34 o                         
   5   5   5         48.00         52.68        12.71 o                         
   6   5   5          2.99         22.94        12.41 o                         
   7   5   5         47.26         57.51        21.82 o                         
   8   5   5         12.67          6.75        23.19 o                         
   9   5   5          1.69          2.94        21.90 o                         
  10   5   5          5.63         11.40        26.87 o                         
 -10   6   5          0.01          0.00        19.71 o                         
  -9   6   5          4.75          7.57        18.78 o                         
  -8   6   5         35.26         29.79        14.67 o                         
  -7   6   5        138.01        139.02        16.17 o                         
  -6   6   5        166.61        103.92        14.11 o                         
  -5   6   5         39.17         28.61        12.69 o                         
  -4   6   5         82.22         81.48        13.18 o                         
  -3   6   5        144.49        151.47        13.81 o                         
  -2   6   5        196.03        187.47        14.58 o                         
  -1   6   5         39.96         41.25         9.41 o                         
   0   6   5         48.07         35.96         9.07 o                         
   1   6   5         51.68         27.92         9.41 o                         
   2   6   5        125.84        129.04        11.39 o                         
   3   6   5          0.39          5.01        11.25 o                         
   4   6   5        472.35        435.59        24.22 o                         
   5   6   5         13.79         13.80        13.40 o                         
   6   6   5         37.87         40.88        20.26 o                         
   7   6   5          1.49          5.85        19.14 o                         
   8   6   5          6.50          0.00        24.35 o                         
   9   6   5          0.00          7.52        25.55 o                         
  -9   7   5          0.84          0.00        19.98 o                         
  -8   7   5         10.15         17.23        18.95 o                         
  -7   7   5         41.34         33.26        19.35 o                         
  -6   7   5          2.39          9.64        14.03 o                         
  -5   7   5        263.48        229.00        17.10 o                         
  -4   7   5          3.40          3.83        12.86 o                         
  -3   7   5         17.78         19.62        13.75 o                         
  -2   7   5         57.32         70.25        12.04 o                         
  -1   7   5         12.28         24.62        10.49 o                         
   0   7   5         11.63          4.36         9.63 o                         
   1   7   5         58.19         49.67        11.54 o                         
   2   7   5         68.98         81.89        12.94 o                         
   3   7   5          7.46          2.64        11.98 o                         
   4   7   5        156.20        155.31        15.12 o                         
   5   7   5          1.45         11.33        22.06 o                         
   6   7   5         86.93         77.01        24.48 o                         
   7   7   5          8.96          9.24        23.08 o                         
   8   7   5          0.25         10.61        23.49 o                         
  -7   8   5          2.12          6.23        19.85 o                         
  -6   8   5          9.10         16.99        20.09 o                         
  -5   8   5          9.11          5.53        15.07 o                         
  -4   8   5         17.32         10.45        16.03 o                         
  -3   8   5         23.40          3.90        16.85 o                         
  -2   8   5          3.61          0.00        16.17 o                         
  -1   8   5          1.18          0.00        12.93 o                         
   0   8   5        186.27        174.26        15.72 o                         
   1   8   5          8.33          2.92        13.36 o                         
   2   8   5         10.74         11.36        13.26 o                         
   3   8   5         32.06         26.65        13.79 o                         
   4   8   5         72.54         80.75        15.15 o                         
   5   8   5          2.51         10.72        21.95 o                         
   6   8   5          0.17          0.00        25.87 o                         
  -5   9   5         19.87         14.62        27.07 o                         
  -4   9   5          4.60          9.55        28.78 o                         
  -3   9   5          0.24          0.00        17.94 o                         
  -2   9   5          0.21          6.60        18.66 o                         
  -1   9   5          4.07          6.44        21.36 o                         
   0   9   5          0.18          0.00        32.09 o                         
   1   9   5          4.57          4.79        15.59 o                         
   2   9   5         31.67         36.30        16.22 o                         
   3   9   5          0.44          6.64        19.12 o                         
   4   9   5          0.15          0.00        21.01 o                         
 -10   0   6        451.34        449.07        26.84 o                         
  -8   0   6        135.50        111.33        13.46 o                         
  -6   0   6        939.10        947.75        22.53 o                         
  -4   0   6         48.13         42.50         8.17 o                         
   0   0   6        899.47        952.46        16.81 o                         
   2   0   6       4422.58       4317.13        44.47 o                         
   6   0   6          1.73         22.37        23.06 o                         
   8   0   6          6.48         18.45        19.18 o                         
  10   0   6         44.76         36.27        22.88 o                         
  12   0   6          0.10          0.00        26.21 o                         
 -12   1   6          0.17          0.00        28.85 o                         
 -11   1   6         66.79         61.20        17.80 o                         
 -10   1   6        178.70        158.30        14.62 o                         
  -9   1   6        102.91         85.62         9.59 o                         
  -8   1   6         16.00         25.74         7.92 o                         
  -7   1   6        433.77        415.58        11.27 o                         
  -6   1   6         90.53         92.65         6.84 o                         
  -5   1   6       1972.84       1991.42        17.07 o                         
  -4   1   6        465.36        440.69        10.65 o                         
  -3   1   6       1108.52       1166.48        18.04 o                         
  -2   1   6          2.31          8.08        13.68 o                         
  -1   1   6       5909.79       5746.15        40.32 o                         
   0   1   6       1923.90       1895.99        16.44 o                         
   1   1   6       2102.68       2092.79        16.65 o                         
   2   1   6        177.94        173.84         7.72 o                         
   3   1   6        348.95        322.32        11.84 o                         
   4   1   6         63.62         86.34        10.03 o                         
   5   1   6       2141.12       2387.10        54.55 o                         
   6   1   6         33.89         26.80        18.80 o                         
   7   1   6         64.54         58.13        20.87 o                         
   8   1   6         11.56         24.04        16.78 o                         
   9   1   6        202.34        211.62        16.89 o                         
  10   1   6          0.88         24.64        18.56 o                         
  11   1   6          7.84          7.65        16.72 o                         
  12   1   6         11.03          3.16        17.55 o                         
 -12   2   6         12.59          0.00        23.37 o                         
 -11   2   6         10.69         13.88        18.23 o                         
 -10   2   6          5.18         12.06        16.62 o                         
  -9   2   6         33.12         24.50        15.71 o                         
  -8   2   6        182.46        185.10         9.02 o                         
  -7   2   6        145.22        124.54         7.17 o                         
  -6   2   6        167.34        186.38         6.09 o                         
  -5   2   6        114.01        127.41        11.87 o                         
  -4   2   6       2348.05       2502.08        24.82 o                         
  -3   2   6        821.37        835.79        15.58 o                         
  -2   2   6       2187.50       2140.66        13.34 o                         
  -1   2   6       1366.63       1374.11        25.42 o                         
   0   2   6          1.97          0.00         7.87 o                         
   1   2   6        713.11        761.25        11.31 o                         
   2   2   6        531.17        531.52        12.78 o                         
   3   2   6       1082.28       1005.25        24.37 o                         
   4   2   6          8.38         14.85         3.18 o                         
   5   2   6        180.75        189.86        13.74 o                         
   6   2   6         92.07         90.24        10.98 o                         
   7   2   6          7.09          6.38        18.48 o                         
   8   2   6        113.05        131.79        21.80 o                         
   9   2   6          0.06          7.49        17.48 o                         
  10   2   6        222.34        169.62        18.10 o                         
  11   2   6         20.56         39.21        16.90 o                         
  12   2   6          4.77         19.90        18.31 o                         
 -12   3   6         26.25         37.02        16.62 o                         
 -11   3   6        123.64        128.02        17.03 o                         
 -10   3   6         19.27         26.10        14.43 o                         
  -9   3   6         66.87         54.06        13.85 o                         
  -8   3   6         68.63         63.05        13.42 o                         
  -7   3   6         11.43         14.51         7.53 o                         
  -6   3   6        110.84        110.49         7.75 o                         
  -5   3   6          4.53         24.18        10.51 o                         
  -4   3   6        933.33        909.26        17.91 o                         
  -3   3   6         55.55         45.60         9.35 o                         
  -2   3   6         53.89         52.01         5.71 o                         
  -1   3   6          4.86          8.69         6.27 o                         
   0   3   6       1524.55       1587.33        18.41 o                         
   1   3   6         95.20        100.66         9.01 o                         
   2   3   6        412.58        408.06        11.32 o                         
   3   3   6        295.25        315.03         8.95 o                         
   4   3   6        307.80        302.29        10.86 o                         
   5   3   6         31.17         23.60         8.37 o                         
   6   3   6         99.33        108.36        14.96 o                         
   7   3   6         10.47          4.39        11.21 o                         
   8   3   6        131.45        144.39        22.92 o                         
   9   3   6         40.09         24.58        22.15 o                         
  10   3   6          1.46          0.00        20.60 o                         
  11   3   6          1.55         19.28        20.39 o                         
 -11   4   6          5.31          0.42        15.78 o                         
 -10   4   6          0.53          0.00        14.16 o                         
  -9   4   6         50.47         17.61        13.21 o                         
  -8   4   6        152.54        112.31        14.40 o                         
  -7   4   6        382.23        377.04        17.22 o                         
  -6   4   6         50.29         54.23        12.57 o                         
  -5   4   6        115.08        110.57        11.98 o                         
  -4   4   6         27.33         32.48        10.98 o                         
  -3   4   6         31.00         30.12         4.58 o                         
  -2   4   6        262.32        246.57         8.59 o                         
  -1   4   6         49.28         29.74         6.86 o                         
   0   4   6        350.99        342.88        11.83 o                         
   1   4   6       2665.56       2722.00        23.53 o                         
   2   4   6        350.53        338.54        10.17 o                         
   3   4   6        147.40        144.59         9.34 o                         
   4   4   6        437.95        458.41        13.63 o                         
   5   4   6        105.92        101.86        11.04 o                         
   6   4   6         22.42         21.61        10.41 o                         
   7   4   6         27.83         13.22        20.65 o                         
   8   4   6          3.07          7.92        19.62 o                         
   9   4   6         24.87         23.52        22.01 o                         
  10   4   6          0.08          6.15        23.07 o                         
  11   4   6          1.52         30.20        25.01 o                         
 -11   5   6          3.97          5.42        20.02 o                         
 -10   5   6          3.23          4.66        22.11 o                         
  -9   5   6         25.50         37.67        14.51 o                         
  -8   5   6          6.56          6.49        13.19 o                         
  -7   5   6         32.97         28.92        13.30 o                         
  -6   5   6          6.98         12.83        12.59 o                         
  -5   5   6        108.45         95.61        13.11 o                         
  -4   5   6         89.47         95.00        12.58 o                         
  -3   5   6         71.68         75.20         7.78 o                         
  -2   5   6        462.07        459.66        14.83 o                         
  -1   5   6         20.23         20.53         8.26 o                         
   0   5   6        718.82        800.84        22.81 o                         
   1   5   6         13.82         15.85         8.59 o                         
   2   5   6          0.19          5.77         8.76 o                         
   3   5   6         84.56         78.22         9.98 o                         
   4   5   6        577.90        574.25        16.71 o                         
   5   5   6          9.76         15.28        10.27 o                         
   6   5   6          8.23          4.90        19.71 o                         
   7   5   6        114.66        114.19        26.21 o                         
   8   5   6         24.75         16.10        22.80 o                         
   9   5   6         49.13         63.38        25.25 o                         
  10   5   6          0.04         23.17        26.60 o                         
 -10   6   6          1.29          2.49        20.03 o                         
  -9   6   6          9.71         19.94        20.09 o                         
  -8   6   6         13.74          9.95        14.65 o                         
  -7   6   6        161.37        130.79        15.83 o                         
  -6   6   6         87.64         84.14        13.81 o                         
  -5   6   6          0.18          1.64        11.99 o                         
  -4   6   6         99.97         98.31        13.60 o                         
  -3   6   6        201.17        188.09        11.76 o                         
  -2   6   6          2.80          5.04         9.57 o                         
  -1   6   6         28.30         21.93         9.37 o                         
   0   6   6         82.69         66.48        11.62 o                         
   1   6   6        720.04        754.04        17.59 o                         
   2   6   6         66.44         58.37        10.46 o                         
   3   6   6         82.20         67.03        12.17 o                         
   4   6   6        434.21        402.55        16.85 o                         
   5   6   6         44.71         50.33        12.30 o                         
   6   6   6         10.55          3.50        20.26 o                         
   7   6   6         34.82         16.36        22.20 o                         
   8   6   6          1.16          0.00        23.56 o                         
   9   6   6          0.30         19.73        24.01 o                         
  -8   7   6          2.66         23.95        19.13 o                         
  -7   7   6         20.60         37.45        15.29 o                         
  -6   7   6          6.01         19.85        15.71 o                         
  -5   7   6        450.27        451.33        20.44 o                         
  -4   7   6         56.30         55.73        13.67 o                         
  -3   7   6          5.43         10.24        15.29 o                         
  -2   7   6         63.10         62.01        15.12 o                         
  -1   7   6          9.90         12.34        10.23 o                         
   0   7   6         42.44         38.32        11.94 o                         
   1   7   6        114.59        121.17        12.12 o                         
   2   7   6         90.56         75.85        14.99 o                         
   3   7   6         33.09         34.83        13.07 o                         
   4   7   6        199.51        181.50        15.66 o                         
   5   7   6         21.31         11.86        17.42 o                         
   6   7   6         29.46         45.03        22.15 o                         
   7   7   6          3.85          5.07        23.96 o                         
   8   7   6          0.82          0.00        24.15 o                         
  -7   8   6         11.15         17.23        20.26 o                         
  -6   8   6          1.34          3.70        19.94 o                         
  -5   8   6          1.50          8.68        17.36 o                         
  -4   8   6         28.24         10.80        17.36 o                         
  -3   8   6          0.04          9.59        15.87 o                         
  -2   8   6         69.42         65.77        17.81 o                         
  -1   8   6          6.72          0.00        16.79 o                         
   0   8   6          0.03          0.00        13.50 o                         
   1   8   6          1.10          2.43        12.92 o                         
   2   8   6          0.51          3.00        13.68 o                         
   3   8   6         25.02         28.68        14.54 o                         
   4   8   6          5.20         27.11        18.54 o                         
   5   8   6          0.20          6.54        22.74 o                         
   6   8   6          0.55         16.04        23.52 o                         
  -4   9   6         10.46          5.69        26.57 o                         
  -3   9   6          6.16          6.12        19.35 o                         
  -2   9   6          4.42          4.72        18.14 o                         
  -1   9   6          8.71         13.13        22.24 o                         
   0   9   6         34.04         27.63        21.72 o                         
   1   9   6          0.00         12.27        17.92 o                         
   2   9   6          5.98         16.09        15.86 o                         
   3   9   6          4.86          5.04        20.94 o                         
   4   9   6          5.47          0.00        19.78 o                         
 -11   0   7        123.93         84.14        24.68 o                         
  -9   0   7          5.11         13.42        12.27 o                         
  -7   0   7       1159.78       1132.24        22.51 o                         
  -5   0   7        244.05        323.64        11.83 o                         
  -1   0   7       2355.12       2304.44        41.77 o                         
   1   0   7       8802.42       8747.71        62.70 o                         
   3   0   7         43.95         41.35        12.69 o                         
   7   0   7         27.15         75.76        29.31 o                         
   9   0   7         88.55         90.21        22.02 o                         
  11   0   7          2.62         30.45        23.86 o                         
 -12   1   7         29.86         57.28        29.31 o                         
 -11   1   7         33.55         52.05        26.21 o                         
 -10   1   7        291.55        273.13        20.09 o                         
  -9   1   7        120.57         96.34         9.69 o                         
  -8   1   7         75.24         76.95         8.48 o                         
  -7   1   7        313.59        305.79         9.74 o                         
  -6   1   7        505.14        502.94        11.09 o                         
  -5   1   7         36.26         34.30         4.00 o                         
  -4   1   7       1906.54       2072.31        24.02 o                         
  -3   1   7         43.37         44.07        12.61 o                         
  -2   1   7        161.58        138.98        13.83 o                         
  -1   1   7         77.12         71.84        14.18 o                         
   0   1   7       4721.84       4526.64        33.14 o                         
   1   1   7       1498.04       1520.30        19.92 o                         
   2   1   7       1562.09       1536.60        15.07 o                         
   3   1   7          4.36          7.79         5.90 o                         
   4   1   7        298.44        292.49         8.41 o                         
   5   1   7       1330.82       1441.09        45.57 o                         
   6   1   7        162.32        159.37        22.00 o                         
   7   1   7          4.78          0.00        27.83 o                         
   8   1   7         12.42         12.49        15.98 o                         
   9   1   7        212.85        237.00        21.05 o                         
  10   1   7          0.40         14.63        17.48 o                         
  11   1   7         12.62         25.06        17.06 o                         
  12   1   7         12.18         10.74        20.37 o                         
 -12   2   7          3.65          8.61        24.37 o                         
 -11   2   7         75.53         59.88        17.22 o                         
 -10   2   7         74.25         54.75        15.92 o                         
  -9   2   7         64.45         32.16        14.17 o                         
  -8   2   7         34.09         31.27         9.06 o                         
  -7   2   7        779.53        743.20        10.44 o                         
  -6   2   7        169.36        180.66        14.12 o                         
  -5   2   7       1506.48       1499.63        24.50 o                         
  -4   2   7       1127.67       1182.52        18.91 o                         
  -3   2   7        114.60        122.68         6.16 o                         
  -2   2   7        401.31        390.76         9.62 o                         
  -1   2   7        351.42        360.89        11.91 o                         
   0   2   7        176.39        186.81        10.09 o                         
   1   2   7         55.72         60.52         6.93 o                         
   2   2   7       3499.19       3531.51        19.22 o                         
   3   2   7        637.79        628.27        17.27 o                         
   4   2   7         86.25         93.04         7.33 o                         
   5   2   7         45.95         34.96         5.93 o                         
   6   2   7          0.17          3.04         8.68 o                         
   7   2   7          8.89         15.18        11.76 o                         
   8   2   7         76.60         51.75        28.78 o                         
   9   2   7         21.74         34.54        23.29 o                         
  10   2   7         34.29         33.73        16.08 o                         
  11   2   7          1.59         17.96        19.34 o                         
 -12   3   7          0.82         12.35        16.89 o                         
 -11   3   7          5.14          8.59        15.15 o                         
 -10   3   7          1.12          9.94        14.08 o                         
  -9   3   7          7.60         13.92        13.21 o                         
  -8   3   7        954.83        921.38        22.97 o                         
  -7   3   7        169.64        186.31        17.10 o                         
  -6   3   7         30.79         30.78        11.64 o                         
  -5   3   7          3.95         11.89         9.94 o                         
  -4   3   7        430.45        433.35        12.34 o                         
  -3   3   7         13.00         16.89         9.89 o                         
  -2   3   7        317.47        346.42         8.38 o                         
  -1   3   7         62.03         39.17         7.63 o                         
   0   3   7        670.40        647.16        15.71 o                         
   1   3   7       2540.80       2619.97        25.13 o                         
   2   3   7        187.74        177.34        11.47 o                         
   3   3   7        187.45        195.55         7.28 o                         
   4   3   7        240.90        236.13        10.40 o                         
   5   3   7          1.63          7.07         6.11 o                         
   6   3   7         32.79         36.94         8.61 o                         
   7   3   7        110.98         87.90        22.75 o                         
   8   3   7          0.72          6.86        20.95 o                         
   9   3   7         30.09         21.62        21.10 o                         
  10   3   7         51.05         49.82        22.65 o                         
  11   3   7          0.31          0.20        17.95 o                         
 -11   4   7         11.02          7.18        16.08 o                         
 -10   4   7         34.14         39.38        15.03 o                         
  -9   4   7          1.70          1.20        13.55 o                         
  -8   4   7        154.13        161.60        15.43 o                         
  -7   4   7         55.09         45.86        13.28 o                         
  -6   4   7         90.74        105.22        13.07 o                         
  -5   4   7        254.76        225.18        14.48 o                         
  -4   4   7        282.93        297.43        14.19 o                         
  -3   4   7       1040.50       1083.02        27.66 o                         
  -2   4   7         10.75         16.12         6.66 o                         
  -1   4   7          6.22          5.36         7.08 o                         
   0   4   7        501.98        526.24        14.01 o                         
   1   4   7         45.94         37.64         8.98 o                         
   2   4   7        259.09        235.59         6.52 o                         
   3   4   7         69.45         83.33         8.71 o                         
   4   4   7          0.47          0.75         7.89 o                         
   5   4   7         18.19         18.94         8.38 o                         
   6   4   7        180.15        175.78        21.84 o                         
   7   4   7         16.20         16.35        20.73 o                         
   8   4   7        131.92         58.18        22.72 o                         
   9   4   7         34.47         40.21        21.76 o                         
  10   4   7         12.60         19.03        22.90 o                         
  11   4   7          1.83         25.93        31.03 o                         
 -10   5   7          0.00          0.00        16.34 o                         
  -9   5   7         49.60         36.12        15.85 o                         
  -8   5   7         39.65         44.03        14.64 o                         
  -7   5   7        148.76        121.58        16.82 o                         
  -6   5   7        298.84        276.83        16.90 o                         
  -5   5   7         49.68         54.35        12.36 o                         
  -4   5   7         54.79         44.84        11.19 o                         
  -3   5   7         21.34         18.60         6.93 o                         
  -2   5   7        583.08        594.66        14.24 o                         
  -1   5   7        627.37        650.93        14.34 o                         
   0   5   7         14.68         12.29         9.49 o                         
   1   5   7        336.60        333.43        14.05 o                         
   2   5   7         83.15         90.65         9.64 o                         
   3   5   7        202.61        202.70        11.36 o                         
   4   5   7        130.98        125.47        11.51 o                         
   5   5   7          0.14          5.19         9.56 o                         
   6   5   7        103.88        102.25        20.52 o                         
   7   5   7         18.14          3.78        22.00 o                         
   8   5   7         38.16         36.85        24.59 o                         
   9   5   7         12.49         13.91        23.54 o                         
  10   5   7          1.23          0.49        25.20 o                         
 -10   6   7          6.29          0.00        20.86 o                         
  -9   6   7          0.01         11.62        19.21 o                         
  -8   6   7         48.80         51.32        15.42 o                         
  -7   6   7          8.61          9.59        14.81 o                         
  -6   6   7          2.95         10.59        13.39 o                         
  -5   6   7        182.14        201.18        16.47 o                         
  -4   6   7          0.77          8.25        14.63 o                         
  -3   6   7        231.19        215.99        17.64 o                         
  -2   6   7          1.44          3.29         8.61 o                         
  -1   6   7         26.02         15.90         9.56 o                         
   0   6   7        269.01        243.32        13.89 o                         
   1   6   7         10.11          7.93        11.11 o                         
   2   6   7          0.34          7.45         9.59 o                         
   3   6   7        211.42        215.88        14.17 o                         
   4   6   7        260.93        249.73        14.82 o                         
   5   6   7        118.91         99.98        18.29 o                         
   6   6   7         10.32         22.28        20.66 o                         
   7   6   7          0.25          5.30        20.22 o                         
   8   6   7          4.41         19.27        25.19 o                         
   9   6   7          1.21         13.68        25.01 o                         
  -8   7   7          5.87         11.56        20.00 o                         
  -7   7   7          8.04         17.86        16.84 o                         
  -6   7   7         82.21         86.64        15.09 o                         
  -5   7   7         71.69         58.13        14.73 o                         
  -4   7   7          4.71          1.42        15.30 o                         
  -3   7   7          3.85          5.06        15.07 o                         
  -2   7   7          7.28          7.46        15.17 o                         
  -1   7   7        100.27        110.40        11.80 o                         
   0   7   7        112.58         89.93        13.22 o                         
   1   7   7         98.95         98.36        13.64 o                         
   2   7   7         12.92          0.00        11.27 o                         
   3   7   7          0.49          6.00        12.70 o                         
   4   7   7          1.54          1.18        16.01 o                         
   5   7   7        111.13         77.87        18.81 o                         
   6   7   7         12.89         20.40        23.34 o                         
   7   7   7          1.37          5.39        22.45 o                         
   8   7   7          0.77         11.81        36.35 o                         
  -7   8   7          1.47         24.66        21.25 o                         
  -6   8   7          5.76          4.79        23.76 o                         
  -5   8   7          0.51          7.80        17.80 o                         
  -4   8   7         85.42         66.52        18.42 o                         
  -3   8   7          9.78         13.28        16.73 o                         
  -2   8   7          1.67          1.85        17.23 o                         
  -1   8   7         86.75        122.54        19.23 o                         
   0   8   7         18.37         22.66        13.51 o                         
   1   8   7          0.48          8.13        13.87 o                         
   2   8   7          6.45          0.87        16.53 o                         
   3   8   7         50.97         45.92        17.72 o                         
   4   8   7          5.38         17.72        17.40 o                         
   5   8   7          0.00          9.29        18.11 o                         
   6   8   7         48.18         49.04        24.57 o                         
  -4   9   7         34.60         28.79        21.19 o                         
  -3   9   7          0.33          6.05        19.00 o                         
  -2   9   7         11.31         17.05        19.40 o                         
  -1   9   7         39.85         55.11        22.81 o                         
   0   9   7         26.58         28.58        19.01 o                         
   1   9   7         16.76         12.50        22.94 o                         
   2   9   7         32.07         41.20        18.72 o                         
   3   9   7          1.54          7.29        23.95 o                         
 -10   0   8         24.30          7.50        21.07 o                         
  -8   0   8         95.81        111.42        12.89 o                         
  -6   0   8        398.87        359.24        14.68 o                         
  -4   0   8      17959.09      18912.17       107.48 o                         
  -2   0   8        205.34        179.63        22.23 o                         
   0   0   8       1272.57       1212.98        36.10 o                         
   2   0   8         19.22          8.89         7.05 o                         
   6   0   8        529.35        495.86        39.36 o                         
   8   0   8          0.10          9.97        20.74 o                         
  10   0   8          1.48          0.00        22.48 o                         
 -11   1   8          8.78         11.90        26.63 o                         
 -10   1   8          0.36          1.44        15.14 o                         
  -9   1   8          3.99          7.11        10.62 o                         
  -8   1   8          0.56          0.64         6.99 o                         
  -7   1   8        959.65        975.17        13.79 o                         
  -6   1   8         54.07         61.35         5.23 o                         
  -5   1   8        167.47        161.48        11.67 o                         
  -4   1   8        124.21        108.69        14.15 o                         
  -3   1   8        405.75        407.87        18.72 o                         
  -2   1   8         93.86         90.76        15.18 o                         
  -1   1   8        115.47        108.16        13.28 o                         
   0   1   8       1879.37       1893.96        21.20 o                         
   1   1   8        946.50        927.43        14.55 o                         
   2   1   8        183.35        185.74         8.03 o                         
   3   1   8          0.97          4.98         6.01 o                         
   4   1   8        397.61        413.15        25.75 o                         
   5   1   8        103.39        113.87        28.57 o                         
   6   1   8         77.10         67.42        28.43 o                         
   7   1   8         17.87         22.21        18.57 o                         
   8   1   8         13.41         11.42        18.17 o                         
   9   1   8         50.55         44.37        17.89 o                         
  10   1   8          5.92         31.54        16.58 o                         
  11   1   8          1.89         16.21        16.68 o                         
 -12   2   8          4.05          7.95        24.49 o                         
 -11   2   8          4.50          0.75        16.59 o                         
 -10   2   8          1.31          5.58        15.08 o                         
  -9   2   8          3.50          4.43        13.69 o                         
  -8   2   8         84.72         76.13        14.77 o                         
  -7   2   8         15.35         15.98        12.33 o                         
  -6   2   8       1215.45       1289.96        25.22 o                         
  -5   2   8          1.49          4.59         5.85 o                         
  -4   2   8        122.17         97.38         6.06 o                         
  -3   2   8        173.35        195.71        13.30 o                         
  -2   2   8        513.98        497.18        11.12 o                         
  -1   2   8        218.51        227.42        10.59 o                         
   0   2   8       1395.38       1468.76        20.68 o                         
   1   2   8       1939.57       1972.20        18.29 o                         
   2   2   8       1872.96       1886.72        16.42 o                         
   3   2   8         48.88         43.16        10.16 o                         
   4   2   8        985.10        982.50        24.75 o                         
   5   2   8        224.25        249.41        20.76 o                         
   6   2   8        227.37        228.01        23.84 o                         
   7   2   8         24.64         45.81        20.19 o                         
   8   2   8         15.78         14.79        21.92 o                         
   9   2   8         78.47         87.14        22.00 o                         
  10   2   8         31.25         40.43        17.39 o                         
  11   2   8          0.53          0.00        17.79 o                         
 -12   3   8         24.98         22.83        21.27 o                         
 -11   3   8          1.30          3.25        15.44 o                         
 -10   3   8         73.95         75.30        15.67 o                         
  -9   3   8         46.07         28.99        13.71 o                         
  -8   3   8         19.79         14.84        13.10 o                         
  -7   3   8          0.03          9.63        13.79 o                         
  -6   3   8        138.89        142.07        13.48 o                         
  -5   3   8         15.12         19.30        10.71 o                         
  -4   3   8        252.91        257.65        12.78 o                         
  -3   3   8         51.29         46.54         5.55 o                         
  -2   3   8         10.36         19.90         5.96 o                         
  -1   3   8       2144.77       2345.57        21.54 o                         
   0   3   8         38.15         32.95         8.42 o                         
   1   3   8       1688.98       1737.25        21.48 o                         
   2   3   8        633.01        616.49        15.22 o                         
   3   3   8        537.56        538.52        15.68 o                         
   4   3   8        140.10        154.58        12.11 o                         
   5   3   8         99.60         98.92        15.20 o                         
   6   3   8         62.81         64.85        19.60 o                         
   7   3   8        208.03        223.63        24.64 o                         
   8   3   8         66.27         39.64        20.75 o                         
   9   3   8          0.01          0.00        22.45 o                         
  10   3   8          0.25         12.01        22.73 o                         
  11   3   8          0.10         10.49        17.53 o                         
 -11   4   8         13.43         19.51        16.89 o                         
 -10   4   8          0.02         20.11        15.02 o                         
  -9   4   8          1.66          4.19        13.69 o                         
  -8   4   8         26.78         25.71        13.47 o                         
  -7   4   8        679.29        722.55        21.09 o                         
  -6   4   8          5.47         13.93        12.23 o                         
  -5   4   8        693.53        685.11        19.66 o                         
  -4   4   8         37.65         42.15        11.56 o                         
  -3   4   8        435.11        432.99         9.58 o                         
  -2   4   8        493.55        504.17        11.28 o                         
  -1   4   8        183.94        200.10        10.13 o                         
   0   4   8        364.19        376.87        12.94 o                         
   1   4   8        776.32        848.49        17.98 o                         
   2   4   8        288.22        289.31         5.63 o                         
   3   4   8        277.32        267.68        14.36 o                         
   4   4   8          9.84          8.72         6.86 o                         
   5   4   8         21.09         31.29        15.67 o                         
   6   4   8          1.18          7.28        17.61 o                         
   7   4   8          0.27          0.00        20.44 o                         
   8   4   8          2.84         13.81        20.74 o                         
   9   4   8         68.57         71.00        24.37 o                         
  10   4   8         16.02          7.07        24.22 o                         
 -10   5   8         83.87         80.98        17.13 o                         
  -9   5   8         41.30         21.83        15.50 o                         
  -8   5   8         15.67         28.04        14.71 o                         
  -7   5   8         16.91         20.69        13.62 o                         
  -6   5   8        264.01        213.46        16.02 o                         
  -5   5   8        339.55        326.03        16.92 o                         
  -4   5   8          2.98          0.00        13.77 o                         
  -3   5   8        273.70        249.61        10.06 o                         
  -2   5   8         21.02         20.07         7.82 o                         
  -1   5   8          0.13          0.00         9.27 o                         
   0   5   8          5.18         17.43         9.65 o                         
   1   5   8          4.92          6.87        10.36 o                         
   2   5   8          2.29          0.00        10.62 o                         
   3   5   8        140.10        124.39        10.36 o                         
   4   5   8        503.82        470.37        15.09 o                         
   5   5   8          2.62         19.61        14.60 o                         
   6   5   8         12.20         21.04        18.38 o                         
   7   5   8          3.50          3.25        20.10 o                         
   8   5   8          2.80          0.00        23.50 o                         
   9   5   8         19.67         22.45        28.78 o                         
  10   5   8         10.10         25.33        35.38 o                         
  -9   6   8          5.39          0.00        15.71 o                         
  -8   6   8          8.28          0.00        17.05 o                         
  -7   6   8          1.11          2.07        14.01 o                         
  -6   6   8         31.66         30.63        14.02 o                         
  -5   6   8         30.83         20.65        13.83 o                         
  -4   6   8         14.05         10.56        14.60 o                         
  -3   6   8        623.92        633.27        26.59 o                         
  -2   6   8          8.33          8.04         8.66 o                         
  -1   6   8          7.82          6.23        10.19 o                         
   0   6   8         14.23         15.94        10.89 o                         
   1   6   8         46.64         30.82        11.55 o                         
   2   6   8        485.66        488.88        19.12 o                         
   3   6   8        197.00        190.68        16.49 o                         
   4   6   8         40.18         56.46        16.10 o                         
   5   6   8        145.51        129.20        18.77 o                         
   6   6   8          0.03          0.00        19.79 o                         
   7   6   8         85.13         89.14        25.27 o                         
   8   6   8          3.14          5.69        24.55 o                         
   9   6   8          1.27          2.69        31.81 o                         
  -8   7   8         15.50          6.77        24.03 o                         
  -7   7   8          8.66          4.14        15.77 o                         
  -6   7   8         17.60         15.97        15.11 o                         
  -5   7   8         78.26         64.90        16.06 o                         
  -4   7   8         16.12          2.26        16.36 o                         
  -3   7   8          8.65         15.37        14.77 o                         
  -2   7   8         27.72         27.09        16.46 o                         
  -1   7   8         19.63         19.68        11.46 o                         
   0   7   8          4.06          6.39        12.06 o                         
   1   7   8         54.08         43.52        13.53 o                         
   2   7   8         26.05         27.14        13.20 o                         
   3   7   8          1.63          1.67        15.43 o                         
   4   7   8         12.38         22.32        17.27 o                         
   5   7   8         64.41         66.81        19.60 o                         
   6   7   8          7.16         11.90        22.80 o                         
   7   7   8          0.59          4.18        24.55 o                         
  -6   8   8          4.97         17.84        18.44 o                         
  -5   8   8         25.73         17.46        18.25 o                         
  -4   8   8         49.58         31.08        17.81 o                         
  -3   8   8         51.53         40.87        17.58 o                         
  -2   8   8          1.22         12.89        17.17 o                         
  -1   8   8          0.03          0.81        15.92 o                         
   0   8   8         46.25         66.78        14.52 o                         
   1   8   8         10.70          4.66        13.46 o                         
   2   8   8         31.03         48.48        17.30 o                         
   3   8   8          1.96         20.06        17.68 o                         
   4   8   8          1.07         10.51        17.77 o                         
   5   8   8          0.26         12.19        19.13 o                         
   6   8   8          0.82          2.42        26.43 o                         
  -4   9   8          7.96          0.34        20.06 o                         
  -3   9   8          7.62         17.72        19.20 o                         
  -2   9   8          0.58          8.61        22.65 o                         
  -1   9   8          0.59          0.00        22.96 o                         
   0   9   8          3.00          0.00        19.46 o                         
   1   9   8          3.49          0.00        24.45 o                         
   2   9   8          4.35          5.61        19.28 o                         
   3   9   8          0.27          0.00        19.41 o                         
  -9   0   9        892.03        819.46        36.77 o                         
  -7   0   9          7.83         21.26         9.70 o                         
  -5   0   9          1.33         10.70        13.98 o                         
  -3   0   9       5235.86       5272.65        73.63 o                         
  -1   0   9        238.48        209.96        20.38 o                         
   1   0   9       1360.84       1447.29        30.17 o                         
   3   0   9        123.13        115.57         8.68 o                         
   7   0   9          0.59          6.58        28.25 o                         
   9   0   9         34.51         26.13        22.81 o                         
  11   0   9         54.30         83.42        27.27 o                         
 -11   1   9          0.09          0.51        26.58 o                         
 -10   1   9        111.51         83.26        25.52 o                         
  -9   1   9         13.78         16.80        10.57 o                         
  -8   1   9        242.05        234.79        12.99 o                         
  -7   1   9         19.18         13.05         9.08 o                         
  -6   1   9          4.08          2.65         7.99 o                         
  -5   1   9         20.06          6.70        14.17 o                         
  -4   1   9        496.75        504.34        19.98 o                         
  -3   1   9          1.99          4.76         5.07 o                         
  -2   1   9        462.03        456.08        19.25 o                         
  -1   1   9        168.07        173.89        11.81 o                         
   0   1   9       1923.82       1943.92        22.23 o                         
   1   1   9        417.45        412.86         8.92 o                         
   2   1   9         24.92         30.20         6.78 o                         
   3   1   9        268.37        268.05         9.44 o                         
   4   1   9        441.07        512.54        15.37 o                         
   5   1   9         92.14         81.60         6.81 o                         
   6   1   9         15.45         18.89        29.31 o                         
   7   1   9         17.20         11.24        21.34 o                         
   8   1   9         40.31         51.79        18.14 o                         
   9   1   9         42.81         37.91        19.33 o                         
  10   1   9         19.85         13.48        16.93 o                         
  11   1   9         22.26         27.58        17.83 o                         
 -12   2   9         19.69         32.77        25.02 o                         
 -11   2   9         36.27         59.77        23.83 o                         
 -10   2   9         38.36         35.56        15.30 o                         
  -9   2   9          0.58          0.13        14.41 o                         
  -8   2   9         30.80         35.60        13.59 o                         
  -7   2   9          7.80          9.51        13.26 o                         
  -6   2   9        652.72        673.06        20.34 o                         
  -5   2   9          0.15          3.78         9.58 o                         
  -4   2   9        984.24        987.24        22.56 o                         
  -3   2   9       2065.46       2016.82        41.92 o                         
  -2   2   9       1178.95       1165.07        16.49 o                         
  -1   2   9          0.47          0.00         9.61 o                         
   0   2   9       1329.31       1376.00        17.32 o                         
   1   2   9       1090.79       1140.43        15.49 o                         
   2   2   9        142.69        143.40         7.71 o                         
   3   2   9         56.30         41.30         5.51 o                         
   4   2   9          8.96          7.32         6.48 o                         
   5   2   9        220.72        201.19        21.85 o                         
   6   2   9        325.25        325.15        24.93 o                         
   7   2   9         52.30         53.65        21.69 o                         
   8   2   9          1.06         15.17        19.76 o                         
   9   2   9         21.25         40.82        25.19 o                         
  10   2   9         64.97         49.27        20.41 o                         
  11   2   9          1.38         14.46        18.65 o                         
 -11   3   9          1.45          1.07        15.70 o                         
 -10   3   9         70.48         42.26        14.73 o                         
  -9   3   9          0.25         10.11        13.71 o                         
  -8   3   9         83.61         61.23        13.78 o                         
  -7   3   9         57.75         52.55        15.35 o                         
  -6   3   9          4.68          0.18        12.33 o                         
  -5   3   9        103.77         91.65        11.79 o                         
  -4   3   9         92.25         97.27        14.31 o                         
  -3   3   9        214.28        217.24         6.72 o                         
  -2   3   9        141.84        133.08         8.00 o                         
  -1   3   9          0.07          1.62         7.64 o                         
   0   3   9        125.05        122.00         9.69 o                         
   1   3   9        253.97        259.90         9.42 o                         
   2   3   9       1667.45       1690.80        15.40 o                         
   3   3   9        241.29        212.78        15.43 o                         
   4   3   9          7.94         21.29        11.22 o                         
   5   3   9        131.11        109.61        15.30 o                         
   6   3   9          2.01         16.26        21.92 o                         
   7   3   9         14.19          6.86        21.45 o                         
   8   3   9          1.60         14.39        22.57 o                         
   9   3   9          0.66          0.00        22.97 o                         
  10   3   9          0.64          6.67        23.50 o                         
  11   3   9          1.58          9.36        19.13 o                         
 -11   4   9         15.90         24.57        16.40 o                         
 -10   4   9         40.68         38.23        15.59 o                         
  -9   4   9         24.44         21.38        14.15 o                         
  -8   4   9        101.34         85.72        15.02 o                         
  -7   4   9         12.43          4.70        13.03 o                         
  -6   4   9          6.34         12.67        12.20 o                         
  -5   4   9          0.69          0.00        10.96 o                         
  -4   4   9        587.30        645.62        32.18 o                         
  -3   4   9         79.00         74.61         6.33 o                         
  -2   4   9        137.99        132.91         8.73 o                         
  -1   4   9        182.88        188.27        10.44 o                         
   0   4   9         41.74         26.25         9.73 o                         
   1   4   9         98.48         78.06        11.10 o                         
   2   4   9        652.68        600.63        10.12 o                         
   3   4   9        279.59        265.44        16.88 o                         
   4   4   9         81.29         66.45        13.06 o                         
   5   4   9         49.53         41.81        15.26 o                         
   6   4   9         58.47         58.99        21.19 o                         
   7   4   9        101.78         93.84        31.58 o                         
   8   4   9         54.69         32.77        21.70 o                         
   9   4   9          0.31          1.74        25.33 o                         
  10   4   9         39.82         79.72        26.57 o                         
 -10   5   9          2.90         30.46        16.46 o                         
  -9   5   9          4.07          0.00        14.80 o                         
  -8   5   9        317.74        300.68        22.71 o                         
  -7   5   9        441.37        453.57        20.27 o                         
  -6   5   9         21.05          9.09        12.90 o                         
  -5   5   9        302.66        303.19        18.94 o                         
  -4   5   9        134.18        157.21        17.43 o                         
  -3   5   9        139.55        126.32         9.16 o                         
  -2   5   9        409.88        403.70        12.18 o                         
  -1   5   9         19.99         18.63         9.67 o                         
   0   5   9         28.63         27.88        10.20 o                         
   1   5   9          8.31          1.74        10.57 o                         
   2   5   9         81.27         72.53        12.61 o                         
   3   5   9          1.22          0.00        11.63 o                         
   4   5   9          5.66          0.00        12.72 o                         
   5   5   9         37.01         28.17        15.12 o                         
   6   5   9          5.42         18.65        19.77 o                         
   7   5   9          2.73         39.96        34.17 o                         
   8   5   9          8.71         18.65        21.69 o                         
   9   5   9          7.01         22.29        24.67 o                         
  -9   6   9          0.49          5.25        19.85 o                         
  -8   6   9          0.53          3.55        15.12 o                         
  -7   6   9         54.06         57.76        16.26 o                         
  -6   6   9          3.43          2.50        14.31 o                         
  -5   6   9          4.74          0.00        14.90 o                         
  -4   6   9        532.05        522.02        22.98 o                         
  -3   6   9         16.85         10.12        15.46 o                         
  -2   6   9          0.21          2.94         9.00 o                         
  -1   6   9         30.93         39.48        10.82 o                         
   0   6   9         79.65         77.21        12.43 o                         
   1   6   9        113.93        129.01        13.91 o                         
   2   6   9         15.99         14.04        12.24 o                         
   3   6   9         56.52         39.88        12.85 o                         
   4   6   9          4.30          0.00        15.41 o                         
   5   6   9        147.78        134.51        19.00 o                         
   6   6   9          7.42         16.50        21.43 o                         
   7   6   9          2.48         16.24        25.44 o                         
   8   6   9         18.88         13.72        26.37 o                         
  -8   7   9          4.28         16.22        16.74 o                         
  -7   7   9          4.84          9.28        17.48 o                         
  -6   7   9          1.35          6.86        18.56 o                         
  -5   7   9         32.41         33.36        17.67 o                         
  -4   7   9         13.21         16.55        15.60 o                         
  -3   7   9          0.12          0.00        15.74 o                         
  -2   7   9         82.71         76.80        14.40 o                         
  -1   7   9         78.81         57.02        12.53 o                         
   0   7   9          4.02          7.08        11.69 o                         
   1   7   9         15.62          7.49        13.00 o                         
   2   7   9         14.63          9.56        13.38 o                         
   3   7   9          9.09         19.25        16.17 o                         
   4   7   9         27.73          3.17        16.81 o                         
   5   7   9         36.12         39.01        18.55 o                         
   6   7   9          6.35         28.02        22.62 o                         
   7   7   9         12.55         19.96        24.02 o                         
  -6   8   9          1.39          0.00        19.17 o                         
  -5   8   9          0.05          7.67        18.42 o                         
  -4   8   9         49.19         48.25        18.45 o                         
  -3   8   9          5.42          0.59        18.17 o                         
  -2   8   9          8.16          2.07        19.79 o                         
  -1   8   9        127.91        127.72        18.88 o                         
   0   8   9         86.28         79.59        18.49 o                         
   1   8   9          7.12          0.00        14.13 o                         
   2   8   9          1.97          7.44        15.01 o                         
   3   8   9          1.76          6.55        18.37 o                         
   4   8   9          0.46          5.36        18.87 o                         
   5   8   9          2.72         17.46        20.28 o                         
  -3   9   9          1.21          0.00        20.62 o                         
  -2   9   9         18.08         12.03        23.67 o                         
  -1   9   9          0.40         18.30        24.70 o                         
   0   9   9         33.93         29.90        20.28 o                         
   1   9   9         28.24         24.45        25.41 o                         
   2   9   9          0.24          0.00        20.02 o                         
 -10   0  10        106.66        141.79        25.47 o                         
  -8   0  10         36.54         37.67        11.23 o                         
  -6   0  10        193.37        206.44        20.19 o                         
  -2   0  10       1431.65       1445.72        41.54 o                         
   0   0  10        227.00        218.54        12.93 o                         
   2   0  10         79.62         71.42         8.48 o                         
   4   0  10        190.57        166.48        17.74 o                         
   6   0  10        326.97        341.38        35.56 o                         
   8   0  10         17.81          0.00        32.00 o                         
  10   0  10        269.14        256.15        29.03 o                         
 -11   1  10         49.62         33.57        26.21 o                         
 -10   1  10          0.04         30.75        25.28 o                         
  -9   1  10        210.24        192.84        17.47 o                         
  -8   1  10         77.37         57.73        10.63 o                         
  -7   1  10         20.46         38.17         9.23 o                         
  -6   1  10        121.57         97.43        17.43 o                         
  -5   1  10         57.73         55.95        16.46 o                         
  -4   1  10        214.98        250.52        29.68 o                         
  -3   1  10        633.23        681.04        34.87 o                         
  -2   1  10         25.03         20.75        13.87 o                         
  -1   1  10        214.94        198.44        12.63 o                         
   0   1  10         24.85         11.42         9.30 o                         
   1   1  10        584.68        605.64        10.69 o                         
   2   1  10       1657.57       1674.59        14.68 o                         
   3   1  10        999.29       1008.32        18.80 o                         
   4   1  10         55.55         57.94         8.21 o                         
   5   1  10          0.07          0.00        22.83 o                         
   6   1  10         49.08         83.31        30.84 o                         
   7   1  10         51.64         15.33        30.42 o                         
   8   1  10          0.11          0.64        17.71 o                         
   9   1  10         32.41         56.12        20.67 o                         
  10   1  10          8.95         30.15        19.96 o                         
  11   1  10          0.01          9.98        19.12 o                         
 -12   2  10         44.19         34.83        25.58 o                         
 -11   2  10          8.56          8.32        22.38 o                         
 -10   2  10         43.96         32.17        15.66 o                         
  -9   2  10        621.99        592.90        22.84 o                         
  -8   2  10        245.76        247.45        17.95 o                         
  -7   2  10        208.82        208.80        15.86 o                         
  -6   2  10        380.89        352.62        17.10 o                         
  -5   2  10         79.06         61.78        12.84 o                         
  -4   2  10        222.87        199.13        15.81 o                         
  -3   2  10        930.35        929.53        11.72 o                         
  -2   2  10        512.97        571.82        13.46 o                         
  -1   2  10        589.08        541.12        14.66 o                         
   0   2  10         89.18         61.22         8.28 o                         
   1   2  10       2859.06       2784.21        26.64 o                         
   2   2  10         96.90        106.32         8.71 o                         
   3   2  10         45.71         41.98         6.60 o                         
   4   2  10        785.53        781.97        19.84 o                         
   5   2  10         12.54         29.82        24.96 o                         
   6   2  10         29.76         42.31        19.60 o                         
   7   2  10         13.70         38.84        19.20 o                         
   8   2  10         17.75         26.86        21.77 o                         
   9   2  10          7.13          0.00        23.06 o                         
  10   2  10          0.01          0.00        24.05 o                         
  11   2  10          6.64         20.60        20.77 o                         
 -11   3  10          4.70         10.00        19.52 o                         
 -10   3  10         44.21         25.46        14.94 o                         
  -9   3  10          8.26         13.22        14.01 o                         
  -8   3  10        189.04        137.03        14.98 o                         
  -7   3  10        762.85        755.80        21.41 o                         
  -6   3  10        249.47        242.57        15.00 o                         
  -5   3  10         40.85         46.32        13.93 o                         
  -4   3  10          7.30          8.22         5.25 o                         
  -3   3  10        224.56        214.62         8.34 o                         
  -2   3  10        102.81        112.90         9.91 o                         
  -1   3  10         14.61         10.32         9.09 o                         
   0   3  10        132.96        119.89        11.28 o                         
   1   3  10         99.38         90.29         9.09 o                         
   2   3  10        141.99        141.12         5.47 o                         
   3   3  10        264.06        264.40        18.10 o                         
   4   3  10         91.49         80.09        12.54 o                         
   5   3  10        325.81        323.28        18.95 o                         
   6   3  10        134.00        138.24        22.46 o                         
   7   3  10          5.71          6.80        21.91 o                         
   8   3  10          2.03          0.00        21.60 o                         
   9   3  10         65.98         51.35        22.84 o                         
  10   3  10         13.94          5.49        23.16 o                         
 -11   4  10         42.85         62.03        17.28 o                         
 -10   4  10         12.02          0.00        15.40 o                         
  -9   4  10          7.20         15.67        14.47 o                         
  -8   4  10         64.39         79.85        14.83 o                         
  -7   4  10        503.90        498.69        20.02 o                         
  -6   4  10        239.85        227.16        16.49 o                         
  -5   4  10        204.60        167.60        17.55 o                         
  -4   4  10          6.68          3.01        13.34 o                         
  -3   4  10        441.89        439.07        11.47 o                         
  -2   4  10          5.82          7.95         7.98 o                         
  -1   4  10          2.69          3.82         8.79 o                         
   0   4  10         87.29         94.80        10.73 o                         
   1   4  10        459.34        481.95        15.60 o                         
   2   4  10          7.11          6.52         3.79 o                         
   3   4  10        404.90        449.09        16.88 o                         
   4   4  10         75.36         79.12        13.18 o                         
   5   4  10        315.12        330.91        20.65 o                         
   6   4  10          0.52         20.88        21.77 o                         
   7   4  10          9.89          9.36        20.30 o                         
   8   4  10         26.19         24.45        20.25 o                         
   9   4  10          3.96         29.37        25.20 o                         
  10   4  10          0.40          0.00        26.22 o                         
 -10   5  10          0.60          2.51        19.90 o                         
  -9   5  10         22.27         22.23        16.36 o                         
  -8   5  10         73.78         65.49        15.00 o                         
  -7   5  10         42.38         29.80        14.28 o                         
  -6   5  10          6.17          1.01        15.95 o                         
  -5   5  10         86.47         57.37        16.07 o                         
  -4   5  10        217.64        224.49        18.86 o                         
  -3   5  10          0.12          8.48         9.72 o                         
  -2   5  10        135.92        146.17        10.68 o                         
  -1   5  10          9.20         13.14         9.89 o                         
   0   5  10         11.73          6.51        10.19 o                         
   1   5  10        256.68        248.60        14.77 o                         
   2   5  10        215.66        175.94        14.35 o                         
   3   5  10          6.16          5.91        11.75 o                         
   4   5  10         19.41         17.12        13.44 o                         
   5   5  10         79.29         55.35        15.89 o                         
   6   5  10         30.80         18.93        21.12 o                         
   7   5  10         11.39          4.22        22.32 o                         
   8   5  10          0.00         25.58        25.23 o                         
   9   5  10          1.88         17.84        26.56 o                         
  -9   6  10         17.57         25.86        16.98 o                         
  -8   6  10          1.03         13.10        15.49 o                         
  -7   6  10         23.37          9.99        17.05 o                         
  -6   6  10          8.66          3.10        16.53 o                         
  -5   6  10         19.10          5.38        16.14 o                         
  -4   6  10        125.40         80.73        17.99 o                         
  -3   6  10         13.42         24.73        16.14 o                         
  -2   6  10          4.31         16.39        12.39 o                         
  -1   6  10         38.31         32.44        11.20 o                         
   0   6  10        119.35        102.99        12.79 o                         
   1   6  10       1076.25       1166.98        25.12 o                         
   2   6  10        104.76         75.57        13.31 o                         
   3   6  10         93.13         75.24        14.04 o                         
   4   6  10          3.37         10.26        15.82 o                         
   5   6  10         31.35         32.34        16.48 o                         
   6   6  10          1.91         18.21        23.36 o                         
   7   6  10         10.92          1.49        24.17 o                         
   8   6  10          3.89          0.00        24.61 o                         
  -8   7  10          3.50          4.00        24.53 o                         
  -7   7  10         33.63         32.00        18.36 o                         
  -6   7  10         74.95         87.84        19.29 o                         
  -5   7  10         18.37          7.06        17.86 o                         
  -4   7  10          1.43          0.63        17.30 o                         
  -3   7  10         32.21         19.43        17.54 o                         
  -2   7  10        102.09        105.04        16.94 o                         
  -1   7  10         65.87         56.14        14.73 o                         
   0   7  10          3.35          3.26        12.27 o                         
   1   7  10          0.81          4.06        12.79 o                         
   2   7  10        154.44        136.16        16.21 o                         
   3   7  10          0.55          3.84        14.56 o                         
   4   7  10          0.35          0.00        21.56 o                         
   5   7  10          6.14          5.40        17.46 o                         
   6   7  10          3.39          4.87        24.02 o                         
   7   7  10          0.02          7.58        26.05 o                         
  -6   8  10          0.87          2.12        19.94 o                         
  -5   8  10         20.93         26.03        18.81 o                         
  -4   8  10          0.04          3.37        18.51 o                         
  -3   8  10          5.19          1.45        18.38 o                         
  -2   8  10          3.78          7.03        20.87 o                         
  -1   8  10         12.02         13.89        16.13 o                         
   0   8  10          1.74          0.00        17.38 o                         
   1   8  10         70.42         57.96        15.44 o                         
   2   8  10         22.10         13.26        15.44 o                         
   3   8  10         19.59          7.84        18.09 o                         
   4   8  10          4.01          0.00        33.76 o                         
   5   8  10          2.83          0.30        20.41 o                         
  -2   9  10          1.05          0.00        24.32 o                         
  -1   9  10          0.32         19.93        23.87 o                         
   0   9  10          0.92         14.39        19.38 o                         
   1   9  10          0.02          8.59        19.84 o                         
  -9   0  11         18.85         14.77        19.45 o                         
  -7   0  11        753.86        784.91        32.42 o                         
  -3   0  11        114.80        124.89        27.41 o                         
  -1   0  11          0.84          0.00        12.39 o                         
   1   0  11       4590.07       4721.70        39.03 o                         
   3   0  11        104.15         82.64         8.94 o                         
   7   0  11         28.08         13.57        30.98 o                         
   9   0  11          0.05          0.00        23.79 o                         
  11   0  11          1.64         27.85        29.22 o                         
 -12   1  11        165.12        162.72        47.79 o                         
 -11   1  11          7.89          6.23        21.50 o                         
 -10   1  11          7.20          7.36        23.85 o                         
  -9   1  11         30.27         22.50        19.27 o                         
  -8   1  11        164.59        135.32        18.52 o                         
  -7   1  11         48.31         56.88        17.74 o                         
  -6   1  11        323.98        310.95        22.04 o                         
  -5   1  11        250.82        258.85        20.18 o                         
  -4   1  11        321.62        277.70        29.94 o                         
  -3   1  11        722.25        756.80        35.24 o                         
  -2   1  11          7.22          0.00        12.45 o                         
  -1   1  11          0.79          0.00        10.06 o                         
   0   1  11         22.97         30.96         9.54 o                         
   1   1  11          1.29          6.81         6.30 o                         
   2   1  11        467.91        471.04         8.88 o                         
   3   1  11         94.69         99.13         8.63 o                         
   4   1  11         34.10         35.26         7.94 o                         
   5   1  11        114.16        124.61        29.64 o                         
   6   1  11          6.96         16.11        31.30 o                         
   7   1  11          1.97         24.54        27.92 o                         
   8   1  11         11.06         22.79        18.80 o                         
   9   1  11         18.09          8.26        20.61 o                         
  10   1  11          8.99          0.39        19.59 o                         
  11   1  11          8.18          2.51        19.60 o                         
 -11   2  11          5.72         26.90        28.85 o                         
 -10   2  11         37.91         25.30        20.95 o                         
  -9   2  11        143.01        149.00        16.87 o                         
  -8   2  11          1.33          0.51        13.77 o                         
  -7   2  11        137.14         97.63        24.70 o                         
  -6   2  11        703.73        658.01        23.44 o                         
  -5   2  11        748.11        811.48        23.61 o                         
  -4   2  11        213.45        206.62        15.65 o                         
  -3   2  11       1125.74       1137.51        14.88 o                         
  -2   2  11         17.20         18.53         8.49 o                         
  -1   2  11        167.06        177.68        10.06 o                         
   0   2  11        377.95        459.51        15.61 o                         
   1   2  11        384.60        370.10        14.64 o                         
   2   2  11          0.82          3.35         7.34 o                         
   3   2  11        473.76        494.74        12.14 o                         
   4   2  11        185.01        163.02        13.62 o                         
   5   2  11         31.69         53.03        12.94 o                         
   6   2  11         24.29         30.03        21.07 o                         
   7   2  11          1.08          8.98        24.50 o                         
   8   2  11         11.36         10.46        24.48 o                         
   9   2  11         19.42          8.15        32.00 o                         
  10   2  11         39.23         33.82        20.61 o                         
 -11   3  11         11.60          3.52        19.94 o                         
 -10   3  11          1.25          5.93        15.17 o                         
  -9   3  11         50.34         38.03        14.10 o                         
  -8   3  11          1.44         13.95        13.28 o                         
  -7   3  11         57.45         43.80        15.54 o                         
  -6   3  11         21.76         16.02        15.38 o                         
  -5   3  11         37.73         29.06        14.63 o                         
  -4   3  11       1397.92       1433.95        29.27 o                         
  -3   3  11        199.02        193.83        16.59 o                         
  -2   3  11        602.48        648.21        16.30 o                         
  -1   3  11         93.46        105.40        10.71 o                         
   0   3  11          0.15          0.00        10.14 o                         
   1   3  11          0.08          2.30         8.48 o                         
   2   3  11       1106.35       1069.65        19.80 o                         
   3   3  11        198.59        194.96        13.20 o                         
   4   3  11         21.84         15.37        11.45 o                         
   5   3  11        147.72        134.59        14.68 o                         
   6   3  11          1.78         17.01        22.07 o                         
   7   3  11         26.93         24.97        21.59 o                         
   8   3  11          2.88         43.16        23.96 o                         
   9   3  11          0.73         18.72        23.71 o                         
  10   3  11         25.31         13.26        25.80 o                         
 -11   4  11          7.55         23.49        17.60 o                         
 -10   4  11          9.49         20.57        15.68 o                         
  -9   4  11          3.03          0.00        14.81 o                         
  -8   4  11        175.45        170.63        17.45 o                         
  -7   4  11         95.17        100.56        17.63 o                         
  -6   4  11        120.10        167.83        21.29 o                         
  -5   4  11          0.04          0.00        14.77 o                         
  -4   4  11         36.77         29.18        15.33 o                         
  -3   4  11         38.16         42.58         7.37 o                         
  -2   4  11         31.38         39.95         8.53 o                         
  -1   4  11         27.01         22.25         9.21 o                         
   0   4  11        291.90        290.99        13.41 o                         
   1   4  11          0.03          1.23         8.67 o                         
   2   4  11        261.27        257.98         8.50 o                         
   3   4  11         11.59          9.39        12.08 o                         
   4   4  11        552.72        564.48        19.74 o                         
   5   4  11        107.35         91.95        15.96 o                         
   6   4  11          5.30         14.55        20.00 o                         
   7   4  11         18.97         12.60        22.73 o                         
   8   4  11          0.08         13.04        23.58 o                         
   9   4  11          0.81          0.00        29.91 o                         
  10   4  11         12.95         13.70        28.99 o                         
 -10   5  11         23.18         29.70        17.63 o                         
  -9   5  11         68.17         50.42        16.92 o                         
  -8   5  11         52.54         51.54        15.93 o                         
  -7   5  11         16.63         22.07        17.48 o                         
  -6   5  11          0.32          1.66        16.66 o                         
  -5   5  11          0.02          5.54        15.50 o                         
  -4   5  11        348.03        328.24        20.92 o                         
  -3   5  11          4.77          7.88        10.56 o                         
  -2   5  11        480.74        498.20        14.78 o                         
  -1   5  11          2.90         10.45        10.18 o                         
   0   5  11          6.41          9.44        10.73 o                         
   1   5  11          2.19          2.99        11.67 o                         
   2   5  11        378.34        325.66        16.26 o                         
   3   5  11        610.41        632.48        20.82 o                         
   4   5  11         28.07         14.22        13.09 o                         
   5   5  11         42.68         38.22        16.76 o                         
   6   5  11         47.93         32.82        19.94 o                         
   7   5  11         17.23          2.42        22.11 o                         
   8   5  11         45.86         40.75        25.98 o                         
   9   5  11          0.33         10.52        25.32 o                         
  -9   6  11          0.96          0.00        17.35 o                         
  -8   6  11         33.51         41.28        19.62 o                         
  -7   6  11         14.27         24.82        17.66 o                         
  -6   6  11         12.42          9.06        16.15 o                         
  -5   6  11        153.97        169.25        19.37 o                         
  -4   6  11        197.54        166.94        23.95 o                         
  -3   6  11         37.13         28.59        15.19 o                         
  -2   6  11          0.32          8.27        12.97 o                         
  -1   6  11          6.22         13.52        10.91 o                         
   0   6  11         16.68         17.48        11.84 o                         
   1   6  11         10.20          4.41        12.48 o                         
   2   6  11         85.40         74.41        13.42 o                         
   3   6  11          1.32          7.78        13.89 o                         
   4   6  11          8.05         15.76        13.22 o                         
   5   6  11         18.39          8.69        16.75 o                         
   6   6  11          3.25         11.86        18.11 o                         
   7   6  11          2.99         13.05        25.05 o                         
   8   6  11          0.00          0.00        26.03 o                         
  -7   7  11         43.07         34.39        20.36 o                         
  -6   7  11          1.86          0.25        18.89 o                         
  -5   7  11          0.42         16.18        19.79 o                         
  -4   7  11          7.62          6.40        17.02 o                         
  -3   7  11          9.38         19.19        20.98 o                         
  -2   7  11          7.29          0.00        14.92 o                         
  -1   7  11         98.19         67.28        16.16 o                         
   0   7  11         64.45         57.92        13.25 o                         
   1   7  11         61.06         59.17        14.77 o                         
   2   7  11         42.62         35.98        14.07 o                         
   3   7  11         10.79         14.76        14.90 o                         
   4   7  11          0.29          2.49        18.42 o                         
   5   7  11          2.49          9.43        18.17 o                         
   6   7  11          1.30          0.00        23.21 o                         
  -5   8  11          2.34          0.00        18.55 o                         
  -4   8  11          5.34          0.00        20.60 o                         
  -3   8  11          0.01          7.69        22.55 o                         
  -2   8  11          0.48          0.00        21.96 o                         
  -1   8  11         20.42         24.63        17.27 o                         
   0   8  11         24.78         22.52        18.00 o                         
   1   8  11          0.50          6.93        14.54 o                         
   2   8  11          1.20          0.00        15.69 o                         
   3   8  11          8.78         24.21        18.97 o                         
   4   8  11          8.92         22.27        19.13 o                         
  -8   0  12         38.80         39.92        19.40 o                         
  -4   0  12         93.86        115.40        28.15 o                         
  -2   0  12        219.59        217.32        25.52 o                         
   0   0  12       2156.91       2303.68        31.29 o                         
   2   0  12        301.28        292.49        12.74 o                         
   4   0  12       1152.28       1197.79        36.07 o                         
   6   0  12        156.66        166.10        36.68 o                         
   8   0  12          0.73          0.00        34.27 o                         
  10   0  12         30.61         41.13        25.18 o                         
 -12   1  12         15.12         18.38        43.58 o                         
 -11   1  12         74.28         39.41        43.95 o                         
 -10   1  12         14.28          6.06        20.24 o                         
  -9   1  12         28.43         20.45        20.05 o                         
  -8   1  12        187.19        119.07        21.38 o                         
  -7   1  12         80.97         65.69        19.75 o                         
  -6   1  12          3.49         16.34        17.72 o                         
  -5   1  12          5.59         12.23        24.36 o                         
  -4   1  12        322.60        202.86       160.76 o                         
  -3   1  12        707.83        706.63        22.45 o                         
  -2   1  12         95.26         87.39        13.32 o                         
  -1   1  12        832.06        867.83        19.61 o                         
   0   1  12        252.21        247.34        17.31 o                         
   1   1  12        773.91        778.62        13.12 o                         
   2   1  12         33.96         28.43         5.44 o                         
   3   1  12         86.28         77.38         8.87 o                         
   4   1  12        262.20        253.64        10.96 o                         
   5   1  12          0.41          0.00        16.60 o                         
   6   1  12          3.64         21.58        26.90 o                         
   7   1  12         39.23          8.61        29.54 o                         
   8   1  12          0.42          2.31        20.14 o                         
   9   1  12          1.41         17.25        19.10 o                         
  10   1  12          7.71         38.31        26.85 o                         
 -11   2  12          5.29          0.00        23.40 o                         
 -10   2  12          9.80          8.44        20.92 o                         
  -9   2  12          2.56         10.52        22.02 o                         
  -8   2  12         62.62         47.56        21.26 o                         
  -7   2  12        265.14        221.57        23.44 o                         
  -6   2  12        722.09        775.36        25.25 o                         
  -5   2  12        488.47        490.25        25.24 o                         
  -4   2  12        383.18        360.66        24.07 o                         
  -3   2  12        345.54        325.61        10.55 o                         
  -2   2  12        116.88        115.32        10.71 o                         
  -1   2  12         28.81         12.22         9.02 o                         
   0   2  12         14.45         16.68         8.87 o                         
   1   2  12         72.53         81.14         9.15 o                         
   2   2  12        160.46        169.51         9.94 o                         
   3   2  12        390.63        377.82        11.67 o                         
   4   2  12        344.92        324.78        21.07 o                         
   5   2  12          0.02          7.29        12.21 o                         
   6   2  12         92.22         70.63        23.47 o                         
   7   2  12          0.28         18.96        21.87 o                         
   8   2  12         31.62         31.73        25.15 o                         
   9   2  12          6.89         11.90        25.24 o                         
  10   2  12          1.71          8.13        21.26 o                         
 -11   3  12         52.52         49.02        20.82 o                         
 -10   3  12         53.60         32.82        18.42 o                         
  -9   3  12         25.51         22.07        14.49 o                         
  -8   3  12         36.81         28.62        16.92 o                         
  -7   3  12         24.03         20.20        15.58 o                         
  -6   3  12        148.91        176.98        19.01 o                         
  -5   3  12        126.10        116.15        16.82 o                         
  -4   3  12        189.10        126.98        18.24 o                         
  -3   3  12        239.66        228.35        10.14 o                         
  -2   3  12        383.94        392.04        18.64 o                         
  -1   3  12         80.62        100.96        18.77 o                         
   0   3  12         27.87         28.64         9.30 o                         
   1   3  12          2.79         10.23         8.85 o                         
   2   3  12         77.07         73.37         4.75 o                         
   3   3  12        878.29        832.07        20.48 o                         
   4   3  12          3.39          0.00        12.25 o                         
   5   3  12         47.09         45.67        13.31 o                         
   6   3  12        128.38        117.38        25.71 o                         
   7   3  12         12.23          0.00        20.83 o                         
   8   3  12         12.88         19.49        24.63 o                         
   9   3  12         39.82         28.29        26.54 o                         
  10   3  12         12.09         28.52        24.04 o                         
 -10   4  12          3.89          8.99        15.84 o                         
  -9   4  12         65.81         52.46        19.31 o                         
  -8   4  12          0.06          0.00        17.53 o                         
  -7   4  12        493.55        430.85        23.14 o                         
  -6   4  12        270.70        262.53        21.15 o                         
  -5   4  12         16.55         10.18        15.00 o                         
  -4   4  12        164.39        151.27        17.70 o                         
  -3   4  12          2.25         11.38         7.59 o                         
  -2   4  12        222.50        213.75        11.20 o                         
  -1   4  12         56.35         55.90        10.56 o                         
   0   4  12         29.63         30.89        10.51 o                         
   1   4  12          2.21          8.56         8.96 o                         
   2   4  12          0.10          8.99         6.25 o                         
   3   4  12         61.14         57.37        12.55 o                         
   4   4  12         12.71         13.55        12.53 o                         
   5   4  12        394.36        412.78        19.11 o                         
   6   4  12         16.79         31.67        29.29 o                         
   7   4  12          0.21         13.43        21.67 o                         
   8   4  12          1.92          1.49        25.99 o                         
   9   4  12          5.48          7.24        24.48 o                         
 -10   5  12          6.40          1.11        21.70 o                         
  -9   5  12          0.06          5.89        24.20 o                         
  -8   5  12         37.35         40.02        19.27 o                         
  -7   5  12         15.77         15.12        17.30 o                         
  -6   5  12        222.90        244.66        21.67 o                         
  -5   5  12         22.51         20.42        15.63 o                         
  -4   5  12          6.82          4.20        15.69 o                         
  -3   5  12        124.66         98.89        12.93 o                         
  -2   5  12        356.36        354.54        13.98 o                         
  -1   5  12         19.52         22.34        10.37 o                         
   0   5  12         19.11         19.96        11.47 o                         
   1   5  12        362.16        371.62        16.82 o                         
   2   5  12        286.97        277.06        15.92 o                         
   3   5  12        215.57        229.59        15.56 o                         
   4   5  12        204.12        198.05        16.41 o                         
   5   5  12         37.16         25.50        15.82 o                         
   6   5  12         99.45        109.17        19.21 o                         
   7   5  12         20.11         39.46        22.55 o                         
   8   5  12         39.38          8.40        23.62 o                         
  -8   6  12          1.10         10.17        19.99 o                         
  -7   6  12         56.12         59.53        18.41 o                         
  -6   6  12         84.84         89.54        19.62 o                         
  -5   6  12         40.42         42.77        18.49 o                         
  -4   6  12         22.52         20.78        17.06 o                         
  -3   6  12         32.55         37.53        19.09 o                         
  -2   6  12         31.68         27.22        13.59 o                         
  -1   6  12         35.36         24.90        11.06 o                         
   0   6  12          7.22          9.24        12.13 o                         
   1   6  12          0.75          7.94        12.53 o                         
   2   6  12         13.94         13.03        13.01 o                         
   3   6  12         27.89         24.59        13.56 o                         
   4   6  12          2.55         13.66        14.73 o                         
   5   6  12          0.01          0.91        16.67 o                         
   6   6  12          9.61         29.59        18.13 o                         
   7   6  12         18.61         58.98        25.35 o                         
  -7   7  12          3.97         18.59        24.33 o                         
  -6   7  12          0.69          1.72        18.50 o                         
  -5   7  12          0.79         14.54        17.44 o                         
  -4   7  12          2.22          0.00        17.87 o                         
  -3   7  12         95.20         81.33        23.02 o                         
  -2   7  12          0.05          5.16        20.66 o                         
  -1   7  12         12.41         12.91        15.73 o                         
   0   7  12         15.97         20.14        13.70 o                         
   1   7  12          9.88         16.26        13.96 o                         
   2   7  12          6.18         12.35        13.95 o                         
   3   7  12         45.46         20.91        15.52 o                         
   4   7  12          0.09          0.00        18.50 o                         
   5   7  12          0.01          0.00        18.62 o                         
   6   7  12          3.44          0.00        20.83 o                         
  -5   8  12          1.83         13.03        19.78 o                         
  -4   8  12          5.67         11.69        22.29 o                         
  -3   8  12          4.39          4.74        22.62 o                         
  -2   8  12          0.01         14.19        21.70 o                         
  -1   8  12          4.01         12.95        23.44 o                         
   0   8  12         21.11         34.55        17.62 o                         
   1   8  12         85.18         63.11        18.92 o                         
   2   8  12          1.93          2.70        15.42 o                         
   3   8  12          7.43         11.98        16.13 o                         
   4   8  12          9.74          4.55        19.42 o                         
  -9   0  13          0.11         12.55        21.02 o                         
  -5   0  13       1514.06       1497.30        58.44 o                         
  -3   0  13         52.29         35.19        22.09 o                         
  -1   0  13        534.19        488.71        33.46 o                         
   1   0  13          8.40          5.41         9.73 o                         
   3   0  13         85.19         79.51        10.63 o                         
   5   0  13        131.46        133.50        20.28 o                         
   7   0  13          0.26          0.00        33.30 o                         
   9   0  13         10.59         26.40        37.37 o                         
 -11   1  13          5.77         39.55        45.29 o                         
 -10   1  13        141.90        106.61        23.90 o                         
  -9   1  13         12.07         11.46        19.14 o                         
  -8   1  13        452.60        456.88        26.92 o                         
  -7   1  13         81.06         94.22        19.44 o                         
  -6   1  13        606.72        659.93        45.89 o                         
  -5   1  13         25.84         45.10        30.75 o                         
  -4   1  13        113.84         97.38        30.75 o                         
  -3   1  13         25.67         29.75        14.37 o                         
  -2   1  13        978.68       1019.85        23.36 o                         
  -1   1  13         74.41         58.63        12.32 o                         
   0   1  13        594.48        618.14        13.94 o                         
   1   1  13         49.08         34.82         7.57 o                         
   2   1  13        633.10        654.08        11.59 o                         
   3   1  13        290.81        288.83        11.56 o                         
   4   1  13         16.02         11.14         8.25 o                         
   5   1  13         21.66         23.96        16.72 o                         
   6   1  13        111.18         76.55        34.82 o                         
   7   1  13          0.58          0.00        32.32 o                         
   8   1  13          0.13          8.28        18.61 o                         
   9   1  13          1.87         17.25        19.49 o                         
  10   1  13         10.59          9.08        21.87 o                         
 -11   2  13         31.06         45.45        24.20 o                         
 -10   2  13          9.37         21.64        22.00 o                         
  -9   2  13          5.78         13.45        20.53 o                         
  -8   2  13          0.15          0.00        20.00 o                         
  -7   2  13         93.19         53.08        17.43 o                         
  -6   2  13        275.06        256.79        19.13 o                         
  -5   2  13         21.91         14.27        19.07 o                         
  -4   2  13          0.43          0.00        17.29 o                         
  -3   2  13        627.32        602.83        14.45 o                         
  -2   2  13         27.56         38.12        10.29 o                         
  -1   2  13         48.63         53.26         9.85 o                         
   0   2  13         12.99         21.23         9.42 o                         
   1   2  13         19.30         21.85         8.80 o                         
   2   2  13        188.72        194.43        14.33 o                         
   3   2  13        263.42        256.04        11.30 o                         
   4   2  13        861.13        823.35        15.99 o                         
   5   2  13         49.11         34.36        13.38 o                         
   6   2  13         61.20         76.13        26.58 o                         
   7   2  13          1.53         23.90        24.51 o                         
   8   2  13          5.78         16.25        23.07 o                         
   9   2  13          0.15         12.29        26.90 o                         
  10   2  13         54.42         47.75        23.76 o                         
 -11   3  13         54.87         77.86        21.72 o                         
 -10   3  13         60.56         56.43        28.74 o                         
  -9   3  13          8.28         23.67        18.46 o                         
  -8   3  13          5.38          4.63        17.04 o                         
  -7   3  13        251.85        254.96        20.42 o                         
  -6   3  13        119.45        117.01        17.94 o                         
  -5   3  13        537.55        534.30        27.77 o                         
  -4   3  13        751.66        760.72        30.76 o                         
  -3   3  13        601.63        607.33        34.57 o                         
  -2   3  13         19.09         14.57        10.24 o                         
  -1   3  13        137.05        129.89        11.99 o                         
   0   3  13          7.44          9.68        10.15 o                         
   1   3  13         18.16         16.34         9.38 o                         
   2   3  13         80.61         89.14         9.31 o                         
   3   3  13          3.85          2.09         6.49 o                         
   4   3  13        107.89        102.12        13.82 o                         
   5   3  13         44.20         45.53        13.35 o                         
   6   3  13          3.95          0.00        21.68 o                         
   7   3  13          9.56         13.75        29.45 o                         
   8   3  13         26.62          9.89        23.83 o                         
   9   3  13          1.54         40.48        24.49 o                         
 -10   4  13          3.92         12.71        19.71 o                         
  -9   4  13          5.65         21.08        18.30 o                         
  -8   4  13         47.01         39.18        19.09 o                         
  -7   4  13          0.29         12.06        17.96 o                         
  -6   4  13        188.60        181.39        19.40 o                         
  -5   4  13          0.01          6.70        15.85 o                         
  -4   4  13        378.12        362.30        24.24 o                         
  -3   4  13          0.09          0.00         8.01 o                         
  -2   4  13          2.47         15.37         9.20 o                         
  -1   4  13        156.89        167.33        12.46 o                         
   0   4  13         10.60         17.60         9.23 o                         
   1   4  13          0.91          1.11         8.93 o                         
   2   4  13          1.74         12.95        11.94 o                         
   3   4  13        338.93        310.84        17.33 o                         
   4   4  13          0.17          6.14        12.61 o                         
   5   4  13          0.66          1.19        16.84 o                         
   6   4  13          3.25          5.25        16.34 o                         
   7   4  13          2.35          2.03        24.66 o                         
   8   4  13          1.77         22.25        24.66 o                         
   9   4  13          0.90         11.05        23.70 o                         
  -9   5  13         24.61         34.41        20.22 o                         
  -8   5  13         15.89         11.40        18.46 o                         
  -7   5  13         91.02        111.37        19.79 o                         
  -6   5  13         58.86         51.86        16.73 o                         
  -5   5  13         12.03         13.85        16.42 o                         
  -4   5  13        195.45        164.24        23.03 o                         
  -3   5  13        367.92        351.93        25.77 o                         
  -2   5  13        131.17         84.64        10.84 o                         
  -1   5  13         55.16         67.11        11.33 o                         
   0   5  13         11.23          7.44        11.28 o                         
   1   5  13         22.82         11.53        12.20 o                         
   2   5  13        107.29         83.85        13.93 o                         
   3   5  13          7.17         21.04        12.47 o                         
   4   5  13         23.90         26.76        13.22 o                         
   5   5  13          7.32         23.48        16.45 o                         
   6   5  13         48.73         58.47        18.45 o                         
   7   5  13          2.11          0.00        25.32 o                         
   8   5  13          5.27          2.77        25.78 o                         
  -8   6  13          0.67         11.45        20.07 o                         
  -7   6  13        116.66         99.79        20.16 o                         
  -6   6  13        181.08        185.50        21.90 o                         
  -5   6  13         93.52         78.68        19.33 o                         
  -4   6  13          0.05          0.00        21.05 o                         
  -3   6  13          6.68         13.85        28.25 o                         
  -2   6  13          0.47         15.24        17.96 o                         
  -1   6  13          3.47          1.52        11.57 o                         
   0   6  13          0.90          0.63        12.27 o                         
   1   6  13         23.71         20.51        12.83 o                         
   2   6  13          0.08          1.15        13.56 o                         
   3   6  13         51.87         38.96        14.06 o                         
   4   6  13         29.31         33.10        14.90 o                         
   5   6  13          1.18         13.46        23.03 o                         
   6   6  13          1.68         19.60        19.07 o                         
   7   6  13          3.76          0.00        27.34 o                         
  -7   7  13          9.99          5.37        21.81 o                         
  -6   7  13          3.83          0.00        18.93 o                         
  -5   7  13          2.75          0.00        19.89 o                         
  -4   7  13         22.94         27.98        23.52 o                         
  -3   7  13          0.70          6.83        20.28 o                         
  -2   7  13          8.92         13.63        22.12 o                         
  -1   7  13          5.36         11.05        15.20 o                         
   0   7  13        137.07        113.57        18.03 o                         
   1   7  13         66.33         43.07        14.58 o                         
   2   7  13        176.94        162.79        17.54 o                         
   3   7  13          6.34          7.51        15.28 o                         
   4   7  13         15.36         29.87        18.55 o                         
   5   7  13          7.55          5.02        20.21 o                         
  -4   8  13         37.06         29.55        24.59 o                         
  -3   8  13          5.20          0.00        24.39 o                         
  -2   8  13          0.23         11.48        22.38 o                         
  -1   8  13         41.34         30.86        22.73 o                         
   0   8  13         17.57         20.27        17.77 o                         
   1   8  13          6.14         20.14        18.68 o                         
   2   8  13          7.36         10.99        17.11 o                         
   3   8  13          0.05         14.91        17.55 o                         
  -8   0  14         54.70         76.64        40.89 o                         
  -6   0  14        144.84        137.07        38.44 o                         
  -4   0  14        415.23        329.85        34.78 o                         
  -2   0  14        542.56        509.01        35.33 o                         
   0   0  14        148.72        123.79        16.35 o                         
   2   0  14        200.51        169.76        12.50 o                         
   4   0  14          0.00          2.58         9.03 o                         
   6   0  14        103.32         76.69        35.52 o                         
   8   0  14         16.59          9.72        34.92 o                         
  10   0  14         15.03         13.30        27.14 o                         
 -11   1  14          9.93          7.36        46.40 o                         
 -10   1  14          8.38          0.00        22.11 o                         
  -9   1  14        210.09        231.08        25.25 o                         
  -8   1  14          0.14         19.82        37.97 o                         
  -7   1  14        149.41        160.18        39.69 o                         
  -6   1  14          0.08          3.47        34.13 o                         
  -5   1  14        943.71        910.54        45.24 o                         
  -4   1  14          8.54          1.03        16.63 o                         
  -3   1  14          7.95         20.37        14.00 o                         
  -2   1  14         35.25         59.48        13.89 o                         
  -1   1  14        292.26        311.26        15.72 o                         
   0   1  14         22.03         11.38         8.81 o                         
   1   1  14         23.37         29.13         8.14 o                         
   2   1  14        297.72        300.09         9.58 o                         
   3   1  14        124.92        123.44         9.44 o                         
   4   1  14         88.36        100.87        10.05 o                         
   5   1  14        699.50        711.19        28.28 o                         
   6   1  14        125.77        110.35        32.32 o                         
   7   1  14          1.90         14.96        32.83 o                         
   8   1  14          0.52         13.83        27.39 o                         
   9   1  14          5.34         15.45        19.78 o                         
  10   1  14          1.67          7.48        24.04 o                         
 -11   2  14         22.21         34.13        24.32 o                         
 -10   2  14         63.55         27.14        23.35 o                         
  -9   2  14          0.29          0.00        21.46 o                         
  -8   2  14          1.54          0.00        17.45 o                         
  -7   2  14         64.99         58.16        17.02 o                         
  -6   2  14        115.20        156.10        25.50 o                         
  -5   2  14        379.10        367.68        27.35 o                         
  -4   2  14          5.50         14.91        18.01 o                         
  -3   2  14          4.08          0.00         9.32 o                         
  -2   2  14        112.15        113.34        10.99 o                         
  -1   2  14        105.94        127.52        10.99 o                         
   0   2  14         50.19         48.43        10.20 o                         
   1   2  14        118.95        112.05         8.26 o                         
   2   2  14         44.11         38.64         3.75 o                         
   3   2  14        178.78        177.02        10.98 o                         
   4   2  14          1.56          7.91         8.72 o                         
   5   2  14         88.09         69.81        13.85 o                         
   6   2  14         61.04         51.96        31.95 o                         
   7   2  14          0.51         19.66        22.67 o                         
   8   2  14          1.01          0.00        26.01 o                         
   9   2  14          0.00          8.93        25.01 o                         
  10   2  14          0.01         10.42        23.20 o                         
 -10   3  14         26.05         37.95        20.21 o                         
  -9   3  14          0.12          4.53        19.70 o                         
  -8   3  14         62.67         76.81        18.40 o                         
  -7   3  14        426.31        433.14        23.45 o                         
  -6   3  14          0.10          2.74        21.46 o                         
  -5   3  14         23.08         21.21        23.89 o                         
  -4   3  14        586.82        582.02        47.49 o                         
  -3   3  14         11.47          9.80         8.77 o                         
  -2   3  14        127.86        126.35        11.92 o                         
  -1   3  14          0.03          0.00        10.41 o                         
   0   3  14          0.20          0.00        10.35 o                         
   1   3  14        229.99        246.16        12.22 o                         
   2   3  14        435.94        449.09        13.67 o                         
   3   3  14         14.22          3.77         7.48 o                         
   4   3  14          1.46          5.65        12.15 o                         
   5   3  14        141.80        138.18        15.24 o                         
   6   3  14         28.61         28.16        23.42 o                         
   7   3  14          7.19         18.70        23.27 o                         
   8   3  14          1.25         12.28        25.44 o                         
   9   3  14          0.20          0.00        25.88 o                         
 -10   4  14         14.80         15.13        21.59 o                         
  -9   4  14          2.48          8.45        19.76 o                         
  -8   4  14          0.10          0.00        18.61 o                         
  -7   4  14         17.89         18.76        23.55 o                         
  -6   4  14         98.92         86.72        18.44 o                         
  -5   4  14         27.73         29.34        17.71 o                         
  -4   4  14          0.11          4.68        19.25 o                         
  -3   4  14        485.27        469.06        18.06 o                         
  -2   4  14          3.16          0.76         9.96 o                         
  -1   4  14         67.22         47.11        11.13 o                         
   0   4  14        126.62        111.04        11.98 o                         
   1   4  14        128.25        134.45        10.75 o                         
   2   4  14         14.66         13.99        11.71 o                         
   3   4  14        479.40        457.16        18.48 o                         
   4   4  14         34.92         44.03        13.86 o                         
   5   4  14          2.91          5.54        13.87 o                         
   6   4  14          5.11         11.83        16.97 o                         
   7   4  14          2.02          5.50        23.82 o                         
   8   4  14          6.68         28.02        35.56 o                         
  -9   5  14         22.16         15.46        20.56 o                         
  -8   5  14          6.21         21.23        19.75 o                         
  -7   5  14         10.62         16.81        17.88 o                         
  -6   5  14         40.51         51.85        18.50 o                         
  -5   5  14         24.21         19.46        19.68 o                         
  -4   5  14        156.60        184.81        23.68 o                         
  -3   5  14         88.29         63.32        20.26 o                         
  -2   5  14          3.93         11.08        10.21 o                         
  -1   5  14         32.98         32.77        10.98 o                         
   0   5  14         65.33         48.61        11.89 o                         
   1   5  14          2.60          5.64        11.80 o                         
   2   5  14        217.12        206.13        15.46 o                         
   3   5  14        148.99        122.13        15.06 o                         
   4   5  14          0.96          9.72        13.29 o                         
   5   5  14          9.60          7.25        14.85 o                         
   6   5  14          3.93         10.48        18.14 o                         
   7   5  14          0.03         14.75        23.71 o                         
   8   5  14         11.91         22.46        27.49 o                         
  -8   6  14        139.57        147.07        23.21 o                         
  -7   6  14        113.22         86.29        21.47 o                         
  -6   6  14         38.94         34.96        18.75 o                         
  -5   6  14         28.58         40.54        23.31 o                         
  -4   6  14          6.48          0.08        21.94 o                         
  -3   6  14          1.09          2.99        21.51 o                         
  -2   6  14          1.96          0.00        21.08 o                         
  -1   6  14         22.56         15.17        13.88 o                         
   0   6  14        104.31        116.68        14.13 o                         
   1   6  14         13.66          3.04        12.96 o                         
   2   6  14         29.53         36.81        13.80 o                         
   3   6  14          7.65          0.00        13.92 o                         
   4   6  14         27.60         13.85        14.91 o                         
   5   6  14         18.92         36.91        19.39 o                         
   6   6  14          5.45          1.77        20.70 o                         
  -6   7  14          3.75          0.00        20.27 o                         
  -5   7  14          1.33          2.59        23.42 o                         
  -4   7  14          0.43         23.20        21.99 o                         
  -3   7  14          2.12         13.72        23.17 o                         
  -2   7  14          3.03          9.50        23.27 o                         
  -1   7  14          1.72          1.98        21.49 o                         
   0   7  14          2.95         11.44        16.30 o                         
   1   7  14          7.29          5.95        14.98 o                         
   2   7  14         27.88         28.41        15.34 o                         
   3   7  14          1.20          7.93        16.02 o                         
   4   7  14          0.51          0.00        16.49 o                         
   5   7  14          0.73         13.19        24.11 o                         
  -3   8  14          1.18          6.09        24.58 o                         
  -2   8  14          2.64          1.03        23.20 o                         
  -1   8  14          0.11         13.63        29.75 o                         
   0   8  14          2.85          0.00        24.52 o                         
   1   8  14          2.20          0.00        18.75 o                         
   2   8  14          0.58          0.00        19.54 o                         
 -11   0  15        165.60        210.10        53.67 o                         
  -9   0  15         25.47         37.83        36.77 o                         
  -7   0  15        335.12        254.18        44.78 o                         
  -5   0  15        170.14        171.99        38.25 o                         
  -3   0  15       1026.83       1076.65        47.14 o                         
  -1   0  15          0.94          0.00        14.72 o                         
   1   0  15         55.50         49.08        12.61 o                         
   3   0  15          4.01         11.47         9.89 o                         
   5   0  15        437.58        502.94        29.91 o                         
   7   0  15          2.95         18.89        36.81 o                         
   9   0  15          7.32         29.73        35.47 o                         
 -11   1  15          2.81         38.90        46.54 o                         
 -10   1  15         39.71         22.27        41.49 o                         
  -8   1  15         15.16         16.25        33.02 o                         
  -7   1  15         11.43          6.11        29.96 o                         
  -6   1  15        311.00        335.59        41.26 o                         
  -5   1  15         13.53         20.15        24.16 o                         
  -4   1  15       2697.93       2771.09        41.11 o                         
  -3   1  15         27.24         39.65        14.54 o                         
  -2   1  15         17.91         21.47        13.19 o                         
  -1   1  15         78.88         98.50        13.97 o                         
   0   1  15         19.43         21.13         9.10 o                         
   1   1  15         12.50         16.84         8.31 o                         
   2   1  15         16.22         19.03         6.83 o                         
   3   1  15          0.85          0.32         4.47 o                         
   4   1  15        105.91         82.54        10.08 o                         
   5   1  15        394.63        389.33        17.52 o                         
   6   1  15          0.29         15.51        28.39 o                         
   7   1  15         21.30          0.00        31.81 o                         
   8   1  15          4.96         31.51        27.09 o                         
   9   1  15          3.49         20.41        26.21 o                         
 -10   2  15         13.24         26.47        20.64 o                         
  -9   2  15         36.06         57.18        18.61 o                         
  -8   2  15         24.52         10.04        22.36 o                         
  -7   2  15          0.93         12.77        23.73 o                         
  -6   2  15         74.90         68.30        21.73 o                         
  -5   2  15        223.72        230.23        26.37 o                         
  -4   2  15         79.79         58.23        21.65 o                         
  -3   2  15          2.79          1.83         9.91 o                         
  -2   2  15          0.02          1.47         9.70 o                         
  -1   2  15         68.71         70.96        11.11 o                         
   0   2  15         57.41         49.05        10.69 o                         
   1   2  15        242.88        254.58        11.07 o                         
   2   2  15          0.10          1.88         4.59 o                         
   3   2  15         59.77         63.27         9.85 o                         
   4   2  15        421.09        430.22        14.00 o                         
   5   2  15          3.54          0.00        12.92 o                         
   6   2  15         12.01         27.41        27.74 o                         
   7   2  15         27.50         34.43        24.83 o                         
   8   2  15         12.03          0.00        25.00 o                         
   9   2  15          1.29          0.00        27.73 o                         
 -10   3  15         10.58         16.26        20.41 o                         
  -9   3  15          5.12          7.73        18.78 o                         
  -8   3  15         23.04         11.58        17.02 o                         
  -7   3  15        323.42        285.54        27.91 o                         
  -6   3  15        214.75        191.37        38.64 o                         
  -5   3  15          4.84          3.71        20.36 o                         
  -4   3  15         26.48         30.14        20.96 o                         
  -3   3  15         27.61         18.49         9.62 o                         
  -2   3  15          4.99          8.81         9.96 o                         
  -1   3  15        119.01        109.42        11.89 o                         
   0   3  15         20.88         15.34        10.63 o                         
   1   3  15         32.89         29.26         9.82 o                         
   2   3  15         46.87         43.93         9.90 o                         
   3   3  15        296.70        323.14        25.60 o                         
   4   3  15         15.54         14.77        13.75 o                         
   5   3  15        140.15         97.32        14.76 o                         
   6   3  15        222.14        284.72        28.63 o                         
   7   3  15          9.43         22.24        23.80 o                         
   8   3  15         15.70          3.78        27.77 o                         
   9   3  15          1.08         14.05        27.29 o                         
  -9   4  15         20.51         30.40        20.91 o                         
  -8   4  15          0.72         15.74        18.02 o                         
  -7   4  15        163.10        130.26        20.37 o                         
  -6   4  15          1.89         14.15        19.45 o                         
  -5   4  15         18.36         18.74        25.91 o                         
  -4   4  15         27.46         25.91        19.55 o                         
  -3   4  15         52.23         43.26        13.57 o                         
  -2   4  15         45.32         51.01        10.63 o                         
  -1   4  15         33.61         40.72        10.61 o                         
   0   4  15          9.63         11.61         9.81 o                         
   1   4  15         31.88         43.56         9.96 o                         
   2   4  15         47.57         34.02        13.08 o                         
   3   4  15         35.50         35.61        12.78 o                         
   4   4  15        313.91        282.28        17.82 o                         
   5   4  15         31.11         34.71        14.94 o                         
   6   4  15         13.10         28.77        16.73 o                         
   7   4  15          0.18         12.21        23.01 o                         
   8   4  15         14.07         33.03        26.04 o                         
  -9   5  15          8.70         10.83        25.28 o                         
  -8   5  15          0.67          0.00        19.91 o                         
  -7   5  15         90.06         84.30        20.49 o                         
  -6   5  15        120.03        128.27        22.98 o                         
  -5   5  15         65.07         90.42        23.83 o                         
  -4   5  15          0.16         14.47        20.65 o                         
  -3   5  15        121.93        116.82        23.05 o                         
  -2   5  15          0.03          4.41        20.17 o                         
  -1   5  15         53.23         61.76        12.16 o                         
   0   5  15          5.67          7.10        11.58 o                         
   1   5  15         15.81         18.18        13.20 o                         
   2   5  15         17.92         19.38        13.50 o                         
   3   5  15          0.98         10.98        13.21 o                         
   4   5  15          4.56         14.26        15.99 o                         
   5   5  15         12.74         10.78        15.22 o                         
   6   5  15         30.31         32.53        19.35 o                         
   7   5  15         10.72         16.83        25.80 o                         
  -7   6  15         26.76         39.77        20.70 o                         
  -6   6  15          7.59          7.97        23.20 o                         
  -5   6  15         28.81         36.67        26.14 o                         
  -4   6  15          8.43         21.91        23.06 o                         
  -3   6  15          0.00          0.20        21.40 o                         
  -2   6  15         85.75         63.96        23.30 o                         
  -1   6  15          2.88         13.76        15.26 o                         
   0   6  15         19.58          9.12        13.20 o                         
   1   6  15          8.61         13.17        13.37 o                         
   2   6  15          5.35         17.53        14.05 o                         
   3   6  15         55.68         42.97        14.82 o                         
   4   6  15         21.27         22.68        16.47 o                         
   5   6  15          0.48          3.47        18.88 o                         
   6   6  15          3.93          4.45        20.15 o                         
  -6   7  15          0.73          3.45        24.57 o                         
  -5   7  15          1.50          5.56        24.53 o                         
  -4   7  15         98.10         98.70        25.54 o                         
  -3   7  15          3.91          0.00        22.95 o                         
  -2   7  15          0.97          0.00        22.70 o                         
  -1   7  15          4.16         10.29        23.57 o                         
   0   7  15          1.18          3.66        16.71 o                         
   1   7  15         20.80          8.95        14.90 o                         
   2   7  15         49.35         38.19        15.78 o                         
   3   7  15          1.11          0.00        18.09 o                         
   4   7  15          7.52          2.10        19.58 o                         
  -2   8  15          2.16         21.41        26.44 o                         
  -1   8  15          1.08         34.51        24.90 o                         
   0   8  15          7.98          0.00        26.98 o                         
   1   8  15          6.61         19.88        19.89 o                         
 -10   0  16         18.21         17.09        39.92 o                         
  -8   0  16          9.31          0.00        40.75 o                         
  -6   0  16        623.58        647.24        45.98 o                         
  -4   0  16         89.57        117.94        30.98 o                         
  -2   0  16         81.98         61.41        18.39 o                         
   0   0  16         51.42         65.26        14.30 o                         
   2   0  16        433.48        434.70        17.61 o                         
   4   0  16        344.22        323.97        27.41 o                         
   6   0  16          0.88         24.68        36.40 o                         
   8   0  16          1.43          2.59        36.68 o                         
 -10   1  16          1.86          0.00        40.10 o                         
  -9   1  16         36.09         39.96        39.08 o                         
  -8   1  16         27.20         56.50        34.22 o                         
  -7   1  16          3.30         14.34        24.14 o                         
  -6   1  16        231.93        196.65        26.00 o                         
  -5   1  16         94.96         80.30        19.61 o                         
  -4   1  16        996.90       1033.69        50.59 o                         
  -3   1  16        210.55        222.26        17.57 o                         
  -2   1  16          1.37         11.01        13.18 o                         
  -1   1  16        231.18        225.17        13.15 o                         
   0   1  16         13.12         18.33         9.57 o                         
   1   1  16         30.30         32.00         8.63 o                         
   2   1  16         43.00         31.94         7.39 o                         
   3   1  16         36.99         38.82         9.74 o                         
   4   1  16         73.85         77.30        10.44 o                         
   5   1  16        252.36        263.45        16.41 o                         
   6   1  16         19.19          9.77        29.73 o                         
   7   1  16         17.43          0.00        31.72 o                         
   8   1  16          2.93         14.08        25.37 o                         
   9   1  16          2.19         18.22        22.35 o                         
 -10   2  16         36.43         57.94        27.75 o                         
  -9   2  16         31.22         38.42        26.72 o                         
  -8   2  16         37.47         48.76        24.37 o                         
  -7   2  16          5.94         41.64        22.11 o                         
  -6   2  16        208.44        214.76        27.52 o                         
  -5   2  16        398.65        396.87        28.52 o                         
  -4   2  16         24.06         14.48        15.91 o                         
  -3   2  16        139.51        137.89        12.01 o                         
  -2   2  16        181.44        157.19        12.78 o                         
  -1   2  16        287.62        283.74        14.01 o                         
   0   2  16         18.55         34.34        10.67 o                         
   1   2  16         15.77         12.65         7.81 o                         
   2   2  16         38.03         33.42        10.59 o                         
   3   2  16          3.45          7.27         9.39 o                         
   4   2  16         65.93         57.87        13.83 o                         
   5   2  16          7.44          6.22        13.52 o                         
   6   2  16          9.24         18.25        30.79 o                         
   7   2  16         31.70         43.79        25.30 o                         
   8   2  16          0.17         43.20        35.98 o                         
   9   2  16          8.64         35.17        30.44 o                         
 -10   3  16         35.42         34.43        21.41 o                         
  -9   3  16          0.00          0.00        39.50 o                         
  -8   3  16          0.01         10.93        37.97 o                         
  -7   3  16          1.56         14.27        21.46 o                         
  -6   3  16          1.36          1.03        20.24 o                         
  -5   3  16        434.46        402.80        33.92 o                         
  -4   3  16         95.20         94.18        37.97 o                         
  -3   3  16        146.81        153.16        21.78 o                         
  -2   3  16        371.88        385.84        15.21 o                         
  -1   3  16         17.85         27.94        11.34 o                         
   0   3  16          3.13          0.47        10.72 o                         
   1   3  16         27.10         35.36        10.53 o                         
   2   3  16         25.22         14.70        10.09 o                         
   3   3  16          3.37         14.83        13.77 o                         
   4   3  16        306.03        318.32        19.59 o                         
   5   3  16         48.87         28.08        13.95 o                         
   6   3  16        118.10        117.52        28.57 o                         
   7   3  16         23.75         46.42        24.57 o                         
   8   3  16          9.68         12.98        26.53 o                         
  -9   4  16         81.66         73.69        22.12 o                         
  -8   4  16         40.37         27.04        23.13 o                         
  -7   4  16          0.06          0.00        23.10 o                         
  -6   4  16          0.91          2.20        19.97 o                         
  -5   4  16         70.05         53.93        27.74 o                         
  -4   4  16          1.87          8.05        19.65 o                         
  -3   4  16        743.99        666.29        67.61 o                         
  -2   4  16         91.94         73.44        13.25 o                         
  -1   4  16         74.47         62.59        11.81 o                         
   0   4  16          2.76          5.70        10.05 o                         
   1   4  16          2.39          9.79        12.32 o                         
   2   4  16          7.36         10.87        12.58 o                         
   3   4  16          7.23          9.18        13.34 o                         
   4   4  16          8.25          8.97        13.84 o                         
   5   4  16          5.14         10.91        14.73 o                         
   6   4  16          7.62         24.37        17.24 o                         
   7   4  16         21.14         37.69        25.03 o                         
   8   4  16          7.97         26.59        29.01 o                         
  -8   5  16          0.76          6.61        20.37 o                         
  -7   5  16          1.34          5.96        25.39 o                         
  -6   5  16         25.25          6.76        24.41 o                         
  -5   5  16          0.14          6.99        21.18 o                         
  -4   5  16         19.48         31.88        22.07 o                         
  -3   5  16         26.42         10.23        20.53 o                         
  -2   5  16          3.95          0.00        19.82 o                         
  -1   5  16         49.07         32.06        10.95 o                         
   0   5  16         49.95         38.52        12.38 o                         
   1   5  16         18.65          7.87        12.77 o                         
   2   5  16          4.00          2.31        13.55 o                         
   3   5  16          0.88          7.74        14.13 o                         
   4   5  16          2.12         12.77        14.86 o                         
   5   5  16         12.47          0.00        15.26 o                         
   6   5  16         24.23         44.40        19.79 o                         
   7   5  16          4.64         14.14        26.09 o                         
  -7   6  16          2.34          2.55        35.43 o                         
  -6   6  16          0.55         10.46        25.09 o                         
  -5   6  16          1.59         27.17        21.61 o                         
  -4   6  16         40.82         34.79        22.41 o                         
  -3   6  16         42.68         49.85        23.29 o                         
  -2   6  16         60.40         51.31        21.78 o                         
  -1   6  16         12.77         10.24        21.13 o                         
   0   6  16         13.51         11.72        13.27 o                         
   1   6  16         62.35         54.24        15.03 o                         
   2   6  16         59.19         39.18        15.31 o                         
   3   6  16         58.96         51.19        16.14 o                         
   4   6  16          4.31         19.58        16.06 o                         
   5   6  16          1.26          5.48        16.87 o                         
  -5   7  16         12.37          3.24        25.59 o                         
  -4   7  16         41.89         57.56        26.05 o                         
  -3   7  16          1.39         11.41        23.97 o                         
  -2   7  16          0.73          0.00        22.45 o                         
  -1   7  16          1.90         13.85        23.85 o                         
   0   7  16          5.38         20.43        21.96 o                         
   1   7  16          0.21          2.35        16.96 o                         
   2   7  16          0.34          0.00        15.85 o                         
   3   7  16          0.00          0.12        16.72 o                         
  -9   0  17         81.62         40.57        38.71 o                         
  -7   0  17         82.20        125.45        35.05 o                         
  -5   0  17        395.94        376.11        39.31 o                         
  -3   0  17        419.91        409.90        37.58 o                         
  -1   0  17         72.25         70.44        16.49 o                         
   1   0  17        232.63        234.34        17.07 o                         
   3   0  17          2.61         14.83        10.53 o                         
   5   0  17          7.98          0.97        21.07 o                         
   7   0  17         88.17         85.71        36.77 o                         
   9   0  17          4.17         30.42        40.94 o                         
 -10   1  17         83.40         76.65        30.51 o                         
  -9   1  17         11.48         13.69        29.06 o                         
  -8   1  17         23.61         65.09        28.88 o                         
  -7   1  17          0.17          0.40        25.13 o                         
  -6   1  17          0.35         17.92        39.82 o                         
  -5   1  17        492.54        471.71        24.19 o                         
  -4   1  17        114.74        119.17        18.96 o                         
  -3   1  17          1.74         24.35        15.36 o                         
  -2   1  17         14.27         14.37        14.42 o                         
  -1   1  17         66.24         64.80        12.17 o                         
   0   1  17         57.50         50.48        10.38 o                         
   1   1  17         60.31         61.53         9.44 o                         
   2   1  17         73.88         70.46         8.39 o                         
   3   1  17         22.60         19.93         9.72 o                         
   4   1  17         28.32         28.03         9.96 o                         
   5   1  17          0.52          2.42        18.48 o                         
   6   1  17        137.63        148.97        37.00 o                         
   8   1  17          1.22         16.91        28.21 o                         
   9   1  17          2.14         14.22        25.54 o                         
 -10   2  17          2.26         33.64        28.22 o                         
  -9   2  17         34.94         46.88        30.45 o                         
  -8   2  17         77.31        104.02        24.55 o                         
  -7   2  17        141.41        167.44        28.50 o                         
  -6   2  17          4.75          5.48        21.95 o                         
  -5   2  17          0.35         12.57        19.37 o                         
  -4   2  17        272.66        274.37        21.27 o                         
  -3   2  17        877.42        896.76        25.17 o                         
  -2   2  17         64.35         46.55        11.71 o                         
  -1   2  17          1.48          6.39        11.09 o                         
   0   2  17        127.91        143.69        10.75 o                         
   1   2  17          0.04          1.87         8.22 o                         
   2   2  17         10.24         17.92        10.36 o                         
   3   2  17         66.23         70.15        10.54 o                         
   4   2  17        110.90        107.35        15.01 o                         
   5   2  17          0.13          0.00        19.85 o                         
   6   2  17         17.86         42.56        35.33 o                         
   7   2  17         23.39         32.88        31.16 o                         
   8   2  17          0.69          0.00        29.22 o                         
  -9   3  17         18.79          7.18        25.03 o                         
  -8   3  17         65.50         43.48        25.24 o                         
  -7   3  17         24.64          4.71        24.69 o                         
  -6   3  17          0.68          0.00        21.55 o                         
  -5   3  17         66.56         67.44        23.71 o                         
  -4   3  17          9.80         11.48        17.66 o                         
  -3   3  17         58.29         62.90        17.87 o                         
  -2   3  17         81.06         86.96        12.29 o                         
  -1   3  17         88.01         66.07        11.80 o                         
   0   3  17         83.96         81.50        12.03 o                         
   1   3  17         19.62         14.85        10.19 o                         
   2   3  17         46.56         52.28        14.08 o                         
   3   3  17         37.74         59.09        15.03 o                         
   4   3  17         48.31         30.06        14.84 o                         
   5   3  17          5.47         13.88        14.00 o                         
   6   3  17          0.23         18.10        24.69 o                         
   7   3  17         31.11         43.27        25.21 o                         
   8   3  17          1.85         16.68        27.89 o                         
  -9   4  17          0.86          0.00        27.79 o                         
  -8   4  17         23.63         59.31        26.00 o                         
  -7   4  17          2.44          3.97        22.47 o                         
  -6   4  17        243.87        222.22        25.85 o                         
  -5   4  17         42.68         26.37        26.90 o                         
  -4   4  17          0.40          0.00        20.99 o                         
  -3   4  17          3.75         18.59        20.58 o                         
  -2   4  17        294.94        288.99        20.80 o                         
  -1   4  17         46.72         41.95        11.84 o                         
   0   4  17          7.83          9.75        11.18 o                         
   1   4  17         20.86         16.70        13.03 o                         
   2   4  17          4.79          7.39        13.37 o                         
   3   4  17         15.83          9.31        13.86 o                         
   4   4  17         80.05         79.39        15.25 o                         
   5   4  17          1.77          6.58        18.31 o                         
   6   4  17          0.01         21.51        17.70 o                         
   7   4  17          3.30          5.11        24.97 o                         
  -8   5  17          0.44          5.99        25.20 o                         
  -7   5  17          6.40          6.61        25.60 o                         
  -6   5  17         14.47         29.22        23.72 o                         
  -5   5  17          6.34         10.58        21.91 o                         
  -4   5  17          7.14          0.00        21.64 o                         
  -3   5  17         42.05         57.47        21.47 o                         
  -2   5  17         19.40          7.42        18.77 o                         
  -1   5  17          3.20          3.99        13.22 o                         
   0   5  17          1.04          2.64        12.71 o                         
   1   5  17          9.63         12.01        13.72 o                         
   2   5  17         46.12         37.56        14.58 o                         
   3   5  17          8.82          2.97        14.77 o                         
   4   5  17         14.74          3.79        15.37 o                         
   5   5  17          0.08         11.59        16.07 o                         
   6   5  17          3.72          0.00        19.60 o                         
  -6   6  17         27.60         40.76        24.55 o                         
  -5   6  17          3.82          0.00        24.61 o                         
  -4   6  17          0.33          0.00        22.74 o                         
  -3   6  17         37.69         29.18        22.47 o                         
  -2   6  17          0.65          0.00        20.18 o                         
  -1   6  17          7.48          0.00        21.41 o                         
   0   6  17          3.19         12.53        16.60 o                         
   1   6  17          8.34          8.65        14.59 o                         
   2   6  17         28.25         32.66        14.89 o                         
   3   6  17          0.11          0.00        15.67 o                         
   4   6  17          0.67          0.00        16.05 o                         
   5   6  17          3.40         15.79        20.45 o                         
  -4   7  17          1.13          0.00        25.65 o                         
  -3   7  17         14.03          5.56        25.93 o                         
  -2   7  17          5.03          3.41        23.00 o                         
  -1   7  17          0.97         10.42        26.04 o                         
   0   7  17          6.36         21.45        23.80 o                         
   1   7  17          0.29          4.10        18.29 o                         
   2   7  17          9.72          0.00        16.46 o                         
 -10   0  18         28.17         35.80        47.14 o                         
  -8   0  18        180.99        188.38        44.41 o                         
  -6   0  18         15.36         41.58        34.73 o                         
  -4   0  18          0.51          5.88        30.19 o                         
  -2   0  18         90.63         56.95        18.51 o                         
   0   0  18          2.24          0.00        14.53 o                         
   2   0  18         10.64         20.29        11.72 o                         
   4   0  18          0.15          8.34        20.75 o                         
   6   0  18        329.11        301.74        46.35 o                         
   8   0  18          1.42         17.27        35.43 o                         
 -10   1  18         36.58         55.14        30.51 o                         
  -9   1  18         67.28         58.40        28.25 o                         
  -8   1  18          0.68         12.90        29.06 o                         
  -7   1  18         15.35         51.37        24.75 o                         
  -6   1  18         14.91         14.88        19.45 o                         
  -5   1  18        132.26        122.00        19.74 o                         
  -4   1  18         73.31         74.63        17.02 o                         
  -3   1  18         15.51          0.00        16.07 o                         
  -2   1  18        126.93        138.71        16.86 o                         
  -1   1  18         83.09         62.13        11.81 o                         
   0   1  18         45.11         51.81        10.99 o                         
   1   1  18          1.29          0.76         9.09 o                         
   2   1  18          3.42          3.84        11.17 o                         
   3   1  18          7.57          1.75        10.04 o                         
   4   1  18         49.26         39.33        13.12 o                         
   5   1  18        251.44        296.43        26.02 o                         
   6   1  18         12.75         18.85        36.86 o                         
   7   1  18          1.61          6.02        38.11 o                         
   8   1  18          3.57         10.74        28.81 o                         
  -9   2  18         28.00         51.21        27.80 o                         
  -8   2  18         30.88         43.84        25.21 o                         
  -7   2  18          4.57          5.17        24.92 o                         
  -6   2  18        252.02        213.98        33.75 o                         
  -5   2  18        153.30        130.97        18.55 o                         
  -4   2  18         30.28          6.84        17.65 o                         
  -3   2  18        828.19        850.32        27.48 o                         
  -2   2  18         13.94         13.23        11.20 o                         
  -1   2  18         25.44         16.18        11.38 o                         
   0   2  18         24.32         23.26         9.76 o                         
   1   2  18         14.63         18.50        10.98 o                         
   2   2  18         34.61         20.20        10.69 o                         
   3   2  18         12.60         13.51        13.13 o                         
   4   2  18         32.19         31.54        13.46 o                         
   5   2  18         48.71         56.75        20.84 o                         
   6   2  18          0.49          0.00        21.91 o                         
   7   2  18         13.07         18.89        32.37 o                         
   8   2  18          0.46         23.28        28.54 o                         
  -9   3  18          5.70          0.00        27.78 o                         
  -8   3  18          1.79          3.74        25.90 o                         
  -7   3  18         47.01         60.79        23.99 o                         
  -6   3  18          0.33          0.00        24.21 o                         
  -5   3  18          1.93          0.00        19.43 o                         
  -4   3  18         10.45          5.15        18.07 o                         
  -3   3  18         71.33         67.63        18.04 o                         
  -2   3  18         10.33         10.48        15.51 o                         
  -1   3  18         15.08         18.79        11.60 o                         
   0   3  18         16.61         13.99        11.63 o                         
   1   3  18          8.57          6.72        10.61 o                         
   2   3  18         39.13         31.49        14.32 o                         
   3   3  18          0.01          0.00        14.42 o                         
   4   3  18          0.17          3.49        14.73 o                         
   5   3  18         43.85         30.69        16.48 o                         
   6   3  18         43.75         39.40        19.14 o                         
   7   3  18          0.98         23.54        27.82 o                         
  -8   4  18          9.17          3.88        26.00 o                         
  -7   4  18         21.74         18.15        23.48 o                         
  -6   4  18          5.91         25.97        21.93 o                         
  -5   4  18         17.25         17.67        21.40 o                         
  -4   4  18          4.33         18.34        20.71 o                         
  -3   4  18        109.64        117.28        18.68 o                         
  -2   4  18         87.34         99.09        18.31 o                         
  -1   4  18          7.97         19.78        12.13 o                         
   0   4  18         26.37         24.05        12.01 o                         
   1   4  18         10.61          7.81        14.60 o                         
   2   4  18         23.74         23.32        14.01 o                         
   3   4  18         73.25         54.90        14.69 o                         
   4   4  18         46.07         30.53        14.77 o                         
   5   4  18         44.23         39.87        15.93 o                         
   6   4  18          0.39          0.00        27.52 o                         
   7   4  18         30.77         40.91        29.32 o                         
  -7   5  18         31.54         32.25        24.43 o                         
  -6   5  18         11.41          2.79        22.57 o                         
  -5   5  18          1.23         10.68        23.86 o                         
  -4   5  18          4.03          3.68        22.63 o                         
  -3   5  18         11.34         11.92        22.17 o                         
  -2   5  18         21.45          7.06        17.76 o                         
  -1   5  18          3.59          0.00        21.16 o                         
   0   5  18          4.95         11.30        13.79 o                         
   1   5  18          4.48          9.56        13.83 o                         
   2   5  18          1.66          9.29        14.28 o                         
   3   5  18          0.01         15.82        15.72 o                         
   4   5  18          7.75          0.00        17.28 o                         
   5   5  18         17.16         11.66        17.55 o                         
  -6   6  18          0.81          3.75        35.66 o                         
  -5   6  18          5.95          3.48        24.39 o                         
  -4   6  18          0.12         20.00        24.40 o                         
  -3   6  18        156.05        151.30        27.80 o                         
  -2   6  18          3.00          6.11        22.38 o                         
  -1   6  18          6.18          4.17        20.76 o                         
   0   6  18          4.48         17.00        23.34 o                         
   1   6  18         12.29         18.81        14.55 o                         
   2   6  18          6.66          8.28        15.74 o                         
   3   6  18          9.16          7.55        16.67 o                         
   4   6  18          0.09          4.92        17.70 o                         
  -2   7  18          2.11         18.28        24.95 o                         
  -1   7  18         24.90         14.83        26.19 o                         
   0   7  18          2.07          0.00        24.06 o                         
   1   7  18          2.10          0.00        23.59 o                         
  -9   0  19          7.06          0.00        41.68 o                         
  -7   0  19          7.35          2.59        35.70 o                         
  -5   0  19        424.03        421.81        45.52 o                         
  -3   0  19       1527.11       1563.73        40.21 o                         
  -1   0  19          0.10         20.45        16.65 o                         
   1   0  19         26.22         21.74        13.40 o                         
   3   0  19          6.99         13.20        21.58 o                         
   5   0  19         95.53         72.98        22.32 o                         
   7   0  19         46.93         62.05        41.03 o                         
  -9   1  19          0.03          6.88        28.41 o                         
  -8   1  19          8.52         39.06        25.87 o                         
  -7   1  19          0.25          0.00        19.46 o                         
  -6   1  19         85.35        101.08        20.11 o                         
  -5   1  19         11.55          6.24        18.57 o                         
  -4   1  19          0.16          4.37        15.92 o                         
  -3   1  19         49.89         40.38        16.75 o                         
  -2   1  19          5.77          0.78        12.91 o                         
  -1   1  19         22.44         23.13        11.89 o                         
   0   1  19         55.63         58.13        11.46 o                         
   1   1  19         15.85         10.98        12.23 o                         
   2   1  19          4.20          3.92        10.71 o                         
   3   1  19          3.25          6.85        13.35 o                         
   4   1  19          1.46          0.00        19.62 o                         
   5   1  19         90.26         57.67        24.38 o                         
   6   1  19          0.01         14.96        32.04 o                         
   7   1  19          0.79          0.00        37.23 o                         
  -9   2  19         34.45         22.01        23.44 o                         
  -8   2  19          1.59         32.45        21.21 o                         
  -7   2  19          4.11         10.68        19.83 o                         
  -6   2  19         28.84         10.54        20.73 o                         
  -5   2  19          6.40         16.33        17.61 o                         
  -4   2  19        206.18        140.54        19.61 o                         
  -3   2  19         80.14         68.73        18.14 o                         
  -2   2  19         40.92         26.99        12.21 o                         
  -1   2  19         13.37         25.28        10.41 o                         
   0   2  19        237.24        205.37        11.95 o                         
   1   2  19          0.15         12.75        11.28 o                         
   2   2  19         11.99         14.61        11.09 o                         
   3   2  19          6.88         20.89        14.04 o                         
   4   2  19          4.13          4.95        19.07 o                         
   5   2  19          6.15         24.44        20.51 o                         
   6   2  19         41.95         32.95        21.20 o                         
   7   2  19         18.21         10.19        32.55 o                         
  -8   3  19          2.21         21.62        25.14 o                         
  -7   3  19          3.45          0.00        23.91 o                         
  -6   3  19         48.24         54.52        23.72 o                         
  -5   3  19         13.78         21.13        19.70 o                         
  -4   3  19         55.11         34.62        19.24 o                         
  -3   3  19         11.17         31.46        17.25 o                         
  -2   3  19        177.69        109.15        17.77 o                         
  -1   3  19          6.61         11.08        11.87 o                         
   0   3  19         17.50         19.89        12.06 o                         
   1   3  19         12.33         12.33        11.56 o                         
   2   3  19         11.21          6.04        14.30 o                         
   3   3  19          0.00         11.98        14.66 o                         
   4   3  19          0.48          0.00        14.74 o                         
   5   3  19          0.25          7.53        22.17 o                         
   6   3  19          4.05         14.79        19.39 o                         
   7   3  19          4.23         13.98        37.88 o                         
  -8   4  19          0.54         16.08        24.62 o                         
  -7   4  19          0.88         14.24        24.97 o                         
  -6   4  19          7.39          6.06        23.53 o                         
  -5   4  19          3.54          0.00        30.56 o                         
  -4   4  19          2.87         11.01        23.80 o                         
  -3   4  19          3.08         11.79        22.33 o                         
  -2   4  19         21.18         30.70        16.75 o                         
  -1   4  19         17.02         26.34        15.36 o                         
   0   4  19         95.20         96.56        15.72 o                         
   1   4  19         78.37         75.72        16.33 o                         
   2   4  19          0.01          0.56        14.36 o                         
   3   4  19          0.07          1.43        14.44 o                         
   4   4  19          2.02          2.67        15.12 o                         
   5   4  19          1.78          9.65        15.58 o                         
   6   4  19         14.70         14.49        27.96 o                         
  -6   5  19          9.36         16.24        24.09 o                         
  -5   5  19          2.76          0.00        32.37 o                         
  -4   5  19          0.46          2.68        23.46 o                         
  -3   5  19          5.96          5.27        17.63 o                         
  -2   5  19        150.93        109.86        19.31 o                         
  -1   5  19        102.96         87.97        21.65 o                         
   0   5  19          1.98          0.00        17.49 o                         
   1   5  19          1.79          4.27        14.52 o                         
   2   5  19         20.46         19.97        14.89 o                         
   3   5  19          1.71          2.14        15.63 o                         
   4   5  19          9.78         19.37        16.31 o                         
   5   5  19         19.94         28.14        17.70 o                         
  -5   6  19          6.34          0.00        34.50 o                         
  -4   6  19          2.20         17.74        25.44 o                         
  -3   6  19         11.22         15.76        23.34 o                         
  -2   6  19         41.06         57.72        26.17 o                         
  -1   6  19          2.25         18.10        22.37 o                         
   0   6  19          5.29         14.06        23.76 o                         
   1   6  19          1.69          4.16        18.99 o                         
   2   6  19          0.39          3.35        22.21 o                         
   3   6  19          2.35         10.38        17.27 o                         
  -8   0  20         76.59         49.78        43.53 o                         
  -4   0  20        376.73        371.10        28.52 o                         
  -2   0  20        324.43        332.01        24.19 o                         
   0   0  20        309.49        309.07        21.21 o                         
   2   0  20          0.97          0.00        22.74 o                         
   4   0  20          1.97          0.00        22.04 o                         
   6   0  20          0.01         13.94        35.01 o                         
  -9   1  20          4.28         34.75        24.83 o                         
  -8   1  20          4.81          5.98        20.96 o                         
  -7   1  20         32.93         42.51        22.00 o                         
  -6   1  20          0.15          6.44        22.23 o                         
  -5   1  20         28.72         53.63        19.08 o                         
  -4   1  20        286.82        244.30        25.18 o                         
  -3   1  20         45.50         52.53        17.18 o                         
  -2   1  20          0.50          0.00        14.54 o                         
  -1   1  20          1.05          6.35        11.28 o                         
   0   1  20         81.91         65.77        11.68 o                         
   1   1  20          0.28          0.46        12.92 o                         
   2   1  20         11.36         15.29        11.35 o                         
   3   1  20         10.67         10.12        13.67 o                         
   4   1  20          0.19          0.00        19.49 o                         
   5   1  20          3.73          9.25        20.78 o                         
   6   1  20          2.41         14.35        20.66 o                         
   7   1  20          6.38         52.28        35.89 o                         
  -8   2  20         16.16         48.99        23.89 o                         
  -7   2  20          2.62         13.75        20.64 o                         
  -6   2  20         76.83         66.57        20.31 o                         
  -5   2  20         11.95         11.02        19.67 o                         
  -4   2  20          1.53          9.37        17.23 o                         
  -3   2  20          0.00          0.00        15.98 o                         
  -2   2  20        122.38         95.32        17.09 o                         
  -1   2  20          1.68          1.98        10.61 o                         
   0   2  20         49.40         60.28        13.29 o                         
   1   2  20          1.05          1.05        12.89 o                         
   2   2  20          6.62          3.42        14.37 o                         
   3   2  20          0.08          6.85        19.07 o                         
   4   2  20         45.62         55.02        21.66 o                         
   5   2  20          5.32          7.63        20.94 o                         
   6   2  20          0.03         32.75        21.92 o                         
   7   2  20         23.64         33.90        38.94 o                         
  -8   3  20         41.64         55.22        27.59 o                         
  -7   3  20          0.09         12.61        22.72 o                         
  -6   3  20         37.53         63.27        22.09 o                         
  -5   3  20         60.79         48.59        19.95 o                         
  -4   3  20          0.75          8.69        20.72 o                         
  -3   3  20         21.14         12.77        16.30 o                         
  -2   3  20        159.31        144.44        18.81 o                         
  -1   3  20         46.84         23.00        12.73 o                         
   0   3  20         34.08         23.81        12.31 o                         
   1   3  20         13.29          5.05        14.63 o                         
   2   3  20          1.45          0.00        15.31 o                         
   3   3  20         15.08         35.83        15.22 o                         
   4   3  20          7.46         12.20        20.75 o                         
   5   3  20         18.79         40.07        22.64 o                         
   6   3  20         12.47         22.44        20.27 o                         
  -7   4  20          8.64         22.93        27.47 o                         
  -6   4  20          1.33          0.83        24.01 o                         
  -5   4  20          0.39         12.90        20.05 o                         
  -4   4  20          0.27          2.11        19.46 o                         
  -3   4  20          2.93          0.00        18.48 o                         
  -2   4  20          4.86         15.77        20.02 o                         
  -1   4  20          4.25          1.35        16.19 o                         
   0   4  20         31.86         17.92        14.83 o                         
   1   4  20         20.73         14.18        15.31 o                         
   2   4  20         21.54         13.04        15.30 o                         
   3   4  20          2.01          2.63        15.48 o                         
   4   4  20         12.18         12.30        15.57 o                         
   5   4  20         11.22         15.40        22.00 o                         
  -6   5  20         11.18         11.98        25.44 o                         
  -5   5  20          1.93          2.12        24.71 o                         
  -4   5  20         39.29         39.79        20.09 o                         
  -3   5  20         28.67         35.11        20.14 o                         
  -2   5  20         52.95         55.04        23.40 o                         
  -1   5  20         13.52          0.00        22.82 o                         
   0   5  20          0.32          0.00        17.21 o                         
   1   5  20          6.14          0.47        15.52 o                         
   2   5  20          1.35          1.28        15.64 o                         
   3   5  20         51.44         45.64        16.70 o                         
   4   5  20          0.61          7.86        17.86 o                         
  -3   6  20          0.90          7.50        25.90 o                         
  -2   6  20          0.00          3.57        23.99 o                         
  -1   6  20          2.51          7.20        25.66 o                         
   0   6  20         13.47         11.25        25.86 o                         
   1   6  20          6.01         21.77        22.37 o                         
  -7   0  21         36.65         52.14        35.70 o                         
  -5   0  21         53.98        100.39        24.84 o                         
  -3   0  21        431.45        432.44        28.49 o                         
  -1   0  21          0.82          4.20        16.74 o                         
   1   0  21         13.37         13.57        24.59 o                         
   3   0  21          0.48          0.00        23.66 o                         
   5   0  21          3.97          7.22        40.98 o                         
  -8   1  21          0.67          4.83        22.40 o                         
  -7   1  21         19.30         26.32        22.52 o                         
  -6   1  21         45.76         48.75        20.19 o                         
  -5   1  21          0.61          0.00        23.38 o                         
  -4   1  21          0.14          0.00        17.77 o                         
  -3   1  21          1.12          8.56        15.95 o                         
  -2   1  21        191.11        190.28        15.85 o                         
  -1   1  21         44.43         38.66        12.56 o                         
   0   1  21         12.06          0.00        14.07 o                         
   1   1  21          5.01          7.39        12.05 o                         
   2   1  21          2.40          0.00        15.09 o                         
   3   1  21          8.01          9.03        20.83 o                         
   4   1  21         15.15         24.32        20.75 o                         
   5   1  21          9.35         23.12        20.96 o                         
   6   1  21          1.90          9.40        34.31 o                         
  -8   2  21         22.71          0.00        24.76 o                         
  -7   2  21         15.13          6.81        21.60 o                         
  -6   2  21          0.22         10.28        19.72 o                         
  -5   2  21          0.01          5.26        20.06 o                         
  -4   2  21          7.41         11.03        22.26 o                         
  -3   2  21          7.00          9.88        17.53 o                         
  -2   2  21          0.53          0.00        15.43 o                         
  -1   2  21         10.24          8.54        13.10 o                         
   0   2  21         40.82         43.32        13.06 o                         
   1   2  21         62.95         71.82        12.96 o                         
   2   2  21         11.65         10.81        14.39 o                         
   3   2  21          4.02         35.90        20.05 o                         
   4   2  21          2.94          0.10        21.18 o                         
   5   2  21         17.65         11.98        22.68 o                         
   6   2  21         15.08         31.67        24.46 o                         
  -7   3  21         22.94         34.87        21.90 o                         
  -6   3  21         90.85         82.10        22.64 o                         
  -5   3  21          8.96         25.33        20.03 o                         
  -4   3  21          6.25         13.10        18.99 o                         
  -3   3  21          8.23         11.10        17.78 o                         
  -2   3  21          2.99          5.13        17.38 o                         
  -1   3  21         21.99          9.34        16.21 o                         
   0   3  21         11.28          9.86        12.46 o                         
   1   3  21          0.59          0.78        15.65 o                         
   2   3  21          2.45         18.07        15.97 o                         
   3   3  21         11.55         11.33        15.86 o                         
   4   3  21          2.67          4.42        21.45 o                         
   5   3  21          6.38          7.20        23.00 o                         
  -6   4  21          2.37          8.18        21.35 o                         
  -5   4  21          0.01         16.23        21.28 o                         
  -4   4  21         32.34         23.82        19.59 o                         
  -3   4  21          0.96          0.00        18.36 o                         
  -2   4  21        169.75        110.13        19.52 o                         
  -1   4  21          0.09         20.26        21.58 o                         
   0   4  21          0.77          0.00        20.05 o                         
   1   4  21          0.64          0.00        16.45 o                         
   2   4  21          6.55         16.68        14.94 o                         
   3   4  21          6.76         21.71        16.23 o                         
   4   4  21         15.01         20.14        20.73 o                         
  -5   5  21          7.95          3.17        22.13 o                         
  -4   5  21          0.97         16.31        19.87 o                         
  -3   5  21          7.85         12.31        26.16 o                         
  -2   5  21          0.96          0.00        31.03 o                         
  -1   5  21          1.28          1.11        22.77 o                         
   0   5  21          5.87          5.24        23.05 o                         
   1   5  21          0.32         18.55        18.91 o                         
   2   5  21         12.18         22.31        16.52 o                         
   3   5  21         15.96         11.89        17.06 o                         
  -8   0  22         19.22         10.84        46.72 o                         
  -6   0  22          5.49          3.13        26.43 o                         
  -4   0  22          0.65          0.00        21.56 o                         
  -2   0  22         46.36          8.68        18.72 o                         
   0   0  22         25.87         22.09        26.72 o                         
   2   0  22          0.00         20.47        24.17 o                         
   6   0  22          9.40         24.03        42.83 o                         
  -7   1  22          0.25         14.43        22.23 o                         
  -6   1  22          0.20          5.85        25.36 o                         
  -5   1  22         71.91         65.20        20.43 o                         
  -4   1  22         60.35         62.43        16.31 o                         
  -3   1  22          4.21         17.71        14.84 o                         
  -2   1  22         53.98         49.97        14.24 o                         
  -1   1  22         64.03         59.06        13.24 o                         
   0   1  22          9.39         17.42        13.17 o                         
   1   1  22         95.50         85.15        17.15 o                         
   2   1  22          1.02          0.00        17.06 o                         
   4   1  22          0.04          8.07        22.33 o                         
   5   1  22          6.17         18.28        21.30 o                         
  -7   2  22         20.53         15.23        21.16 o                         
  -6   2  22          0.94         11.29        20.55 o                         
  -5   2  22         34.43         22.12        19.78 o                         
  -4   2  22          4.34         22.79        23.82 o                         
  -3   2  22         12.57         24.15        18.43 o                         
  -2   2  22         12.57         13.69        14.04 o                         
  -1   2  22          5.22         21.22        15.30 o                         
   0   2  22          1.53         17.04        13.13 o                         
   1   2  22         27.73         20.31        15.13 o                         
   2   2  22          2.47          0.00        20.92 o                         
   3   2  22          4.80         15.19        21.20 o                         
   4   2  22          2.49          6.39        21.77 o                         
   5   2  22          2.76         23.29        34.08 o                         
  -6   3  22          1.39         30.44        28.22 o                         
  -5   3  22          1.55          6.53        19.66 o                         
  -4   3  22          0.02          8.88        18.19 o                         
  -3   3  22         10.45         24.97        17.96 o                         
  -2   3  22         23.72         24.91        17.64 o                         
  -1   3  22          3.04          0.00        16.70 o                         
   0   3  22          2.16          1.47        16.03 o                         
   1   3  22          1.82         11.12        15.97 o                         
   2   3  22         16.93         11.74        16.28 o                         
   3   3  22          1.42          0.00        22.79 o                         
   4   3  22         31.49         38.24        22.90 o                         
  -5   4  22         16.71          8.09        21.63 o                         
  -4   4  22          1.65         13.47        20.32 o                         
  -3   4  22         34.13         41.99        18.50 o                         
  -2   4  22          5.96          4.19        23.65 o                         
  -1   4  22         81.49         67.41        23.45 o                         
   0   4  22         38.03         35.40        23.11 o                         
   1   4  22          3.29         17.80        16.94 o                         
   2   4  22          0.00         14.60        20.39 o                         
   3   4  22          0.36          7.88        16.78 o                         
  -3   5  22          1.50          5.81        25.90 o                         
  -2   5  22         12.57         39.38        26.04 o                         
  -1   5  22          3.78          0.00        24.97 o                         
   0   5  22          0.14          0.00        24.13 o                         
   1   5  22          0.69          0.00        20.88 o                         
  -7   0  23          0.01          0.00        36.72 o                         
  -5   0  23         62.00         95.33        30.12 o                         
  -3   0  23        103.38         88.00        23.30 o                         
  -1   0  23          1.69          6.31        17.71 o                         
   1   0  23         77.62         69.79        28.62 o                         
   3   0  23          6.41         12.50        25.38 o                         
   5   0  23         24.31         33.11        43.02 o                         
  -7   1  23          0.95          4.61        23.32 o                         
  -6   1  23         10.30         34.89        22.77 o                         
  -5   1  23         56.78         28.58        17.09 o                         
  -4   1  23          0.04          6.54        16.19 o                         
  -3   1  23          0.00          8.93        14.48 o                         
  -2   1  23          2.79          9.95        13.89 o                         
  -1   1  23          6.24          5.98        13.36 o                         
   0   1  23          3.58          0.00        13.62 o                         
   1   1  23         75.08         69.54        17.06 o                         
   2   1  23          3.42          0.00        21.32 o                         
   3   1  23          2.03         10.97        21.54 o                         
   4   1  23          1.53          4.28        23.41 o                         
   5   1  23          9.13         14.26        35.80 o                         
  -6   2  23          0.90          4.08        22.75 o                         
  -5   2  23         43.03         58.47        21.08 o                         
  -4   2  23          0.90          0.00        24.41 o                         
  -3   2  23        128.36        129.60        17.23 o                         
  -2   2  23          9.13         11.14        17.87 o                         
  -1   2  23          4.87         13.81        16.77 o                         
   0   2  23         75.02         69.91        13.99 o                         
   1   2  23          0.19         14.83        20.96 o                         
   2   2  23          2.14         14.98        21.25 o                         
   3   2  23          2.63         12.39        21.81 o                         
   4   2  23         12.43         40.03        23.06 o                         
  -5   3  23          7.56         16.74        21.26 o                         
  -4   3  23         13.52         17.29        20.99 o                         
  -3   3  23          2.65          9.34        18.84 o                         
  -2   3  23         37.23         44.91        18.52 o                         
  -1   3  23         43.57         22.00        22.86 o                         
   0   3  23          1.29          4.05        21.59 o                         
   1   3  23         48.45         33.30        17.14 o                         
   2   3  23         15.99         31.16        22.63 o                         
   3   3  23          0.30          4.18        22.94 o                         
  -4   4  23          5.71          6.89        27.79 o                         
  -3   4  23         21.49         35.35        19.39 o                         
  -2   4  23          5.96         11.97        25.49 o                         
  -1   4  23          6.06          0.00        22.05 o                         
   0   4  23          0.12          1.50        23.05 o                         
   1   4  23          6.63          0.29        23.27 o                         
   2   4  23          0.75          2.47        18.66 o                         
  -6   0  24          4.82         25.19        27.02 o                         
  -4   0  24          6.87         19.87        23.02 o                         
  -2   0  24         18.66         17.72        20.95 o                         
   0   0  24         41.76         34.04        30.33 o                         
   2   0  24          0.12          8.84        27.14 o                         
   4   0  24         17.93         22.27        40.33 o                         
  -6   1  24          5.56          7.11        19.42 o                         
  -5   1  24          2.11         12.70        17.90 o                         
  -4   1  24         35.82         58.04        17.67 o                         
  -3   1  24          3.60         14.34        15.54 o                         
  -2   1  24         48.10         37.99        17.77 o                         
  -1   1  24         11.44         16.18        16.77 o                         
   0   1  24          3.25          6.98        17.53 o                         
   1   1  24         11.73          8.93        16.90 o                         
   2   1  24          0.24          2.58        22.54 o                         
   3   1  24          0.01          6.00        23.26 o                         
  -5   2  24          3.21          7.90        21.58 o                         
  -4   2  24          4.24          7.33        16.29 o                         
  -3   2  24         24.79          4.34        19.61 o                         
  -2   2  24         52.70         48.59        19.15 o                         
  -1   2  24          6.55         17.82        17.53 o                         
   0   2  24          3.95          7.18        19.74 o                         
   1   2  24         13.64          7.12        21.56 o                         
   2   2  24          4.10          8.15        33.30 o                         
   3   2  24          5.99          2.94        23.72 o                         
  -4   3  24          0.19         10.49        19.76 o                         
  -3   3  24         30.35         15.84        20.52 o                         
  -2   3  24          0.69         10.27        18.72 o                         
  -1   3  24          8.97         19.25        22.71 o                         
   0   3  24          2.07         23.66        22.01 o                         
   1   3  24          2.75          0.37        32.42 o                         
   2   3  24          8.83         11.01        24.11 o                         
  -5   0  25          2.95          0.00        26.68 o                         
  -3   0  25          0.81          0.00        22.93 o                         
  -1   0  25         28.85          8.71        32.97 o                         
   1   0  25          0.08          0.00        29.82 o                         
  -4   1  25         14.99         12.77        17.53 o                         
  -3   1  25          0.01         12.33        18.80 o                         
  -2   1  25         22.06         19.80        18.44 o                         
  -1   1  25          0.90          7.25        22.73 o                         
   0   1  25          0.46          5.65        20.87 o                         
   1   1  25          5.16          0.64        23.66 o                         
   2   1  25         19.72          9.65        23.99 o                         
  -3   2  25         58.43         47.39        19.94 o                         
  -2   2  25          0.25          7.03        18.74 o                         
  -1   2  25          3.55          0.00        18.06 o                         
   1   2  25          0.35          0.00        22.67 o                         
  -2   0  26          6.69          0.00        35.19 o                         
   0   0  26          1.13          8.34        31.81 o                         
  -2   1  26         18.85         12.90        24.74 o                         
  -1   1  26          5.68         11.70        22.98 o                         
                                                                                
