# Supplementary material for: Synthesis, crystal structure and Hirshfeld surface analysis of N-(4-chloro­phen­yl)-5-cyclo­propyl-1-(4-meth­oxy­phen­yl)-1H-1,2,3-triazole-4-carboxamide
Source: Acta Crystallogr E Crystallogr Commun. 2020 Apr 30;76(Pt 5):756–60. doi: 10.1107/S2056989020005848 (PMC7199270; doi:10.1107/S2056989020005848)
Supplement: Supplementary file 3 [file e-76-00756-Isup3.mol]

  ACD/Labs03252000252D

 26 29  0  0  0  0  0  0  0  0  1 V2000
   17.9231   -5.1688    0.0000 N   0  0  0  0  0  0  0  0  0  0  0  0
   18.1619   -3.8240    0.0000 N   0  0  0  0  0  0  0  0  0  0  0  0
   19.5434   -3.6534    0.0000 N   0  0  0  0  0  0  0  0  0  0  0  0
   20.0881   -4.9160    0.0000 C   0  0  0  0  0  0  0  0  0  0  0  0
   19.1549   -5.8800    0.0000 C   0  0  0  0  0  0  0  0  0  0  0  0
   21.3787   -5.0604    0.0000 C   0  0  0  0  0  0  0  0  0  0  0  0
   21.7598   -6.3015    0.0000 O   0  0  0  0  0  0  0  0  0  0  0  0
   22.3434   -4.1522    0.0000 N   0  0  0  0  0  0  0  0  0  0  0  0
   16.6858   -5.6747    0.0000 C   0  0  0  0  0  0  0  0  0  0  0  0
   15.6554   -4.8156    0.0000 C   0  0  0  0  0  0  0  0  0  0  0  0
   14.3836   -5.2634    0.0000 C   0  0  0  0  0  0  0  0  0  0  0  0
   14.0267   -6.5267    0.0000 C   0  0  0  0  0  0  0  0  0  0  0  0
   14.9925   -7.4135    0.0000 C   0  0  0  0  0  0  0  0  0  0  0  0
   16.2218   -6.9193    0.0000 C   0  0  0  0  0  0  0  0  0  0  0  0
   12.8938   -7.1822    0.0000 O   0  0  0  0  0  0  0  0  0  0  0  0
   11.6605   -6.7059    0.0000 C   0  0  0  0  0  0  0  0  0  0  0  0
   19.3342   -7.2749    0.0000 C   0  0  0  0  0  0  0  0  0  0  0  0
   18.9872   -8.6125    0.0000 C   0  0  0  0  0  0  0  0  0  0  0  0
   20.2372   -8.2390    0.0000 C   0  0  0  0  0  0  0  0  0  0  0  0
   23.6222   -4.5497    0.0000 C   0  0  0  0  0  0  0  0  0  0  0  0
   24.5046   -3.5328    0.0000 C   0  0  0  0  0  0  0  0  0  0  0  0
   25.8179   -3.7639    0.0000 C   0  0  0  0  0  0  0  0  0  0  0  0
   26.2866   -5.0099    0.0000 C   0  0  0  0  0  0  0  0  0  0  0  0
   25.4318   -6.0149    0.0000 C   0  0  0  0  0  0  0  0  0  0  0  0
   24.1052   -5.7889    0.0000 C   0  0  0  0  0  0  0  0  0  0  0  0
   27.6062   -5.2294    0.0000 Cl  0  0  0  0  0  0  0  0  0  0  0  0
  1  2  1  0  0  0  0
  2  3  2  0  0  0  0
  3  4  1  0  0  0  0
  4  5  2  0  0  0  0
  1  5  1  0  0  0  0
  6  7  2  0  0  0  0
  6  8  1  0  0  0  0
  4  6  1  0  0  0  0
  9 10  1  0  0  0  0
 10 11  2  0  0  0  0
 11 12  1  0  0  0  0
 12 13  2  0  0  0  0
 13 14  1  0  0  0  0
  9 14  2  0  0  0  0
 15 16  1  0  0  0  0
 12 15  1  0  0  0  0
  1  9  1  0  0  0  0
 17 18  1  0  0  0  0
 18 19  1  0  0  0  0
 17 19  1  0  0  0  0
  5 17  1  0  0  0  0
 20 21  1  0  0  0  0
 21 22  2  0  0  0  0
 22 23  1  0  0  0  0
 23 24  2  0  0  0  0
 24 25  1  0  0  0  0
 20 25  2  0  0  0  0
 23 26  1  0  0  0  0
  8 20  1  0  0  0  0
M  END
